# Supplementary material for: Millisecond dynamics of an unlabeled amino acid transporter
Source: Nat Commun. 2020 Oct 6;11:5016. doi: 10.1038/s41467-020-18811-z (PMC7538599; doi:10.1038/s41467-020-18811-z)
Supplement: Supplementary file 7 — Source Data [file 41467_2020_18811_MOESM7_ESM.xlsx]

## Sheet: Figure 3
Fig 3 a part 1			Fig 3 a part 2 from 3 state			Fig 3 a part 3			Fig 3 a part 4			Fig 3 b part 1			Fig 3 b part 2			Fig 3 b part 3				Fig 3 b part 4			tracking times (ms)		3 state		2 State		1 State
1.3926	5.65731	5.93575	1.0032	7.32021	7.386	0.0033	7.80887	7.44711	0.0033	7.84716	7.88987	0.0033	7.13249	7.23099	0.0033	8.23149	8.34605	0.0033	7.59598	7.85666	0.0033	7.90156	7.85015		11513.7		relative protomer height (nm)	SNR	relative protomer height (nm)	SNR	relative protomer height (nm)	SNR
1.3959	5.65731	5.60139	1.0065	7.32021	7.42201	0.0066	7.80887	7.44157	0.0066	7.98163	7.88987	0.0066	7.13249	6.93143	0.0066	8.23149	8.30063	0.0066	7.78644	7.85666	0.0066	7.77686	7.85015		10771.2		0.47686	1.64967	0.741636	1.6519	0.55056	0
1.3992	5.65731	5.91647	1.0098	7.32021	7.26674	0.0099	7.80887	7.44464	0.0099	7.87917	7.88987	0.0099	7.13249	6.82351	0.0099	8.23149	8.14691	0.0099	7.61161	7.85666	0.0099	7.95798	7.85015		10777.8		0.57758	1.79932	0.549956	2.39139	0.459208	0
1.4025	5.65731	5.79153	1.0131	7.32021	7.44138	0.0132	7.80887	7.40503	0.0132	7.88525	7.88987	0.0132	7.13249	7.35897	0.0132	8.23149	8.20243	0.0132	7.43649	7.85666	0.0132	7.88145	7.85015		9715.2		0.573434	1.88893	0.551702	1.54169	0.509625	0
1.4058	6.05344	6.04623	1.0164	7.32021	7.20696	0.0165	7.80887	7.45688	0.0165	7.88062	7.88987	0.0165	7.13249	7.21996	0.0165	8.23149	8.22719	0.0165	7.99306	7.85666	0.0165	7.85144	7.85015		11513.7		0.634585	1.88506	0.473179	1.47165	0.257573	0
1.4091	6.05344	5.81458	1.0197	7.32021	7.38771	0.0198	7.80887	7.49817	0.0198	7.76005	7.88987	0.0198	7.13249	7.07507	0.0198	8.23149	8.39632	0.0198	7.90711	7.85666	0.0198	7.7954	7.85015		11513.7		0.745942	2.24508	0.535446	1.45768	1.05756	0
1.4124	6.05344	6.04177	1.023	7.32021	7.45173	0.0231	7.80887	7.76234	0.0231	7.94635	7.88987	0.0231	7.13249	7.37611	0.0231	8.23149	8.07609	0.0231	7.39485	7.48266	0.0231	7.8141	7.85015		5484.6		0.53591	1.93174	0.299644	1.36014	0.926075	0
1.4157	6.05344	6.16534	1.0263	7.32021	7.41297	0.0264	7.80887	7.45005	0.0264	8.01152	7.88987	0.0264	7.13249	7.27222	0.0264	8.23149	8.21703	0.0264	7.48737	7.48266	0.0264	7.84517	7.85015		11513.7		0.585797	1.54399	0.412016	1.18011	0.762384	0
1.419	6.05344	6.09348	1.0296	7.32021	7.33726	0.0297	7.80887	7.36796	0.0297	8.03292	7.88987	0.0297	7.13249	7.25832	0.0297	8.23149	7.98604	0.0297	7.56215	7.48266	0.0297	7.75587	7.85015		6095.1		0.801997	2.45437	0.418539	1.6275	0.728135	0
1.4223	6.05344	5.89239	1.0329	7.32021	7.48326	0.033	7.80887	7.47323	0.033	7.89343	7.88987	0.033	7.13249	7.43376	0.033	8.23149	8.17215	0.033	7.74897	7.48266	0.033	7.94961	7.85015		9566.7		0.865706	2.01955	0.438055	1.39359	1.25044	0
1.4256	6.05344	6.23212	1.0362	7.32021	7.27234	0.0363	7.80887	7.45358	0.0363	7.86288	7.88987	0.0363	7.13249	6.81718	0.0363	8.23149	8.11951	0.0363	8.03887	7.85666	0.0363	7.81558	7.85015		11513.7		0.94703	1.97783	0.759758	1.55074	0.881847	0
1.4289	6.05344	6.17342	1.0395	7.32021	7.40971	0.0396	7.80887	7.5689	0.0396	7.91033	7.88987	0.0396	7.13249	6.99769	0.0396	8.23149	8.44249	0.0396	8.06561	7.85666	0.0396	7.87587	7.85015		5791.5		0.937583	3.18262	0.539387	1.7474	0.939453	0
1.4322	6.05344	6.0116	1.0428	7.32021	7.46574	0.0429	7.80887	7.84151	0.0429	7.80192	7.88987	0.0429	7.13249	7.35284	0.0429	8.23149	8.00572	0.0429	7.99675	7.85666	0.0429	7.86451	7.85015		11513.7		0.960444	1.48615	0.631229	1.44485	0.894799	0
1.4355	6.05344	6.22879	1.0461	7.32021	7.5686	0.0462	7.80887	7.57114	0.0462	8.06374	7.88987	0.0462	7.13249	7.59145	0.0462	8.23149	8.10528	0.0462	8.03293	7.85666	0.0462	7.77029	7.85015		9249.9		0.865177	3.40873	0.895531	1.4873	0.725973	0
1.4388	6.05344	6.06702	1.0494	7.32021	7.28752	0.0495	7.80887	7.66469	0.0495	7.90012	7.88987	0.0495	7.13249	7.15504	0.0495	8.23149	7.76006	0.0495	7.82107	7.85666	0.0495	8.05996	7.85015		9207		0.696048	1.94046	0.804761	1.76725	0.287582	0
1.4421	6.05344	6.25897	1.0527	7.32021	7.37871	0.0528	7.80887	7.50031	0.0528	7.88804	7.88987	0.0528	7.13249	7.4844	0.0528	8.23149	8.47029	0.0528	7.38534	7.48266	0.0528	7.82828	7.85015		31119		0.335749	2.29157	0.779142	2.19139	0.533462	0
1.4454	6.05344	5.93092	1.056	7.32021	7.12655	0.0561	7.80887	7.70505	0.0561	7.96184	7.88987	0.0561	7.13249	7.42806	0.0561	8.23149	8.21463	0.0561	7.4329	7.48266	0.0561	7.79555	7.85015		31119		0.923825	2.17325	0.912613	1.61244	0.468645	0
1.4487	6.05344	6.13198	1.0593	7.32021	7.46529	0.0594	7.80887	7.67491	0.0594	7.7381	7.88987	0.0594	7.13249	7.34748	0.0594	8.23149	7.84929	0.0594	7.49382	7.48266	0.0594	7.85605	7.85015		31119		0.958021	3.56208	0.639037	1.34706	0.852705	0
1.452	6.05344	5.98323	1.0626	7.32021	7.50229	0.0627	7.80887	7.56903	0.0627	7.99332	7.88987	0.0627	7.13249	7.26434	0.0627	8.23149	8.10206	0.0627	7.5224	7.48266	0.0627	7.85574	7.85015		30525		1.35966	2.0637	0.579423	1.42799	0.698748	0
1.4553	6.05344	6.05603	1.0659	7.32021	7.35427	0.066	7.80887	7.64455	0.066	7.70645	7.88987	0.066	7.13249	7.23499	0.066	8.23149	8.33342	0.066	7.39696	7.48266	0.066	7.79411	7.85015		31119		1.61625	1.46612	0.528182	1.27561	0.675852	0
1.4586	6.05344	5.98371	1.0692	7.32021	7.33005	0.0693	7.80887	7.71541	0.0693	7.69867	7.88987	0.0693	7.13249	7.05368	0.0693	8.23149	8.192	0.0693	7.37104	7.48266	0.0693	7.9689	7.85015		4062.3		0.731971	2.10643	0.45496	1.46237	0.751087	0
1.4619	6.05344	6.08091	1.0725	7.32021	7.51014	0.0726	7.80887	7.7395	0.0726	7.87722	7.88987	0.0726	7.13249	7.34209	0.0726	8.23149	7.87756	0.0726	7.34272	7.48266	0.0726	7.85686	7.85015		20601.9		0.714779	2.46091	1.23042	1.80582	0.709076	0
1.4652	6.05344	5.97884	1.0758	7.32021	7.10633	0.0759	7.80887	7.74985	0.0759	7.6269	7.88987	0.0759	7.13249	7.19389	0.0759	8.23149	8.26494	0.0759	7.61988	7.48266	0.0759	7.97378	7.85015		31066.2		1.05656	1.34951	0.776376	1.17998	1.02055	0
1.4685	6.05344	6.00277	1.0791	7.32021	7.60769	0.0792	7.80887	7.68409	0.0792	7.72884	7.88987	0.0792	7.13249	7.45338	0.0792	8.23149	8.23337	0.0792	7.83555	7.85666	0.0792	7.96381	7.85015		31119		0.503934	2.13387	0.536239	1.25236	0.696411	0
1.4718	6.05344	6.03193	1.0824	7.32021	7.44156	0.0825	7.80887	7.54398	0.0825	7.81411	7.88987	0.0825	7.13249	7.8054	0.0825	8.23149	8.27199	0.0825	8.14958	7.85666	0.0825	7.9875	7.85015		26264.7		0.560488	1.14769	0.611477	1.75148	0.621427	0
1.4751	6.05344	5.90862	1.0857	7.32021	7.33961	0.0858	7.80887	7.78651	0.0858	7.8602	7.88987	0.0858	7.13249	7.43405	0.0858	8.23149	8.09632	0.0858	8.08744	7.85666	0.0858	7.95277	7.85015		31119		2.36168	3.624	0.781879	1.80696	0.267214	0
1.4784	6.05344	5.77182	1.089	7.32021	7.50966	0.0891	7.80887	7.69757	0.0891	7.76181	7.88987	0.0891	7.13249	7.14986	0.0891	8.23149	8.15407	0.0891	8.07319	7.85666	0.0891	7.88946	7.85015		29267.7		0.458077	2.66368	0.724674	1.41	0.990314	0
1.4817	6.05344	5.93832	1.0923	7.32021	7.55886	0.0924	7.80887	7.53152	0.0924	7.86888	7.88987	0.0924	7.13249	6.92979	0.0924	8.23149	7.92662	0.0924	7.95089	7.85666	0.0924	7.82457	7.85015		27056.7		0.661708	2.36298	0.797595	1.63622	1.10963	0
1.485	6.05344	5.88026	1.0956	7.32021	7.37358	0.0957	7.80887	7.8555	0.0957	7.93166	7.88987	0.0957	7.13249	6.92477	0.0957	8.23149	8.22999	0.0957	7.86252	7.85666	0.0957	7.96314	7.85015		26617.8		0.418671	2.09772	0.527389	1.71849	0.54231	0
1.4883	6.05344	5.99609	1.0989	7.32021	7.44062	0.099	7.80887	7.60471	0.099	7.82523	7.88987	0.099	7.13249	7.53967	0.099	8.23149	8.51392	0.099	7.69106	7.85666	0.099	7.83353	7.85015		23839.2		0.515072	1.82599	0.407082	1.69395	1.14564	0
1.4916	6.05344	6.07808	1.1022	7.32021	7.39857	0.1023	7.80887	7.56263	0.1023	7.84501	7.88987	0.1023	7.13249	7.33752	0.1023	8.23149	8.11859	0.1023	7.54036	7.48266	0.1023	7.90307	7.85015		19800		0.491543	2.23865	0.903842	1.41	0.464298	0
1.4949	6.05344	6.00192	1.1055	7.32021	7.32731	0.1056	7.80887	7.71181	0.1056	7.79097	7.88987	0.1056	7.13249	7.44203	0.1056	8.23149	8.36414	0.1056	7.51299	7.48266	0.1056	7.91026	7.85015		10586.4		0.646008	1.51029	0.733344	1.67649	1.03231	0
1.4982	6.05344	5.96749	1.1088	7.32021	7.69207	0.1089	7.80887	7.61163	0.1089	7.7694	7.88987	0.1089	7.13249	7.45153	0.1089	8.23149	8.35902	0.1089	7.53876	7.48266	0.1089	7.79496	7.85015		5652.9		0.574843	2.23253	1.25637	1.69239	0.995235	0
1.5015	6.05344	5.85388	1.1121	7.32021	7.38204	0.1122	7.80887	7.66463	0.1122	7.91439	7.88987	0.1122	7.13249	7.52347	0.1122	8.23149	8.25216	0.1122	7.578	7.48266	0.1122	7.93554	7.85015		3441.9		0.845216	3.44002	0.534332	2.25359	0.992956	0
1.5048	6.05344	5.87562	1.1154	7.32021	7.57788	0.1155	7.80887	7.75383	0.1155	7.75762	7.88987	0.1155	7.13249	7.11602	0.1155	8.23149	8.2365	0.1155	7.43617	7.48266	0.1155	7.87543	7.85015		55370.7		0.511424	2.59394	0.662695	1.51248	0.708212	0
1.5081	6.05344	5.76379	1.1187	7.32021	7.52217	0.1188	7.80887	7.42493	0.1188	7.85154	7.88987	0.1188	7.13249	7.09473	0.1188	8.23149	8.12892	0.1188	7.16734	7.48266	0.1188	7.84415	7.85015		53427		1.23105	1.48922	0.585401	2.20763	1.09929	0
1.5114	6.05344	5.57613	1.122	7.32021	7.5239	0.1221	7.80887	7.64295	0.1221	8.0892	7.88987	0.1221	7.13249	7.50837	0.1221	8.23149	8.05095	0.1221	7.43551	7.48266	0.1221	7.70704	7.85015		8731.8		1.26109	2.67007	0.531521	1.41	0.651712	0
1.5147	6.05344	5.82032	1.1253	7.32021	7.16966	0.1254	7.80887	7.6489	0.1254	7.86476	7.88987	0.1254	7.13249	7.219	0.1254	8.23149	8.19771	0.1254	7.44618	7.48266	0.1254	7.7822	7.85015		24380.4		1.51111	2.74402	0.531909	1.55282	0.6557	0
1.518	6.05344	6.04667	1.1286	7.32021	7.07188	0.1287	7.80887	7.63015	0.1287	7.80024	7.88987	0.1287	7.13249	7.48718	0.1287	8.23149	8.23174	0.1287	7.49561	7.48266	0.1287	7.81835	7.85015		55370.7		2.30331	4.16716	0.954637	1.28147	0.363341	0
1.5213	6.05344	6.03339	1.1319	7.32021	7.49728	0.132	7.80887	7.52238	0.132	7.73145	7.88987	0.132	7.13249	7.23648	0.132	8.23149	8.11186	0.132	7.44033	7.48266	0.132	7.73296	7.85015		54027.6		1.78126	1.46541	0.840486	1.34625	0.587096	0
1.5246	6.05344	6.15648	1.1352	7.32021	7.31003	0.1353	7.80887	7.51354	0.1353	7.90165	7.88987	0.1353	7.13249	7.37546	0.1353	8.23149	8.21391	0.1353	7.57078	7.48266	0.1353	7.8278	7.85015		5676		1.87735	1.89422	0.787392	2.49121	0.555529	0
1.5279	6.05344	6.1169	1.1385	7.32021	7.30401	0.1386	7.80887	7.28303	0.1386	7.92564	7.88987	0.1386	7.13249	7.24746	0.1386	8.23149	8.34548	0.1386	7.66909	7.48266	0.1386	7.73577	7.85015		55370.7				0.88619	2.19876	0.737097	0
1.5312	6.05344	6.18877	1.1418	7.32021	7.22107	0.1419	7.80887	7.63021	0.1419	7.8726	7.88987	0.1419	7.13249	6.93701	0.1419	8.23149	8.49909	0.1419	7.45979	7.48266	0.1419	7.74988	7.85015		4979.7				0.539676	2.2086	1.02029	0
1.5345	6.05344	6.23075	1.1451	7.32021	7.32941	0.1452	7.80887	7.6385	0.1452	8.17655	7.88987	0.1452	7.13249	6.84266	0.1452	8.23149	8.11928	0.1452	7.48409	7.48266	0.1452	7.76464	7.85015		55370.7				0.554463	1.81207	0.645628	0
1.5378	6.05344	6.29374	1.1484	7.32021	7.29826	0.1485	7.80887	7.36677	0.1485	7.85887	7.88987	0.1485	7.13249	7.34986	0.1485	8.23149	7.96549	0.1485	7.59646	7.48266	0.1485	7.85169	7.85015		55370.7				1.07413	1.31099	0.784586	0
1.5411	6.05344	6.12099	1.1517	7.32021	7.27097	0.1518	7.80887	7.60746	0.1518	7.70206	7.88987	0.1518	7.13249	6.92489	0.1518	8.23149	8.35867	0.1518	7.37718	7.48266	0.1518	7.79497	7.85015		55370.7				0.538015	1.47233	0.655253	0
1.5444	6.05344	5.85512	1.155	7.32021	7.37506	0.1551	7.80887	7.48321	0.1551	7.86468	7.88987	0.1551	7.13249	7.2635	0.1551	8.23149	8.10666	0.1551	7.36678	7.48266	0.1551	7.84882	7.85015		52796.7				0.787914	2.31607	1.12453	0
1.5477	6.05344	6.12551	1.1583	7.32021	7.36946	0.1584	7.80887	7.6558	0.1584	7.79146	7.88987	0.1584	7.13249	7.17954	0.1584	8.23149	7.99729	0.1584	7.52785	7.48266	0.1584	7.78282	7.85015		23519.1				0.638114	1.33046	0.869639	0
1.551	6.05344	6.42593	1.1616	7.32021	7.40696	0.1617	7.80887	7.54796	0.1617	7.97176	7.88987	0.1617	7.13249	7.18525	0.1617	8.23149	7.98763	0.1617	7.4686	7.48266	0.1617	7.69782	7.85015		51668.1				0.893694	2.35363	0.616238	0
1.5543	6.05344	6.40821	1.1649	7.32021	7.12097	0.165	7.80887	7.66275	0.165	7.95355	7.88987	0.165	7.13249	7.37045	0.165	8.23149	8.37628	0.165	7.50827	7.48266	0.165	7.72663	7.85015		52430.4				1.06361	1.45674	0.849641	0
1.5576	6.05344	6.14542	1.1682	7.32021	7.62014	0.1683	7.80887	7.73774	0.1683	7.82163	7.88987	0.1683	7.13249	7.59461	0.1683	8.23149	8.33805	0.1683	7.29718	7.48266	0.1683	7.89946	7.85015		48196.5				0.56472	1.4016	1.19533	0
1.5609	6.05344	6.06609	1.1715	7.32021	7.41935	0.1716	7.80887	7.40171	0.1716	7.80966	7.88987	0.1716	7.13249	7.31289	0.1716	8.23149	8.52259	0.1716	7.59177	7.48266	0.1716	7.83506	7.85015		35950.2				0.813438	1.44437	1.39793	0
1.5642	6.05344	6.27222	1.1748	7.32021	7.32429	0.1749	7.80887	7.4561	0.1749	7.84781	7.88987	0.1749	7.13249	6.98449	0.1749	8.23149	8.55594	0.1749	7.48657	7.48266	0.1749	8.09382	7.85015		47830.2				0.850388	1.62941	1.69885	0
1.5675	6.05344	6.06416	1.1781	7.32021	7.41535	0.1782	7.80887	7.51846	0.1782	7.94728	7.88987	0.1782	7.13249	7.45156	0.1782	8.23149	8.07322	0.1782	7.53296	7.48266	0.1782	7.87455	7.85015		47318.7				0.840768	1.26984	1.64427	0
1.5708	6.05344	6.19915	1.1814	7.32021	7.60514	0.1815	7.80887	7.68051	0.1815	7.87362	7.88987	0.1815	7.13249	7.29044	0.1815	8.23149	8.22372	0.1815	7.64784	7.48266	0.1815	8.00903	7.85015		40180.8				0.678179	3.58974	1.28966	0
1.5741	6.05344	5.84622	1.1847	7.32021	7.44951	0.1848	7.80887	7.70612	0.1848	7.86968	7.88987	0.1848	7.13249	6.80988	0.1848	8.23149	8.2391	0.1848	7.67762	7.48266	0.1848	8.19662	7.85015		10893.3				0.706975	1.41	1.51065	0
1.5774	6.05344	5.94133	1.188	7.32021	7.39264	0.1881	7.80887	7.4664	0.1881	7.76598	7.88987	0.1881	7.13249	7.44173	0.1881	8.23149	8.65655	0.1881	7.61658	7.48266	0.1881	7.79304	7.85015		13035				0.860024	1.66481	1.14247	0
1.5807	6.05344	6.08095	1.1913	7.32021	7.24633	0.1914	7.80887	7.70652	0.1914	7.8379	7.88987	0.1914	7.13249	7.20657	0.1914	8.23149	8.35435	0.1914	7.6297	7.48266	0.1914	7.92528	7.85015		49170				1.16806	2.32457	1.54839	0
1.584	6.05344	6.01465	1.1946	7.32021	7.2198	0.1947	7.80887	7.60021	0.1947	7.92832	7.88987	0.1947	7.13249	7.44042	0.1947	8.23149	8.34499	0.1947	7.38028	7.48266	0.1947	7.94307	7.85015		52097.1				1.05688	1.78398	0.993359	0
1.5873	6.05344	6.28947	1.1979	7.32021	7.4343	0.198	7.80887	7.51636	0.198	7.9357	7.88987	0.198	7.13249	7.30921	0.198	8.23149	8.31128	0.198	7.46675	7.48266	0.198	7.7638	7.85015		7999.2				0.783877	1.22946	1.2872	0
1.5906	6.05344	6.14397	1.2012	7.32021	7.47961	0.2013	7.80887	7.74726	0.2013	7.78247	7.88987	0.2013	7.13249	7.54772	0.2013	8.23149	8.39515	0.2013	7.52529	7.48266	0.2013	7.83033	7.85015		43586.4				0.775802	2.52009	1.27532	0
1.5939	6.05344	6.14349	1.2045	7.32021	7.37336	0.2046	7.80887	7.47535	0.2046	7.71237	7.88987	0.2046	7.13249	7.62947	0.2046	8.23149	8.46081	0.2046	7.48576	7.48266	0.2046	7.8271	7.85015		50249.1				0.794151	1.31262	0.996897	0
1.5972	6.05344	6.26929	1.2078	7.32021	7.44305	0.2079	7.80887	7.29014	0.2079	7.90556	7.88987	0.2079	7.13249	7.23937	0.2079	8.23149	8.19945	0.2079	7.54957	7.48266	0.2079	7.85778	7.85015		52965				0.334962	1.41	0.667769	0
1.6005	6.05344	5.9113	1.2111	7.32021	7.51579	0.2112	7.80887	7.71556	0.2112	7.96008	7.88987	0.2112	7.13249	7.4063	0.2112	8.23149	8.30392	0.2112	7.6637	7.48266	0.2112	7.5791	7.85015		36696				0.593592	1.6516	0.766976	0
1.6038	6.05344	6.33963	1.2144	7.32021	7.41675	0.2145	7.80887	7.65939	0.2145	7.80625	7.88987	0.2145	7.13249	7.50327	0.2145	8.23149	8.42892	0.2145	7.48648	7.48266	0.2145	7.7169	7.85015		52965				0.841125	1.4635	0.770412	0
1.6071	6.05344	6.22374	1.2177	7.32021	7.3681	0.2178	7.80887	7.51812	0.2178	7.80473	7.88987	0.2178	7.13249	7.23559	0.2178	8.23149	8.0747	0.2178	7.51396	7.48266	0.2178	7.82416	7.85015		26796				0.886587	1.7529	0.875264	0
1.6104	6.05344	6.0722	1.221	7.32021	7.78627	0.2211	7.80887	7.71436	0.2211	7.95657	7.88987	0.2211	7.13249	7.05232	0.2211	8.23149	8.21151	0.2211	7.54486	7.48266	0.2211	7.80702	7.85015		52965				0.744191	2.76211	0.37016	0
1.6137	6.05344	5.80334	1.2243	7.32021	7.25625	0.2244	7.80887	7.55643	0.2244	7.59183	7.88987	0.2244	7.13249	7.61803	0.2244	8.23149	7.96744	0.2244	7.61521	7.48266	0.2244	7.7549	7.85015		52463.4				0.665794	1.76866	1.05449	0
1.617	6.05344	5.95696	1.2276	7.32021	7.45488	0.2277	7.80887	7.52855	0.2277	7.91027	7.88987	0.2277	7.13249	7.42051	0.2277	8.23149	7.89462	0.2277	8.07872	7.85666	0.2277	7.7424	7.85015		11612.7				1.03876	1.25319	1.0145	0
1.6203	6.05344	6.05955	1.2309	7.32021	7.29244	0.231	7.80887	7.52266	0.231	7.74862	7.88987	0.231	7.13249	7.19476	0.231	8.23149	7.98631	0.231	7.92103	7.85666	0.231	7.82398	7.85015		46767.6				1.05973	1.12589	0.81124	0
1.6236	6.05344	6.12396	1.2342	7.32021	7.31397	0.2343	7.80887	7.58425	0.2343	7.64805	7.88987	0.2343	7.13249	7.07336	0.2343	8.23149	8.04114	0.2343	7.80655	7.85666	0.2343	7.879	7.85015		46642.2				0.866855	1.53092	0.555767	0
1.6269	6.05344	6.02762	1.2375	7.32021	7.20973	0.2376	7.80887	7.63754	0.2376	7.75342	7.88987	0.2376	7.13249	7.29472	0.2376	8.23149	8.05256	0.2376	8.00366	7.85666	0.2376	7.7864	7.85015		45398.1				0.881763	1.32633	0.88431	0
1.6302	6.05344	6.0503	1.2408	7.32021	7.27518	0.2409	7.80887	7.79899	0.2409	7.68806	7.88987	0.2409	7.13249	7.10237	0.2409	8.23149	8.4286	0.2409	8.01357	7.85666	0.2409	7.7645	7.85015		16704.6				0.674909	1.25398	0.964664	0
1.6335	6.05344	6.26421	1.2441	7.32021	7.1477	0.2442	7.80887	7.72629	0.2442	7.77071	7.88987	0.2442	7.13249	7.42899	0.2442	8.23149	8.1633	0.2442	8.06008	7.85666	0.2442	7.7553	7.85015		29445.9				0.522194	1.3578	1.21596	0
1.6368	6.05344	6.08781	1.2474	7.32021	7.32004	0.2475	7.80887	7.69521	0.2475	7.727	7.88987	0.2475	7.13249	7.42177	0.2475	8.23149	8.00002	0.2475	8.01352	7.85666	0.2475	7.71344	7.85015		27871.8				0.580974	1.41	0.831957	0
1.6401	6.05344	5.87821	1.2507	7.32021	7.37963	0.2508	7.80887	7.8752	0.2508	7.89182	7.88987	0.2508	7.13249	7.31867	0.2508	8.23149	8.06167	0.2508	7.82133	7.85666	0.2508	7.85917	7.85015		27957.6				0.280979	1.33997	0.763192	0
1.6434	6.05344	6.18805	1.254	7.32021	7.47875	0.2541	7.80887	7.75642	0.2541	7.69363	7.88987	0.2541	7.13249	7.40802	0.2541	8.23149	8.0786	0.2541	7.96429	7.85666	0.2541	7.8785	7.85015		24710.4				0.761912	1.38811	0.882171	0
1.6467	6.05344	6.07555	1.2573	7.32021	7.47787	0.2574	7.80887	7.59867	0.2574	7.88877	7.88987	0.2574	7.13249	6.9752	0.2574	8.23149	8.14183	0.2574	7.90721	7.85666	0.2574	7.9231	7.85015		23113.2				0.675067	1.22481	0.846719	0
1.65	6.05344	6.06237	1.2606	7.32021	7.42231	0.2607	7.80887	7.73728	0.2607	7.81626	7.88987	0.2607	7.13249	7.51653	0.2607	8.23149	8.58745	0.2607	7.98014	7.85666	0.2607	7.9488	7.85015		13876.5				0.559407	2.13083	0.932459	0
1.6533	6.05344	6.00614	1.2639	7.32021	7.33436	0.264	7.80887	7.66001	0.264	7.58639	7.88987	0.264	7.13249	7.53258	0.264	8.23149	8.3397	0.264	7.90596	7.85666	0.264	7.94747	7.85015		7345.8				0.634188	1.35956	1.03092	0
1.6566	6.05344	5.71089	1.2672	7.32021	7.39175	0.2673	7.80887	7.58994	0.2673	7.77901	7.88987	0.2673	7.13249	7.30345	0.2673	8.23149	8.29592	0.2673	8.03652	7.85666	0.2673	7.96505	7.85015		6303				0.977942	1.5002	1.10218	0
1.6599	6.05344	6.03643	1.2705	7.32021	7.39275	0.2706	7.80887	7.78967	0.2706	7.85818	7.88987	0.2706	7.13249	7.22596	0.2706	8.23149	8.40811	0.2706	7.95538	7.85666	0.2706	8.04657	7.85015		3795				1.07401	1.65048	0.918358	0
1.6632	6.05344	6.05554	1.2738	7.32021	7.40616	0.2739	7.80887	7.75573	0.2739	7.84821	7.88987	0.2739	7.13249	7.12395	0.2739	8.23149	8.04505	0.2739	7.90715	7.85666	0.2739	7.88991	7.85015		11272.8				0.828592	2.16217	1.11446	0
1.6665	6.05344	5.98718	1.2771	7.32021	7.43386	0.2772	7.80887	7.76631	0.2772	7.80736	7.88987	0.2772	7.13249	7.18036	0.2772	8.23149	8.07632	0.2772	7.89203	7.85666	0.2772	7.73663	7.85015		9520.5				0.834086	1.73904	1.05625	0
1.6698	6.05344	6.17316	1.2804	7.32021	7.42612	0.2805	7.80887	7.68046	0.2805	8.03633	7.88987	0.2805	7.13249	7.46583	0.2805	8.23149	8.20531	0.2805	8.04238	7.85666	0.2805	8.09938	7.85015		11262.9				0.99233	1.69121	0.953316	0
1.6731	6.05344	6.01841	1.2837	7.32021	7.57568	0.2838	7.80887	7.5876	0.2838	7.6068	7.88987	0.2838	7.13249	7.21518	0.2838	8.23149	8.14991	0.2838	7.96832	7.85666	0.2838	7.85879	7.85015		9705.3				0.790285	3.58848	0.562973	0
1.6764	6.05344	6.28381	1.287	7.32021	7.58806	0.2871	7.80887	7.72611	0.2871	7.72072	7.88987	0.2871	7.13249	7.2775	0.2871	8.23149	8.06285	0.2871	7.88708	7.85666	0.2871	7.89153	7.85015		11183.7				0.796067	1.86928	0.815899	0
1.6797	6.05344	6.10237	1.2903	7.32021	7.37987	0.2904	7.80887	7.77019	0.2904	7.83191	7.88987	0.2904	7.13249	7.35621	0.2904	8.23149	7.99158	0.2904	7.56578	7.48266	0.2904	7.80193	7.85015		11272.8				0.625168	1.32369	0.798752	0
1.683	6.05344	6.11874	1.2936	7.32021	7.58263	0.2937	7.80887	7.68995	0.2937	7.94894	7.88987	0.2937	7.13249	7.29354	0.2937	8.23149	8.18882	0.2937	7.50479	7.48266	0.2937	7.75227	7.85015		11272.8				0.471937	1.81866	0.887973	0
1.6863	6.05344	6.1432	1.2969	7.32021	7.28987	0.297	7.80887	7.62933	0.297	7.89677	7.88987	0.297	7.13249	7.36279	0.297	8.23149	8.08971	0.297	7.47163	7.48266	0.297	7.73091	7.85015		8306.1				0.733596	1.27775	0.651427	0
1.6896	6.05344	6.25656	1.3002	7.32021	7.4853	0.3003	7.80887	7.62801	0.3003	7.77647	7.88987	0.3003	7.13249	7.47122	0.3003	8.23149	8.13869	0.3003	7.41077	7.48266	0.3003	7.84857	7.85015		11272.8				1.57761	1.17322	0.611779	0
1.6929	6.05344	5.9876	1.3035	7.32021	7.13092	0.3036	7.80887	7.60359	0.3036	7.76136	7.88987	0.3036	7.13249	7.47887	0.3036	8.23149	8.1489	0.3036	7.42365	7.48266	0.3036	7.80061	7.85015		11272.8				1.22479	1.04821	0.659001	0
1.6962	6.05344	5.98316	1.3068	7.32021	7.55115	0.3069	7.80887	7.76823	0.3069	7.78935	7.88987	0.3069	7.13249	7.25015	0.3069	8.23149	8.30158	0.3069	7.454	7.48266	0.3069	8.03193	7.85015		11272.8				1.11961	2.02737	0.89288	0
1.6995	6.05344	6.08009	1.3101	7.32021	7.3124	0.3102	7.80887	7.73484	0.3102	7.9248	7.88987	0.3102	7.13249	6.97177	0.3102	8.23149	7.93911	0.3102	7.40878	7.48266	0.3102	7.92389	7.85015		4781.7				0.829775	1.19031	0.783225	0
1.7028	6.05344	6.10508	1.3134	7.32021	7.50401	0.3135	7.80887	7.75263	0.3135	7.91337	7.88987	0.3135	7.13249	7.18291	0.3135	8.23149	7.74845	0.3135	7.8706	7.85666	0.3135	7.8598	7.85015		10909.8				1.10609	1.45371	0.385443	0
1.7061	6.05344	6.09537	1.3167	7.32021	7.381	0.3168	7.80887	7.65392	0.3168	7.6669	7.88987	0.3168	7.13249	7.28181	0.3168	8.23149	7.93392	0.3168	8.02689	7.85666	0.3168	7.85509	7.85015		10794.3				0.659891	1.14764	0.966082	0
1.7094	6.05344	5.96367	1.32	7.32021	7.49616	0.3201	7.80887	7.62679	0.3201	7.8412	7.88987	0.3201	6.01021	6.24189	0.3201	8.23149	8.19678	0.3201	7.51383	7.48266	0.3201	7.78122	7.85015		6233.7				1.60806	1.36112	0.465734	0
1.7127	6.05344	6.04839	1.3233	7.32021	7.22662	0.3234	7.80887	7.78477	0.3234	7.76167	7.88987	0.3234	6.01021	6.05581	0.3234	8.23149	8.26493	0.3234	7.41013	7.48266	0.3234	7.70067	7.85015		6451.5				1.25931	0.872437	0.755688	0
1.716	6.05344	5.97645	1.3266	7.32021	7.43962	0.3267	7.80887	7.65266	0.3267	7.9403	7.88987	0.3267	6.01021	6.31092	0.3267	8.23149	8.23218	0.3267	7.43488	7.48266	0.3267	7.75548	7.85015		20519.4				1.23479	2.05549	0.621588	0
1.7193	6.05344	6.05114	1.3299	7.32021	7.52526	0.33	7.80887	7.57262	0.33	7.85598	7.88987	0.33	6.01021	5.98829	0.33	8.23149	8.4348	0.33	7.43141	7.48266	0.33	7.88596	7.85015		8883.6				1.18402	1.80186	1.60926	0
1.7226	6.05344	6.16348	1.3332	7.32021	7.38374	0.3333	7.80887	7.62623	0.3333	7.93387	7.88987	0.3333	6.01021	6.09993	0.3333	8.23149	8.07506	0.3333	7.48456	7.48266	0.3333	7.73808	7.85015		20519.4				1.48219	1.19509	1.54989	0
1.7259	6.05344	6.18353	1.3365	7.32021	7.4917	0.3366	7.80887	7.79749	0.3366	7.69443	7.88987	0.3366	6.01021	5.93469	0.3366	8.23149	8.40597	0.3366	7.44903	7.48266	0.3366	7.91052	7.85015		10121.1				1.51626	1.39899	1.59776	0
1.7292	6.05344	5.83162	1.3398	7.32021	7.4765	0.3399	7.80887	7.70386	0.3399	7.7359	7.88987	0.3399	6.01021	6.00698	0.3399	8.23149	7.89543	0.3399	7.30211	7.48266	0.3399	7.87539	7.85015		20519.4				0.813526	1.47618	1.36477	0
1.7325	6.05344	6.28309	1.3431	7.32021	7.46793	0.3432	7.80887	7.63616	0.3432	7.83473	7.88987	0.3432	6.01021	6.49454	0.3432	8.23149	8.07061	0.3432	7.50528	7.48266	0.3432	7.66763	7.85015		20519.4				1.25987	1.11808	1.53436	0
1.7358	6.05344	5.97851	1.3464	7.32021	7.43829	0.3465	7.80887	7.74286	0.3465	7.92457	7.88987	0.3465	6.01021	6.33627	0.3465	8.23149	8.41009	0.3465	7.36811	7.48266	0.3465	7.82217	7.85015		19819.8				0.789494	0.895525	1.48856	0
1.7391	6.05344	5.90441	1.3497	7.32021	7.2588	0.3498	7.80887	7.45639	0.3498	7.96416	7.88987	0.3498	6.01021	6.05971	0.3498	8.23149	8.15627	0.3498	7.50082	7.48266	0.3498	7.62683	7.85015		20519.4				1.49844	1.3359	0.276913	0
1.7424	6.05344	6.16775	1.353	7.32021	7.4182	0.3531	7.80887	7.67084	0.3531	7.8182	7.88987	0.3531	6.01021	6.47878	0.3531	8.23149	7.85988	0.3531	7.52806	7.48266	0.3531	7.91149	7.85015		19707.6				1.72341	1.20124	1.4286	0
1.7457	6.05344	6.34331	1.3563	7.32021	7.46722	0.3564	7.80887	7.43001	0.3564	7.99892	7.88987	0.3564	6.01021	5.89541	0.3564	8.23149	8.32773	0.3564	7.47648	7.48266	0.3564	7.85843	7.85015		9728.4				1.22321	0.988254	1.16035	0
1.749	6.05344	6.08339	1.3596	7.32021	7.56835	0.3597	7.80887	7.73016	0.3597	7.9398	7.88987	0.3597	6.01021	6.31916	0.3597	8.23149	8.4822	0.3597	7.39273	7.48266	0.3597	7.99898	7.85015		8302.8				0.828301	1.18104	1.26604	0
1.7523	6.05344	6.09131	1.3629	7.32021	7.53494	0.363	7.80887	7.70222	0.363	7.43173	7.88987	0.363	6.01021	5.94889	0.363	8.23149	7.96074	0.363	7.49529	7.48266	0.363	7.75466	7.85015		17994.9				1.18805	1.2425	1.26278	0
1.7556	6.05344	6.22747	1.3662	7.32021	7.76736	0.3663	7.80887	7.49829	0.3663	7.80469	7.88987	0.3663	6.01021	6.10532	0.3663	8.23149	8.29788	0.3663	7.54412	7.48266	0.3663	7.90395	7.85015		16361.4				0.815148	1.48219	0.84547	0
1.7589	6.05344	6.20046	1.3695	7.32021	7.45517	0.3696	7.80887	7.63978	0.3696	7.82547	7.88987	0.3696	6.01021	6.10046	0.3696	8.23149	7.91523	0.3696	7.65321	7.48266	0.3696	7.64739	7.85015		15962.1				0.870592	1.23868	0.736477	0
1.7622	6.05344	6.18146	1.3728	7.32021	7.62767	0.3729	7.80887	7.78008	0.3729	8.01691	7.88987	0.3729	6.01021	6.25229	0.3729	8.23149	7.7857	0.3729	7.48068	7.48266	0.3729	7.92604	7.85015		11757.9				0.692225	1.12134	0.580195	0
1.7655	6.05344	6.09583	1.3761	7.32021	7.50464	0.3762	7.80887	7.62703	0.3762	8.19757	7.88987	0.3762	6.01021	6.23575	0.3762	8.23149	8.1246	0.3762	7.70712	7.85666	0.3762	7.77477	7.85015		7497.6				0.919352	1.1122	0.468018	0
1.7688	6.05344	6.26081	1.3794	7.32021	7.53377	0.3795	7.80887	7.66749	0.3795	7.96311	7.88987	0.3795	6.01021	5.97813	0.3795	8.23149	8.21086	0.3795	7.9135	7.85666	0.3795	7.85375	7.85015		5517.6				0.386576	1.32887	0.75253	0
1.7721	6.05344	6.33707	1.3827	7.32021	7.59733	0.3828	7.80887	7.92066	0.3828	7.83979	7.88987	0.3828	6.01021	6.30406	0.3828	8.23149	7.86984	0.3828	7.98403	7.85666	0.3828	7.86849	7.85015		50222.7				0.788567	1.04652	0.144025	0
1.7754	6.05344	6.19979	1.386	7.32021	7.62239	0.3861	7.80887	7.65287	0.3861	7.94941	7.88987	0.3861	6.01021	6.48522	0.3861	8.23149	7.77701	0.3861	7.95151	7.85666	0.3861	7.79959	7.85015		15209.7				0.738603	1.8088	0.749081	0
1.7787	6.05344	6.19889	1.3893	7.32021	7.55875	0.3894	7.80887	7.65981	0.3894	7.93348	7.88987	0.3894	6.01021	6.26779	0.3894	8.23149	8.18895	0.3894	7.77948	7.85666	0.3894	7.89685	7.85015		2319.9				0.976462	2.71572	0.947719	0
1.782	6.05344	5.9817	1.3926	7.32021	7.29107	0.3927	7.80887	7.63758	0.3927	7.7991	7.88987	0.3927	6.01021	6.58286	0.3927	8.23149	8.11926	0.3927	7.85789	7.85666	0.3927	8.02769	7.85015		15209.7				0.926033	1.97157	0.160734	0
1.7853	6.05344	6.09428	1.3959	7.32021	7.3906	0.396	7.80887	7.71897	0.396	7.9792	7.88987	0.396	6.01021	6.70619	0.396	8.23149	7.966	0.396	7.93946	7.85666	0.396	7.67805	7.85015		15209.7				0.803347	2.10631	0.344475	0
1.7886	6.05344	5.98237	1.3992	7.32021	7.50363	0.3993	7.80887	7.63119	0.3993	7.73171	7.88987	0.3993	6.01021	6.42239	0.3993	8.23149	8.13392	0.3993	7.7942	7.85666	0.3993	7.93878	7.85015		13638.9				0.923761	1.96276	0.757342	0
1.7919	6.05344	6.05246	1.4025	7.32021	7.40159	0.4026	7.80887	7.60759	0.4026	7.9411	7.88987	0.4026	6.01021	6.03587	0.4026	8.23149	8.13044	0.4026	7.92719	7.85666	0.4026	7.91871	7.85015		4125				0.836087	1.59816	0.40239	0
1.7952	6.05344	6.23586	1.4058	7.32021	7.49766	0.4059	7.80887	7.67735	0.4059	7.98456	7.88987	0.4059	6.01021	6.09225	0.4059	8.23149	8.51744	0.4059	7.99573	7.85666	0.4059	7.75714	7.85015		8929.8				0.880758	1.68448	0.526824	0
1.7985	6.05344	6.1002	1.4091	7.32021	7.53861	0.4092	7.80887	7.6373	0.4092	8.00303	7.88987	0.4092	6.01021	6.13884	0.4092	8.23149	8.18615	0.4092	8.09766	7.85666	0.4092	7.772	7.85015		11256.3				0.988586	1.278	0.706545	0
1.8018	6.05344	6.12564	1.4124	7.32021	7.27243	0.4125	7.80887	7.6367	0.4125	7.94408	7.88987	0.4125	6.01021	6.13941	0.4125	7.53726	7.18898	0.4125	7.93357	7.85666	0.4125	7.72134	7.85015		13909.5				0.832003	1.32351	0.723634	0
1.8051	6.05344	6.13197	1.4157	7.32021	7.34281	0.4158	7.80887	7.57183	0.4158	7.91344	7.88987	0.4158	6.01021	5.95895	0.4158	7.53726	7.60282	0.4158	7.85568	7.85666	0.4158	7.68335	7.85015		15209.7				0.896878	1.63906	0.217266	0
1.8084	6.05344	5.92756	1.419	7.32021	7.60277	0.4191	7.80887	7.68749	0.4191	7.86161	7.88987	0.4191	6.01021	6.012	0.4191	7.53726	7.39802	0.4191	7.85727	7.85666	0.4191	7.69902	7.85015		7355.7				0.933378	1.46879	0.716256	0
1.8117	6.05344	6.11322	1.4223	7.32021	7.29981	0.4224	7.80887	7.47914	0.4224	8.05309	7.88987	0.4224	6.01021	5.87889	0.4224	7.53726	7.55177	0.4224	7.93355	7.85666	0.4224	7.68603	7.85015		6431.7				0.478662	1.65212	1.01341	0
1.815	6.05344	6.00603	1.4256	7.32021	7.59764	0.4257	7.80887	7.60931	0.4257	7.95048	7.88987	0.4257	6.01021	6.11574	0.4257	7.53726	7.40115	0.4257	7.97411	7.85666	0.4257	7.83341	7.85015		3587.1				0.737798	1.26249	0.57107	0
1.8183	6.05344	6.16999	1.4289	7.32021	7.48107	0.429	7.80887	7.72569	0.429	8.05262	7.88987	0.429	6.01021	5.86396	0.429	7.53726	7.92737	0.429	7.75519	7.85666	0.429	7.75577	7.85015		5705.7				0.896647	1.07571	0.625446	0
1.8216	6.05344	5.99081	1.4322	7.32021	7.4819	0.4323	7.80887	7.63791	0.4323	7.83043	7.88987	0.4323	6.01021	5.98928	0.4323	8.23149	8.0642	0.4323	7.99887	7.85666	0.4323	7.73113	7.85015		50859.6				0.646785	1.25355	0.710843	0
1.8249	6.05344	6.25382	1.4355	7.32021	7.35927	0.4356	7.80887	7.74034	0.4356	7.81365	7.88987	0.4356	6.01021	6.21788	0.4356	8.23149	8.05639	0.4356	7.98939	7.85666	0.4356	7.83246	7.85015		9546.9				0.562794	1.67664	0.685499	0
1.8282	6.05344	6.37523	1.4388	7.32021	7.51478	0.4389	7.80887	7.31543	0.4389	7.74813	7.88987	0.4389	6.01021	6.10646	0.4389	8.23149	8.11974	0.4389	7.96284	7.85666	0.4389	7.80689	7.85015		8840.7				0.786406	1.22802	1.85284	0
1.8315	6.05344	6.17154	1.4421	7.32021	7.47429	0.4422	7.80887	7.66008	0.4422	7.78425	7.88987	0.4422	6.01021	5.85207	0.4422	8.23149	7.95923	0.4422	8.0385	7.85666	0.4422	7.69775	7.85015		21258.6				0.9267	1.60718	2.21411	0
1.8348	6.05344	6.4446	1.4454	7.32021	7.52501	0.4455	7.80887	7.41454	0.4455	7.92924	7.88987	0.4455	6.01021	6.1509	0.4455	8.23149	8.24286	0.4455	8.0079	7.85666	0.4455	7.8369	7.85015		3676.2				1.00829	1.61279	0.424204	0
1.8381	6.05344	6.29317	1.4487	7.32021	7.59607	0.4488	7.80887	7.89728	0.4488	7.73388	7.88987	0.4488	6.01021	5.7177	0.4488	8.23149	7.96981	0.4488	7.87842	7.85666	0.4488	7.66814	7.85015		20370.9				0.76285	1.21507	2.39224	0
1.8414	6.05344	6.16623	1.452	7.32021	7.41836	0.4521	7.80887	7.60494	0.4521	7.73606	7.88987	0.4521	6.01021	5.80998	0.4521	8.23149	8.15108	0.4521	7.89961	7.85666	0.4521	7.74921	7.85015		22671				0.716261	1.26668	2.56258	0
1.8447	6.05344	6.27793	1.4553	7.32021	7.47834	0.4554	7.80887	7.54621	0.4554	7.6853	7.88987	0.4554	6.01021	5.77407	0.4554	8.23149	8.15464	0.4554	7.86025	7.85666	0.4554	7.92457	7.85015		6359.1				0.510093	1.50138	2.05563	0
1.848	6.05344	6.27	1.4586	7.32021	7.40786	0.4587	7.80887	7.84012	0.4587	7.84117	7.88987	0.4587	6.01021	5.96544	0.4587	8.23149	7.97861	0.4587	7.86052	7.85666	0.4587	7.79621	7.85015		13698.3				1.5783	1.19991	1.01509	0
1.8513	6.05344	6.29887	1.4619	7.32021	7.60592	0.462	7.80887	7.59118	0.462	8.02119	7.88987	0.462	6.01021	5.93499	0.462	8.23149	7.94121	0.462	8.10317	7.85666	0.462	7.83003	7.85015		23918.4				1.47908	1.69604	2.08421	0
1.8546	6.05344	6.14577	1.4652	7.32021	7.50179	0.4653	7.80887	7.66701	0.4653	7.71139	7.88987	0.4653	6.01021	5.97771	0.4653	8.23149	8.02024	0.4653	8.11967	7.85666	0.4653	7.92424	7.85015		4501.2				1.55592	2.52287	2.04427	0
1.8579	6.05344	6.20661	1.4685	7.32021	7.2811	0.4686	7.80887	7.52384	0.4686	7.9158	7.88987	0.4686	6.01021	6.05808	0.4686	8.23149	8.24496	0.4686	7.94842	7.85666	0.4686	7.80017	7.85015		26588.1				1.55785	1.68754	1.45764	0
1.8612	6.05344	6.11416	1.4718	7.32021	7.41219	0.4719	7.80887	7.53616	0.4719	7.88196	7.88987	0.4719	6.01021	5.94662	0.4719	8.23149	8.19484	0.4719	7.9973	7.85666	0.4719	7.5717	7.85015		6035.7				1.70392	1.34694	1.76001	0
1.8645	6.05344	6.13168	1.4751	7.32021	7.36454	0.4752	7.80887	7.59715	0.4752	7.65049	7.88987	0.4752	6.01021	5.9461	0.4752	8.23149	7.78289	0.4752	7.95792	7.85666	0.4752	7.84747	7.85015		47902.8				1.35102	2.11354	1.91562	0
1.8678	6.05344	6.26293	1.4784	7.32021	7.26712	0.4785	7.80887	7.74495	0.4785	7.82334	7.88987	0.4785	6.01021	6.0155	0.4785	8.23149	8.12647	0.4785	7.78598	7.85666	0.4785	7.72139	7.85015		18928.8				1.24843	1.20495	2.13018	0
1.8711	6.05344	6.279	1.4817	7.32021	7.52068	0.4818	7.80887	7.53144	0.4818	7.98423	7.88987	0.4818	6.01021	6.3132	0.4818	8.23149	8.0774	0.4818	7.96809	7.85666	0.4818	7.66203	7.85015		3435.3				1.55582	2.17572	1.90492	0
1.8744	6.05344	6.11228	1.485	7.32021	7.48706	0.4851	7.80887	7.81846	0.4851	7.95785	7.88987	0.4851	6.01021	5.92474	0.4851	8.23149	8.17405	0.4851	7.36698	7.20896	0.4851	7.98324	7.85015		17674.8				0.842205	1.20982	2.19364	0
1.8777	6.05344	6.09832	1.4883	7.32021	7.4379	0.4884	7.80887	7.69724	0.4884	8.07213	7.88987	0.4884	6.01021	5.96013	0.4884	8.23149	7.81403	0.4884	7.37578	7.20896	0.4884	7.89655	7.85015		37115.1				1.02036	1.63112	0.402693	0
1.881	6.05344	6.28407	1.4916	7.32021	7.54187	0.4917	7.80887	7.6832	0.4917	7.97131	7.88987	0.4917	6.01021	5.79222	0.4917	8.23149	7.9752	0.4917	7.19527	7.20896	0.4917	7.79197	7.85015		32069.4				0.914589	1.63075	2.01416	0
1.8843	6.05344	6.2523	1.4949	7.32021	7.53373	0.495	7.80887	7.62097	0.495	7.76823	7.88987	0.495	6.01021	5.92471	0.495	8.23149	7.92304	0.495	7.25488	7.20896	0.495	7.91939	7.85015		13516.8				0.439813	1.82301	2.34718	0
1.8876	6.05344	6.34758	1.4982	7.32021	7.49952	0.4983	7.80887	7.75923	0.4983	7.74394	7.88987	0.4983	6.01021	6.25303	0.4983	8.23149	8.15068	0.4983	7.23189	7.20896	0.4983	7.83522	7.85015		4768.5				0.700694	1.63301	2.09519	0
1.8909	6.05344	6.35962	1.5015	7.32021	7.5933	0.5016	7.80887	7.69254	0.5016	7.99607	7.88987	0.5016	6.01021	5.77729	0.5016	8.23149	8.09408	0.5016	7.31754	7.20896	0.5016	7.87487	7.85015		18262.2				0.717298	1.3721	2.46108	0
1.8942	6.05344	6.22018	1.5048	7.32021	7.36293	0.5049	7.80887	7.72443	0.5049	7.79173	7.88987	0.5049	6.01021	5.79225	0.5049	8.23149	7.86872	0.5049	7.31456	7.20896	0.5049	7.81352	7.85015		18262.2				1.34439	1.94523	2.37884	0
1.8975	6.05344	6.13318	1.5081	7.32021	7.65842	0.5082	7.80887	7.63444	0.5082	7.99995	7.88987	0.5082	6.01021	6.17355	0.5082	8.23149	8.0893	0.5082	7.38278	7.20896	0.5082	7.95369	7.85015		18262.2				0.609174	1.2225	2.05106	0
1.9008	6.05344	5.96412	1.5114	7.32021	7.68442	0.5115	7.80887	7.60091	0.5115	7.82299	7.88987	0.5115	6.01021	5.89414	0.5115	8.23149	7.88851	0.5115	7.29949	7.20896	0.5115	7.77605	7.85015		5210.7				0.85464	1.65024	0.297556	0
1.9041	5.65731	5.91117	1.5147	7.32021	7.46452	0.5148	7.80887	7.51751	0.5148	7.65236	7.88987	0.5148	6.01021	5.97333	0.5148	8.23149	7.93117	0.5148	7.42082	7.20896	0.5148	7.99014	7.85015		7626.3				0.518911	1.37459	0.231603	0
1.9074	5.65731	5.82669	1.518	7.32021	7.53225	0.5181	7.80887	7.7885	0.5181	7.98615	7.88987	0.5181	6.01021	5.80331	0.5181	8.23149	8.07488	0.5181	7.21623	7.20896	0.5181	7.74428	7.85015		16714.5				2.16807	1.57007	0.269502	0
1.9107	5.65731	5.633	1.5213	7.32021	7.50084	0.5214	7.80887	7.87043	0.5214	7.9169	7.88987	0.5214	6.01021	5.98453	0.5214	8.23149	7.83726	0.5214	7.37021	7.20896	0.5214	7.69726	7.85015		13167				2.10111	1.24661	0.33555	0
1.914	5.65731	6.04346	1.5246	7.32021	7.49287	0.5247	7.80887	7.8376	0.5247	7.72998	7.88987	0.5247	6.01021	6.14583	0.5247	8.23149	7.87426	0.5247	8.02727	7.85666	0.5247	7.92602	7.85015		11929.5				2.42919	1.34126	0.182841	0
1.9173	5.65731	5.81681	1.5279	7.32021	7.63039	0.528	7.80887	7.66598	0.528	7.83485	7.88987	0.528	6.01021	6.27459	0.528	8.23149	8.07216	0.528	7.95401	7.85666	0.528	7.87736	7.85015		11408.1				1.44036	1.29949	0.354883	0
1.9206	5.65731	5.57908	1.5312	7.32021	7.32222	0.5313	7.80887	7.63112	0.5313	7.90932	7.88987	0.5313	6.01021	5.99167	0.5313	8.23149	8.41585	0.5313	7.81254	7.85666	0.5313	7.76083	7.85015		13863.3				2.09974	1.53398	0.287112	0
1.9239	5.65731	5.70653	1.5345	7.32021	7.32931	0.5346	7.80887	7.74178	0.5346	7.87984	7.88987	0.5346	6.01021	5.92216	0.5346	8.23149	7.95825	0.5346	7.94528	7.85666	0.5346	7.76818	7.85015		8306.1				2.49642	1.70678	0.281144	0
1.9272	5.65731	5.94502	1.5378	7.32021	7.35938	0.5379	7.80887	7.73346	0.5379	8.08387	7.88987	0.5379	6.01021	5.96606	0.5379	8.23149	8.05865	0.5379	7.74266	7.85666	0.5379	7.83109	7.85015		7903.5				2.39147	1.6	0.296618	0
1.9305	5.65731	5.66964	1.5411	7.32021	7.41974	0.5412	7.80887	7.62522	0.5412	7.81594	7.88987	0.5412	6.01021	5.96646	0.5412	8.23149	8.03559	0.5412	7.89775	7.85666	0.5412	8.06289	7.85015		7599.9				2.13133	1.35014	0.251737	0
1.9338	5.65731	5.72854	1.5444	7.32021	7.56432	0.5445	7.80887	7.68243	0.5445	7.93422	7.88987	0.5445	6.01021	6.07266	0.5445	8.23149	8.03229	0.5445	7.38139	7.48266	0.5445	7.8761	7.85015		12097.8				0.241255	1.45557	0.367492	0
1.9371	5.65731	5.92179	1.5477	7.32021	7.18058	0.5478	7.80887	7.62108	0.5478	7.92663	7.88987	0.5478	6.01021	6.01955	0.5478	8.23149	8.16434	0.5478	7.48108	7.48266	0.5478	7.81779	7.85015		30950.7				2.16799	2.41051	0.276281	0
1.9404	5.65731	5.76948	1.551	7.32021	7.46652	0.5511	7.80887	7.88215	0.5511	8.09236	7.88987	0.5511	6.01021	6.03544	0.5511	8.23149	7.95058	0.5511	7.41138	7.48266	0.5511	7.84163	7.85015		47892.9				0.256243	1.24485	0.106403	0
1.9437	5.65731	5.77533	1.5543	7.32021	7.37696	0.5544	7.80887	7.5612	0.5544	7.91732	7.88987	0.5544	6.01021	6.03098	0.5544	8.23149	8.25355	0.5544	7.37034	7.48266	0.5544	7.85528	7.85015		31779				0.320343	1.94808	0.235831	0
1.947	5.65731	5.79685	1.5576	7.32021	7.3597	0.5577	7.80887	7.82782	0.5577	7.93343	7.88987	0.5577	6.01021	6.47529	0.5577	8.23149	7.91919	0.5577	7.47231	7.48266	0.5577	7.87371	7.85015		41184				1.12822	1.17457	0.2346	0
1.9503	5.65731	5.84639	1.5609	7.32021	7.44437	0.561	7.80887	7.5759	0.561	8.14448	7.88987	0.561	6.01021	6.10633	0.561	8.23149	8.49759	0.561	7.44587	7.48266	0.561	7.82363	7.85015		18697.8				0.748346	1.29401	0.142387	0
1.9536	5.65731	5.81713	1.5642	7.32021	7.45582	0.5643	7.80887	7.54969	0.5643	7.87986	7.88987	0.5643	6.01021	5.91143	0.5643	8.23149	8.08212	0.5643	7.75925	7.85666	0.5643	7.79829	7.85015		27116.1				0.464701	1.25431	0.355751	0
1.9569	5.65731	5.69427	1.5675	7.32021	7.6601	0.5676	7.80887	7.70246	0.5676	8.04087	7.88987	0.5676	6.01021	6.12183	0.5676	8.23149	7.99297	0.5676	7.85999	7.85666	0.5676	7.77419	7.85015		52743.9				0.37406	1.24384	0.206124	0
1.9602	5.65731	5.66986	1.5708	7.32021	7.38575	0.5709	7.80887	7.80258	0.5709	7.84522	7.88987	0.5709	6.01021	6.22712	0.5709	8.23149	8.18395	0.5709	7.90108	7.85666	0.5709	7.85422	7.85015		39636.3				0.470123	1.29036	0.121866	0
1.9635	5.65731	5.64324	1.5741	7.32021	7.56564	0.5742	7.80887	7.55401	0.5742	8.0092	7.88987	0.5742	6.01021	5.87809	0.5742	8.23149	7.74739	0.5742	8.15203	7.85666	0.5742	8.00346	7.85015		41223.6				0.925477	1.37669	0.146026	0
1.9668	5.65731	5.55836	1.5774	7.32021	7.34771	0.5775	7.80887	7.55299	0.5775	7.89407	7.88987	0.5775	6.01021	5.90814	0.5775	8.23149	7.78703	0.5775	8.04625	7.85666	0.5775	7.75691	7.85015		50331.6				0.916529	1.18072	0.213514	0
1.9701	5.65731	5.70319	1.5807	7.32021	7.70581	0.5808	7.80887	7.60487	0.5808	7.70123	7.88987	0.5808	6.01021	5.99217	0.5808	8.23149	7.79544	0.5808	8.0736	7.85666	0.5808	7.7725	7.85015		52734				0.612349	1.28953	2.30612	0
1.9734	5.65731	5.96493	1.584	7.32021	7.48188	0.5841	7.80887	7.75204	0.5841	7.84244	7.88987	0.5841	6.01021	6.16403	0.5841	8.23149	8.35132	0.5841	7.80581	7.85666	0.5841	7.87599	7.85015		8688.9				0.817624	1.4606	2.30901	0
1.9767	5.65731	5.81235	1.5873	7.32021	7.47218	0.5874	7.37175	7.43403	0.5874	7.92196	7.88987	0.5874	6.01021	5.87249	0.5874	8.23149	8.67326	0.5874	7.88729	7.85666	0.5874	8.01517	7.85015		42381.9				0.840257	1.3473	1.9517	0
1.98	5.65731	5.95233	1.5906	7.32021	7.61407	0.5907	7.37175	7.54831	0.5907	7.79413	7.88987	0.5907	6.01021	6.08562	0.5907	8.23149	8.01828	0.5907	8.22312	7.85666	0.5907	7.80724	7.85015		14922.6				0.497928	1.42517	2.56247	0
1.9833	5.65731	5.60235	1.5939	7.32021	7.53998	0.594	7.37175	7.58985	0.594	8.08684	7.88987	0.594	6.01021	6.32422	0.594	8.23149	8.23995	0.594	7.85749	7.85666	0.594	7.83261	7.85015		25674				0.904476	1.22094	1.80068	0
1.9866	5.65731	5.77795	1.5972	7.32021	7.29	0.5973	7.37175	7.63703	0.5973	7.91641	7.88987	0.5973	6.01021	6.06254	0.5973	8.23149	8.28733	0.5973	7.93248	7.85666	0.5973	7.88473	7.85015		18110.4				0.322129	2.58969	1.98258	0
1.9899	5.65731	5.75517	1.6005	7.32021	7.47878	0.6006	7.37175	7.63206	0.6006	7.9129	7.88987	0.6006	6.01021	5.93903	0.6006	8.23149	8.31459	0.6006	8.03403	7.85666	0.6006	7.70255	7.85015		16912.5				0.238316	1.86748	2.10118	0
1.9932	5.65731	5.81719	1.6038	7.32021	7.32339	0.6039	7.37175	7.77074	0.6039	7.89642	7.88987	0.6039	6.01021	5.9265	0.6039	8.23149	8.5866	0.6039	8.02726	7.85666	0.6039	7.88419	7.85015		14576.1				0.40172	2.24122	2.17012	0
1.9965	5.65731	5.83628	1.6071	7.32021	7.27332	0.6072	7.37175	7.47042	0.6072	7.62533	7.88987	0.6072	6.01021	6.11174	0.6072	8.23149	8.19463	0.6072	7.92082	7.85666	0.6072	7.76255	7.85015		13671.9				0.318316	1.1349	2.29162	0
1.9998	5.65731	5.57397	1.6104	7.32021	7.47125	0.6105	7.37175	7.6084	0.6105	7.93341	7.88987	0.6105	6.01021	6.13639	0.6105	8.23149	8.24017	0.6105	7.89365	7.85666	0.6105	7.76819	7.85015		11104.5				0.156636	0.886034	0.244755	0
2.0031	5.65731	5.81846	1.6137	7.32021	7.11753	0.6138	7.37175	7.63684	0.6138	8.07343	7.88987	0.6138	6.01021	6.08393	0.6138	8.23149	8.19146	0.6138	8.04218	7.85666	0.6138	7.86181	7.85015		10362				0.375671	1.2	1.8329	0
2.0064	5.65731	5.75443	1.617	7.32021	7.54034	0.6171	7.37175	7.4479	0.6171	7.97246	7.88987	0.6171	6.01021	5.95268	0.6171	8.23149	8.15398	0.6171	7.77677	7.85666	0.6171	7.65569	7.85015		9345.6				0.342525	1.26576	2.37582	0
2.0097	5.65731	5.67438	1.6203	7.32021	7.42566	0.6204	7.37175	7.62687	0.6204	8.02886	7.88987	0.6204	6.01021	5.73897	0.6204	8.23149	8.3842	0.6204	8.34313	7.85666	0.6204	7.63262	7.85015		8401.8				0.39054	1.38964	1.91705	0
2.013	5.65731	5.75935	1.6236	7.32021	7.43638	0.6237	7.37175	7.66935	0.6237	8.06679	7.88987	0.6237	6.01021	6.09039	0.6237	8.23149	8.15222	0.6237	8.05696	7.85666	0.6237	7.71817	7.85015		50483.4				0.424066	1.33159	0.52985	0
2.0163	5.65731	5.6445	1.6269	7.32021	7.56465	0.627	7.37175	7.48802	0.627	8.17957	7.88987	0.627	6.01021	6.07005	0.627	8.23149	8.12187	0.627	7.77285	7.85666	0.627	7.71577	7.85015		39936.6				0.287163	1.61576	0.68831	0
2.0196	5.65731	5.66491	1.6302	7.32021	7.43968	0.6303	7.37175	7.54325	0.6303	8.00433	7.88987	0.6303	6.01021	6.03606	0.6303	8.23149	8.06191	0.6303	7.94212	7.85666	0.6303	7.96182	7.85015		50483.4				0.334196	1.27052	0.790024	0
2.0229	5.65731	5.77882	1.6335	7.32021	7.36721	0.6336	7.37175	7.19236	0.6336	8.13022	7.88987	0.6336	6.01021	5.77512	0.6336	8.23149	8.43655	0.6336	7.99644	7.85666	0.6336	7.72732	7.85015		50483.4				0.404215	1.27258	0.545969	0
2.0262	5.65731	5.70937	1.6368	7.32021	7.07378	0.6369	7.37175	7.60546	0.6369	7.88752	7.88987	0.6369	6.01021	5.94741	0.6369	8.23149	8.51193	0.6369	7.38589	7.48266	0.6369	7.75061	7.85015		8448				0.641386	1.37987	0.536456	0
2.0295	5.65731	5.71374	1.6401	7.32021	7.41736	0.6402	7.37175	7.44224	0.6402	8.06798	7.88987	0.6402	6.01021	5.83171	0.6402	8.23149	8.33628	0.6402	7.33327	7.48266	0.6402	7.79361	7.85015		10886.7				0.346374	1.37569	0.487384	0
2.0328	5.65731	5.71432	1.6434	7.32021	7.52009	0.6435	7.37175	7.5048	0.6435	8.18481	7.88987	0.6435	6.01021	5.92969	0.6435	8.23149	8.23038	0.6435	7.40899	7.48266	0.6435	7.9407	7.85015		50483.4				0.59275	1.18725	0.549243	0
2.0361	5.65731	5.57023	1.6467	7.32021	7.32014	0.6468	7.37175	7.61963	0.6468	7.92178	7.88987	0.6468	6.01021	5.78705	0.6468	8.23149	8.41258	0.6468	7.46285	7.48266	0.6468	7.82751	7.85015		26528.7				0.32378	1.87797	0.50186	0
2.0394	5.65731	5.63515	1.65	7.32021	7.23176	0.6501	7.37175	7.65483	0.6501	7.74625	7.88987	0.6501	6.01021	6.03676	0.6501	8.23149	8.40793	0.6501	7.40398	7.48266	0.6501	7.92929	7.85015		10068.3				0.668137	1.77319	0.275346	0
2.0427	5.65731	5.75721	1.6533	7.32021	7.2308	0.6534	7.37175	7.6308	0.6534	7.91871	7.88987	0.6534	6.01021	6.02932	0.6534	8.23149	8.26316	0.6534	7.4946	7.48266	0.6534	7.76012	7.85015		44421.3				0.706229	1.90187	0.395435	0
2.046	5.65731	5.85185	1.6566	7.32021	7.44518	0.6567	7.37175	7.58508	0.6567	7.98968	7.88987	0.6567	6.01021	6.04597	0.6567	8.23149	8.26209	0.6567	7.45926	7.48266	0.6567	7.85673	7.85015		17618.7				1.15547	1.28885	0.68886	0
2.0493	5.65731	5.85188	1.6599	7.32021	7.15507	0.66	7.37175	7.66143	0.66	7.74356	7.88987	0.66	6.01021	6.01216	0.66	8.23149	8.47135	0.66	7.46195	7.48266	0.66	7.73585	7.85015		39157.8				0.800973	1.36909	0.364458	0
2.0526	5.65731	5.78795	1.6632	7.32021	7.15819	0.6633	7.37175	7.3969	0.6633	7.81413	7.88987	0.6633	6.01021	6.40699	0.6633	8.23149	8.24717	0.6633	7.43207	7.48266	0.6633	7.94362	7.85015		2498.1				0.738062	1.34095	0.430938	0
2.0559	5.65731	5.75882	1.6665	7.32021	7.27788	0.6666	7.37175	7.45067	0.6666	7.66523	7.88987	0.6666	6.01021	6.1135	0.6666	8.23149	8.21301	0.6666	7.416	7.48266	0.6666	7.98264	7.85015		28627.5				1.44406	3.65307	0.395524	0
2.0592	5.65731	5.92564	1.6698	7.32021	7.04109	0.6699	7.37175	7.64554	0.6699	7.90747	7.88987	0.6699	6.01021	5.9529	0.6699	8.23149	8.22212	0.6699	7.79719	7.85666	0.6699	7.82054	7.85015		14619				0.77869	1.28187	0.475852	0
2.0625	5.65731	5.59657	1.6731	7.32021	7.25911	0.6732	7.37175	7.56286	0.6732	7.76021	7.88987	0.6732	6.01021	6.18571	0.6732	8.23149	8.11142	0.6732	8.00247	7.85666	0.6732	7.73766	7.85015		14044.8				0.524103	1.27347	0.438915	0
2.0658	5.65731	5.74069	1.6764	7.32021	7.39673	0.6765	7.37175	7.47509	0.6765	7.51309	7.88987	0.6765	6.01021	6.20086	0.6765	8.23149	8.04327	0.6765	8.03224	7.85666	0.6765	7.85626	7.85015		7029				0.537038	1.61247	0.3823	0
2.0691	5.65731	5.95847	1.6797	7.32021	7.543	0.6798	7.37175	7.69697	0.6798	8.00433	7.88987	0.6798	6.01021	6.07772	0.6798	8.23149	8.06756	0.6798	8.0773	7.85666	0.6798	7.87931	7.85015		3521.1				0.51838	1.12149	0.708768	0
2.0724	5.65731	5.88467	1.683	7.32021	7.34942	0.6831	7.37175	7.48101	0.6831	7.988	7.88987	0.6831	6.01021	6.18868	0.6831	8.23149	8.34232	0.6831	7.86708	7.85666	0.6831	7.7446	7.85015		35514.6				0.278773	1.12283	0.434825	0
2.0757	5.65731	5.73196	1.6863	7.32021	7.38596	0.6864	7.37175	7.56377	0.6864	8.08745	7.88987	0.6864	6.01021	6.34517	0.6864	8.23149	7.77022	0.6864	7.44189	7.48266	0.6864	7.87559	7.85015		35514.6				0.209216	0.693971	0.395186	0
2.079	5.65731	5.68859	1.6896	7.32021	7.37264	0.6897	7.37175	7.49445	0.6897	7.93126	7.88987	0.6897	6.01021	6.2168	0.6897	8.23149	8.12822	0.6897	7.69462	7.48266	0.6897	7.78548	7.85015		22317.9				0.315826	1.5	0.897349	0
2.0823	5.65731	5.58908	1.6929	7.32021	7.23932	0.693	7.37175	7.36716	0.693	7.78867	7.88987	0.693	6.01021	5.86758	0.693	8.23149	8.27591	0.693	7.53916	7.48266	0.693	7.76554	7.85015		28162.2				0.333277	1.23311	0.577955	0
2.0856	5.65731	5.73949	1.6962	7.32021	7.30393	0.6963	7.37175	7.45717	0.6963	7.65736	7.88987	0.6963	6.01021	5.77489	0.6963	8.23149	8.08093	0.6963	7.42225	7.48266	0.6963	7.85756	7.85015		35514.6				0.184902	2.6314	0.378923	0
2.0889	5.65731	5.72866	1.6995	7.32021	7.29538	0.6996	7.37175	7.68261	0.6996	7.55439	7.88987	0.6996	6.01021	6.16716	0.6996	8.23149	8.07502	0.6996	7.51202	7.48266	0.6996	7.87684	7.85015		35514.6				0.358963	1.60504	0.606335	0
2.0922	5.65731	5.78193	1.7028	7.32021	7.4089	0.7029	7.37175	7.42899	0.7029	7.79764	7.88987	0.7029	6.01021	5.99085	0.7029	8.23149	7.98975	0.7029	7.40888	7.48266	0.7029	7.97496	7.85015		35514.6				0.263923	1.29154	0.695187	0
2.0955	5.65731	5.67258	1.7061	7.32021	7.37304	0.7062	7.37175	7.71393	0.7062	7.7991	7.88987	0.7062	6.01021	6.22337	0.7062	8.23149	8.08343	0.7062	7.60411	7.48266	0.7062	7.88704	7.85015		35194.5				0.144811	1.29363	0.328132	0
2.0988	5.65731	5.5987	1.7094	7.32021	7.38404	0.7095	7.37175	7.54708	0.7095	7.83433	7.88987	0.7095	6.01021	5.89016	0.7095	8.23149	8.03471	0.7095	7.52962	7.48266	0.7095	7.83027	7.85015		35514.6				0.20633	1.23354	0.659661	0
2.1021	5.65731	5.76871	1.7127	7.32021	7.54645	0.7128	7.37175	7.60491	0.7128	7.58442	7.88987	0.7128	6.01021	5.9183	0.7128	8.23149	8.40329	0.7128	7.41158	7.48266	0.7128	7.76822	7.85015		15777.3				0.236791	1.04377	0.554293	0
2.1054	5.65731	5.60002	1.716	7.32021	7.2662	0.7161	7.37175	7.57796	0.7161	7.94637	7.88987	0.7161	6.01021	6.01223	0.7161	8.23149	8.13077	0.7161	7.68493	7.48266	0.7161	7.9151	7.85015		35514.6				0.554016	1.35358	0.414171	0
2.1087	5.65731	5.75237	1.7193	7.32021	7.2911	0.7194	7.37175	7.66233	0.7194	7.82653	7.88987	0.7194	6.01021	5.94007	0.7194	8.23149	8.23314	0.7194	7.73459	7.48266	0.7194	7.82851	7.85015		11068.2				0.913299	1.33	0.476588	0
2.112	5.65731	5.57313	1.7226	7.32021	7.00706	0.7227	7.37175	7.64608	0.7227	8.07191	7.88987	0.7227	6.01021	6.07422	0.7227	8.23149	8.41386	0.7227	7.43339	7.20896	0.7227	7.95622	7.85015		33993.3				0.522065	1.46164	0.379612	0
2.1153	5.65731	5.73061	1.7259	7.32021	7.3772	0.726	7.37175	7.62847	0.726	7.88931	7.88987	0.726	6.01021	5.84627	0.726	8.23149	8.44387	0.726	7.30173	7.20896	0.726	7.6544	7.85015		14137.2				0.301863	1.72534	0.656864	0
2.1186	5.65731	5.78457	1.7292	7.32021	7.54282	0.7293	7.37175	7.89592	0.7293	7.82932	7.88987	0.7293	6.01021	5.83727	0.7293	8.23149	8.2613	0.7293	7.43558	7.20896	0.7293	7.9184	7.85015		18542.7				0.216456	1.15071	0.545142	0
2.1219	5.65731	5.85845	1.7325	7.32021	7.4918	0.7326	7.37175	7.62047	0.7326	7.87539	7.88987	0.7326	6.01021	6.01833	0.7326	8.23149	7.77707	0.7326	7.19994	7.20896	0.7326	7.85063	7.85015		9431.4				0.413691	1.0381	0.316729	0
2.1252	5.65731	5.73889	1.7358	7.32021	7.41461	0.7359	7.37175	7.52306	0.7359	7.78527	7.88987	0.7359	6.01021	5.89448	0.7359	8.23149	8.11544	0.7359	7.13906	7.20896	0.7359	7.88412	7.85015		22433.4				0.880232	1.58584	0.453423	0
2.1285	5.65731	5.77661	1.7391	7.32021	7.22119	0.7392	7.37175	7.4907	0.7392	8.00806	7.88987	0.7392	6.01021	6.02039	0.7392	8.23149	8.52863	0.7392	7.19688	7.20896	0.7392	7.79215	7.85015		22433.4				0.884368	1.1779	0.502008	0
2.1318	5.65731	5.63048	1.7424	7.32021	7.32829	0.7425	7.37175	7.63589	0.7425	7.78113	7.88987	0.7425	6.01021	5.84089	0.7425	8.23149	8.12105	0.7425	7.36274	7.20896	0.7425	7.86102	7.85015		22433.4				0.847905	2.65509	0.49101	0
2.1351	5.65731	5.56118	1.7457	7.32021	7.42066	0.7458	7.37175	7.63435	0.7458	7.92518	7.88987	0.7458	6.01021	6.21376	0.7458	8.23149	8.17277	0.7458	7.37857	7.20896	0.7458	7.79893	7.85015		22433.4				0.709183	1.22687	0.858252	0
2.1384	5.65731	5.69142	1.749	7.32021	7.48116	0.7491	7.37175	7.46833	0.7491	7.90034	7.88987	0.7491	6.01021	6.28826	0.7491	8.23149	8.37592	0.7491	7.36209	7.20896	0.7491	7.92876	7.85015		9045.3				0.600923	1.77774	0.781136	0
2.1417	5.65731	5.6569	1.7523	7.32021	7.52871	0.7524	7.37175	7.59839	0.7524	7.99972	7.88987	0.7524	6.01021	6.10747	0.7524	8.23149	8.3046	0.7524	7.36461	7.20896	0.7524	8.03394	7.85015		22433.4				1.5187	1.20019	0.836673	0
2.145	5.65731	5.57251	1.7556	7.32021	7.37763	0.7557	7.80887	7.72117	0.7557	8.16883	7.88987	0.7557	6.01021	6.44749	0.7557	8.23149	8.18981	0.7557	7.4321	7.20896	0.7557	7.91174	7.85015		22433.4				1.47497	1.31167	0.41915	0
2.1483	6.05344	5.89617	1.7589	7.32021	7.34701	0.759	7.80887	7.86245	0.759	8.06487	7.88987	0.759	6.01021	6.32399	0.759	8.23149	8.40779	0.759	7.23014	7.20896	0.759	7.98229	7.85015		22433.4				0.396665	1.08147	0.386101	0
2.1516	6.05344	5.93641	1.7622	7.32021	7.34242	0.7623	7.80887	7.71419	0.7623	8.04111	7.88987	0.7623	6.01021	5.9118	0.7623	8.23149	7.74571	0.7623	7.32673	7.20896	0.7623	7.88777	7.85015		22433.4				1.40061	1.75287	0.455362	0
2.1549	6.05344	6.09245	1.7655	7.32021	7.64027	0.7656	7.80887	7.87696	0.7656	8.00675	7.88987	0.7656	6.01021	5.96862	0.7656	8.23149	8.05882	0.7656	7.25647	7.20896	0.7656	7.92777	7.85015		22433.4				1.08609	1.20487	0.373354	0
2.1582	6.05344	6.21906	1.7688	7.32021	7.49736	0.7689	7.80887	7.53635	0.7689	7.96036	7.88987	0.7689	6.01021	6.00643	0.7689	8.23149	8.15286	0.7689	7.30534	7.20896	0.7689	7.85936	7.85015		22433.4				1.13222	1.3749	0.802312	0
2.1615	6.05344	6.1294	1.7721	7.32021	7.79107	0.7722	7.80887	7.66733	0.7722	8.01604	7.88987	0.7722	6.01021	6.22626	0.7722	8.23149	8.14608	0.7722	7.2872	7.20896	0.7722	7.91621	7.85015		5864.1				1.41689	1.20024	0.690114	0
2.1648	6.05344	6.29229	1.7754	7.32021	7.5695	0.7755	7.80887	7.71663	0.7755	7.9384	7.88987	0.7755	6.01021	6.18963	0.7755	8.23149	7.96861	0.7755	7.3754	7.20896	0.7755	7.91053	7.85015		10939.5				1.21582	1.07842	0.502438	0
2.1681	6.05344	5.97039	1.7787	7.32021	7.30904	0.7788	7.80887	7.97031	0.7788	7.87455	7.88987	0.7788	6.01021	6.07133	0.7788	8.23149	8.11373	0.7788	7.72094	7.20896	0.7788	7.805	7.85015		7906.8				1.15141	0.718394	0.410671	0
2.1714	6.05344	6.09046	1.782	7.32021	7.57179	0.7821	7.80887	7.76639	0.7821	7.84941	7.88987	0.7821	6.01021	6.08919	0.7821	8.23149	8.30752	0.7821	7.3556	7.20896	0.7821	7.90839	7.85015		49374.6				1.93047	1.43115	0.296913	0
2.1747	6.05344	6.22017	1.7853	7.32021	7.30781	0.7854	7.80887	7.80281	0.7854	7.97141	7.88987	0.7854	6.01021	6.05333	0.7854	8.23149	8.09902	0.7854	7.32088	7.20896	0.7854	7.91824	7.85015		49351.5				1.84042	1.21397	0.321118	0
2.178	6.05344	6.11724	1.7886	7.32021	7.39443	0.7887	7.80887	7.81431	0.7887	8.01197	7.88987	0.7887	6.01021	6.25171	0.7887	8.23149	8.15849	0.7887	7.82171	7.48266	0.7887	7.99545	7.85015		43866.9				2.06757	1.25898	0.359468	0
2.1813	6.05344	6.18309	1.7919	7.32021	7.51326	0.792	7.80887	7.59749	0.792	7.80502	7.88987	0.792	6.01021	6.21315	0.792	8.23149	8.5634	0.792	7.29821	7.48266	0.792	7.70196	7.85015		37197.6				1.75974	1.40725	0.295727	0
2.1846	6.05344	5.97369	1.7952	7.32021	7.33998	0.7953	7.80887	7.7997	0.7953	8.03462	7.88987	0.7953	6.01021	6.10456	0.7953	8.23149	8.17184	0.7953	7.44774	7.48266	0.7953	7.80538	7.85015		49374.6				1.85296	1.19662	0.10726	0
2.1879	6.05344	6.02027	1.7985	7.32021	7.41034	0.7986	7.80887	7.85886	0.7986	7.88029	7.88987	0.7986	6.01021	6.28983	0.7986	8.23149	8.07612	0.7986	7.34018	7.48266	0.7986	7.87778	7.85015		49374.6				1.4573	1.09072	0.0895625	0
2.1912	6.05344	5.90612	1.8018	7.32021	7.30747	0.8019	7.80887	7.97233	0.8019	7.91054	7.88987	0.8019	6.01021	5.85483	0.8019	8.23149	8.3227	0.8019	7.33531	7.48266	0.8019	7.8623	7.85015		2065.8				1.4116	1.1841	0.797089	0
2.1945	6.05344	5.88604	1.8051	7.32021	7.2387	0.8052	7.80887	7.68683	0.8052	8.01949	7.88987	0.8052	6.01021	6.16029	0.8052	8.23149	8.15504	0.8052	7.62755	7.85666	0.8052	7.98963	7.85015		48265.8				0.709114	1.11176	0.844617	0
2.1978	6.05344	6.01378	1.8084	7.32021	7.23222	0.8085	7.80887	7.83039	0.8085	7.96602	7.88987	0.8085	6.01021	5.92021	0.8085	8.23149	7.95931	0.8085	7.89697	7.85666	0.8085	7.96764	7.85015		31884.6						0.601706	0
2.2011	6.05344	5.93115	1.8117	7.32021	7.15547	0.8118	7.80887	7.66819	0.8118	8.03614	7.88987	0.8118	6.01021	6.0649	0.8118	8.23149	8.21885	0.8118	7.31245	7.48266	0.8118	7.87651	7.85015		32623.8						0.688482	0
2.2044	6.05344	5.97734	1.815	7.32021	7.11032	0.8151	7.80887	7.68318	0.8151	8.00072	7.88987	0.8151	6.01021	6.11713	0.8151	8.23149	7.90315	0.8151	7.65757	7.48266	0.8151	7.80603	7.85015		11774.4						0.600898	0
2.2077	6.05344	6.03694	1.8183	7.32021	7.265	0.8184	7.80887	7.6026	0.8184	8.06267	7.88987	0.8184	6.01021	5.76997	0.8184	8.23149	7.88692	0.8184	7.90922	7.85666	0.8184	7.84994	7.85015		13487.1						0.692859	0
2.211	6.05344	6.09908	1.8216	7.32021	7.18042	0.8217	7.80887	7.64446	0.8217	8.11131	7.88987	0.8217	6.01021	6.0028	0.8217	8.23149	8.32512	0.8217	7.94677	7.85666	0.8217	7.8857	7.85015		8464.5						0.578688	0
2.2143	6.05344	5.81605	1.8249	7.32021	7.29958	0.825	7.80887	7.57647	0.825	7.72533	7.88987	0.825	6.01021	6.22918	0.825	8.23149	8.39497	0.825	7.84768	7.85666	0.825	7.73479	7.85015		5507.7						0.59934	0
2.2176	6.05344	6.14252	1.8282	7.32021	7.23937	0.8283	7.80887	7.53606	0.8283	7.87544	7.88987	0.8283	6.01021	6.14147	0.8283	8.23149	8.63111	0.8283	7.75857	7.85666	0.8283	7.92964	7.85015		12744.6						0.59014	0
2.2209	6.05344	6.01298	1.8315	7.32021	7.32385	0.8316	7.80887	7.5962	0.8316	7.95856	7.88987	0.8316	6.01021	6.17272	0.8316	8.23149	8.06401	0.8316	7.84689	7.85666	0.8316	7.94782	7.85015		21984.6						0.202114	0
2.2242	6.05344	6.13229	1.8348	7.32021	7.22447	0.8349	7.80887	7.56146	0.8349	7.97868	7.88987	0.8349	6.01021	5.71328	0.8349	8.23149	8.17565	0.8349	7.18447	7.20896	0.8349	7.97207	7.85015		22690.8						0.425505	0
2.2275	6.05344	5.89704	1.8381	7.32021	7.33807	0.8382	7.80887	7.67117	0.8382	7.87192	7.88987	0.8382	6.01021	5.97164	0.8382	8.23149	8.12888	0.8382	7.37042	7.20896	0.8382	7.92995	7.85015		8071.8						0.563035	0
2.2308	6.05344	5.94658	1.8414	7.55309	7.50584	0.8415	7.80887	7.77276	0.8415	7.9224	7.88987	0.8415	6.01021	5.82716	0.8415	8.23149	7.97631	0.8415	7.39351	7.20896	0.8415	8.08939	7.85015		22690.8						0.64351	0
2.2341	6.05344	6.00342	1.8447	7.55309	7.54736	0.8448	7.80887	7.8589	0.8448	7.92091	7.88987	0.8448	6.01021	6.07423	0.8448	8.23149	8.14217	0.8448	7.36411	7.20896	0.8448	7.67802	7.85015		22690.8						0.585599	0
2.2374	6.05344	6.27912	1.848	7.55309	7.54902	0.8481	7.80887	7.74702	0.8481	8.08739	7.88987	0.8481	6.01021	5.84381	0.8481	8.23149	8.06197	0.8481	7.30307	7.20896	0.8481	7.83103	7.85015		17575.8						0.670094	0
2.2407	5.65731	5.69095	1.8513	7.55309	7.55029	0.8514	7.80887	7.59048	0.8514	8.03381	7.88987	0.8514	6.01021	6.00868	0.8514	8.23149	8.24726	0.8514	7.34275	7.20896	0.8514	7.91637	7.85015		15229.5						0.520466	0
2.244	5.65731	5.69588	1.8546	7.55309	7.53827	0.8547	7.80887	7.89136	0.8547	7.90608	7.88987	0.8547	6.01021	5.86637	0.8547	8.23149	7.79406	0.8547	7.36282	7.20896	0.8547	7.96013	7.85015		3874.2						0.641023	0
2.2473	5.65731	5.80398	1.8579	7.55309	7.68732	0.858	7.80887	7.55546	0.858	7.81695	7.88987	0.858	6.01021	6.2131	0.858	8.23149	7.92751	0.858	7.27891	7.20896	0.858	7.9131	7.85015		8906.7						0.197598	0
2.2506	5.65731	5.50039	1.8612	7.55309	7.38679	0.8613	7.80887	7.75869	0.8613	7.93533	7.88987	0.8613	6.01021	5.84692	0.8613	8.23149	8.01952	0.8613	7.37758	7.20896	0.8613	7.96108	7.85015		2240.7						0.265017	0
2.2539	5.65731	5.64598	1.8645	7.55309	7.36494	0.8646	7.80887	7.78637	0.8646	7.76415	7.88987	0.8646	6.01021	5.75382	0.8646	8.23149	8.43225	0.8646	7.21698	7.20896	0.8646	7.90843	7.85015		16387.8						0.421049	0
2.2572	5.65731	5.64256	1.8678	7.55309	7.75972	0.8679	7.80887	7.73728	0.8679	7.84484	7.88987	0.8679	6.01021	6.11531	0.8679	8.23149	8.19817	0.8679	7.08987	7.20896	0.8679	7.93283	7.85015		16387.8						0.13118	0
2.2605	5.65731	5.63856	1.8711	7.55309	7.7744	0.8712	7.80887	7.65633	0.8712	7.93876	7.88987	0.8712	6.01021	5.80622	0.8712	8.23149	8.72991	0.8712	7.39283	7.20896	0.8712	8.01646	7.85015		3115.2						0.369148	0
2.2638	5.65731	5.74175	1.8744	7.55309	7.888	0.8745	7.80887	7.69885	0.8745	8.05789	7.88987	0.8745	6.01021	6.07857	0.8745	8.23149	8.2058	0.8745	7.32632	7.20896	0.8745	7.9295	7.85015		16387.8						0.29861	0
2.2671	5.65731	5.66521	1.8777	7.55309	7.48621	0.8778	7.80887	7.77163	0.8778	7.70164	7.88987	0.8778	6.01021	6.24404	0.8778	8.23149	8.33313	0.8778	7.19451	7.20896	0.8778	7.79381	7.85015		16311.9						0.389645	0
2.2704	5.65731	5.73545	1.881	7.55309	7.56483	0.8811	7.80887	8.06447	0.8811	8.05048	7.88987	0.8811	6.01021	6.29588	0.8811	8.23149	7.99439	0.8811	7.21884	7.20896	0.8811	7.85301	7.85015		16387.8						0.292282	0
2.2737	5.65731	5.67702	1.8843	7.55309	7.3434	0.8844	7.80887	7.69406	0.8844	8.19898	7.88987	0.8844	6.01021	6.34837	0.8844	8.23149	7.97014	0.8844	7.29459	7.20896	0.8844	7.87098	7.85015		16387.8						0.115723	0
2.277	5.65731	5.54806	1.8876	7.55309	7.47334	0.8877	7.80887	7.61912	0.8877	8.16386	7.88987	0.8877	6.01021	6.19923	0.8877	8.23149	8.04183	0.8877	7.29084	7.20896	0.8877	7.87511	7.85015		10391.7						0.406847	0
2.2803	5.65731	5.55968	1.8909	7.55309	7.56614	0.891	7.80887	7.7652	0.891	7.99921	7.88987	0.891	6.01021	6.25334	0.891	8.23149	8.42066	0.891	7.23906	7.20896	0.891	7.98786	7.85015		3593.7						0.410271	0
2.2836	5.65731	5.73113	1.8942	7.55309	7.50771	0.8943	7.80887	7.70472	0.8943	7.95734	7.88987	0.8943	6.01021	6.05777	0.8943	8.23149	8.28883	0.8943	7.26934	7.20896	0.8943	7.91905	7.85015		16387.8						0.553369	0
2.2869	5.65731	5.63812	1.8975	7.55309	7.61328	0.8976	7.80887	7.76739	0.8976	7.70301	7.88987	0.8976	6.01021	6.28511	0.8976	8.23149	8.53308	0.8976	7.22021	7.20896	0.8976	7.91198	7.85015		16387.8						0.721632	0
2.2902	5.65731	5.69157	1.9008	7.55309	7.66692	0.9009	7.80887	7.97122	0.9009	7.85806	7.88987	0.9009	6.01021	6.02391	0.9009	8.23149	7.981	0.9009	7.3124	7.20896	0.9009	7.95972	7.85015		14886.3						0.852903	0
2.2935	5.65731	5.63515	1.9041	7.55309	7.52464	0.9042	7.80887	7.78081	0.9042	7.91496	7.88987	0.9042	6.01021	6.08715	0.9042	8.23149	7.95491	0.9042	7.29837	7.20896	0.9042	7.75615	7.85015		13130.7						0.673745	0
2.2968	5.65731	5.86724	1.9074	7.55309	7.66742	0.9075	7.80887	7.94318	0.9075	7.75852	7.88987	0.9075	6.01021	5.88153	0.9075	8.23149	8.16171	0.9075	7.41366	7.20896	0.9075	7.90187	7.85015		3880.8						0.571022	0
2.3001	5.65731	5.5886	1.9107	7.55309	7.55377	0.9108	7.80887	7.68952	0.9108	7.84348	7.88987	0.9108	6.01021	5.87396	0.9108	8.23149	8.12608	0.9108	7.36409	7.20896	0.9108	7.7602	7.85015		3831.3						0.54888	0
2.3034	5.65731	5.62832	1.914	7.55309	7.69003	0.9141	7.80887	7.64785	0.9141	7.92189	7.88987	0.9141	6.01021	6.11444	0.9141	8.23149	8.2861	0.9141	7.35836	7.20896	0.9141	7.81483	7.85015		12378.3						0.613116	0
2.3067	5.65731	5.78446	1.9173	7.55309	7.61444	0.9174	7.80887	7.58593	0.9174	7.85446	7.88987	0.9174	6.01021	5.9658	0.9174	8.23149	7.95073	0.9174	7.23021	7.20896	0.9174	7.77199	7.85015		5329.5						0.548334	0
2.31	5.65731	5.70253	1.9206	7.32021	7.22146	0.9207	7.80887	7.66321	0.9207	7.86063	7.88987	0.9207	6.01021	6.0198	0.9207	8.23149	7.96958	0.9207	7.27409	7.20896	0.9207	7.95699	7.85015		3639.9						0.58151	0
2.3133	5.65731	5.81364	1.9239	7.32021	7.20769	0.924	7.80887	7.92096	0.924	7.87606	7.88987	0.924	6.01021	6.03362	0.924	8.23149	8.07543	0.924	7.26037	7.20896	0.924	7.94911	7.85015		12378.3						0.602794	0
2.3166	5.65731	5.54468	1.9272	7.32021	7.58463	0.9273	7.80887	7.77061	0.9273	7.77044	7.88987	0.9273	6.01021	5.94873	0.9273	8.23149	7.95365	0.9273	7.30659	7.20896	0.9273	7.85052	7.85015		2121.9						0.62856	0
2.3199	5.65731	5.79472	1.9305	7.32021	7.56919	0.9306	7.80887	7.47898	0.9306	7.91376	7.88987	0.9306	6.01021	6.26696	0.9306	8.23149	7.93488	0.9306	7.40999	7.20896	0.9306	7.9253	7.85015		12378.3						0.632826	0
2.3232	5.65731	5.75611	1.9338	7.32021	7.22264	0.9339	7.80887	7.6232	0.9339	7.98985	7.88987	0.9339	6.01021	5.98965	0.9339	8.23149	8.31291	0.9339	7.29388	7.20896	0.9339	7.83256	7.85015		12378.3						0.549108	0
2.3265	5.65731	5.62362	1.9371	7.32021	7.41171	0.9372	7.80887	7.65079	0.9372	8.09594	7.88987	0.9372	6.01021	5.9051	0.9372	8.23149	7.9896	0.9372	7.40066	7.20896	0.9372	7.92585	7.85015		6669.3						1.26531	0
2.3298	5.65731	5.56195	1.9404	7.32021	7.28468	0.9405	7.80887	7.51828	0.9405	8.01862	7.88987	0.9405	6.01021	6.14714	0.9405	8.23149	8.14202	0.9405	7.29379	7.20896	0.9405	8.04649	7.85015		1574.1						0.787911	0
2.3331	5.65731	5.7258	1.9437	7.32021	7.57027	0.9438	7.80887	7.62111	0.9438	7.89674	7.88987	0.9438	6.01021	5.74489	0.9438	8.23149	8.06963	0.9438	7.26861	7.20896	0.9438	7.88391	7.85015		12378.3						0.551179	0
2.3364	5.65731	5.68209	1.947	7.32021	7.41808	0.9471	7.80887	7.58089	0.9471	8.21651	7.88987	0.9471	6.01021	5.81321	0.9471	8.23149	8.28168	0.9471	7.38716	7.20896	0.9471	8.04161	7.85015		12378.3						0.758716	0
2.3397	5.65731	5.52999	1.9503	7.32021	7.55929	0.9504	7.80887	7.70931	0.9504	8.05283	7.88987	0.9504	6.01021	6.00852	0.9504	8.23149	7.977	0.9504	7.41878	7.20896	0.9504	8.0191	7.85015		12378.3						0.603466	0
2.343	5.65731	5.83554	1.9536	7.32021	7.18981	0.9537	7.80887	7.82568	0.9537	8.05301	7.88987	0.9537	6.01021	6.09986	0.9537	8.23149	7.90005	0.9537	7.27932	7.20896	0.9537	7.99881	7.85015		12378.3						0.560694	0
2.3463	5.65731	5.66896	1.9569	7.32021	7.28543	0.957	7.80887	7.93107	0.957	8.29743	7.88987	0.957	6.01021	5.99788	0.957	8.23149	8.0744	0.957	7.14164	7.20896	0.957	8.14479	7.85015		3128.4						0.805872	0
2.3496	5.65731	5.62025	1.9602	7.32021	7.62249	0.9603	7.80887	7.39979	0.9603	7.88714	7.88987	0.9603	6.01021	6.49309	0.9603	8.23149	8.26898	0.9603	7.17405	7.20896	0.9603	8.12737	7.85015		10767.9						0.642387	0
2.3529	5.65731	5.67279	1.9635	7.32021	7.5481	0.9636	7.80887	7.63659	0.9636	7.93755	7.88987	0.9636	6.01021	5.86137	0.9636	8.23149	8.18444	0.9636	7.2743	7.20896	0.9636	8.0714	7.85015		8946.3						0.46097	0
2.3562	5.65731	5.65617	1.9668	7.32021	7.52889	0.9669	7.80887	7.56968	0.9669	8.01248	7.88987	0.9669	6.01021	5.64154	0.9669	8.23149	8.07477	0.9669	7.08335	7.20896	0.9669	7.65001	7.85015		10371.9						0.200396	0
2.3595	5.65731	5.73217	1.9701	7.32021	7.38203	0.9702	7.80887	7.68423	0.9702	7.95173	7.88987	0.9702	6.01021	6.12292	0.9702	7.53726	7.32353	0.9702	7.23017	7.20896	0.9702	7.74011	7.85015		10256.4						0.5598	0
2.3628	6.05344	6.07704	1.9734	7.32021	7.61566	0.9735	7.80887	7.93458	0.9735	8.07628	7.88987	0.9735	6.01021	5.87188	0.9735	7.53726	7.32405	0.9735	7.34165	7.20896	0.9735	7.74041	7.85015		2880.9						0.550388	0
2.3661	6.05344	5.99937	1.9767	7.32021	7.66935	0.9768	7.80887	7.86353	0.9768	8.00487	7.88987	0.9768	6.01021	6.44226	0.9768	7.53726	7.491	0.9768	7.3618	7.20896	0.9768	8.04897	7.85015		7243.5						0.477017	0
2.3694	6.05344	5.93624	1.98	7.32021	7.3859	0.9801	7.80887	7.68765	0.9801	8.21384	7.88987	0.9801	6.01021	5.88808	0.9801	7.53726	7.10983	0.9801	7.19528	7.20896	0.9801	7.85785	7.85015		7029						0.412892	0
2.3727	6.05344	6.0309	1.9833	7.32021	7.39341	0.9834	7.80887	7.59557	0.9834	8.18845	7.88987	0.9834	6.01021	5.9369	0.9834	7.53726	7.67124	0.9834	7.30001	7.20896	0.9834	7.63525	7.85015		1527.9						0.202393	0
2.376	6.05344	6.13272	1.9866	7.32021	7.29499	0.9867	7.80887	7.66559	0.9867	8.25924	7.88987	0.9867	6.01021	6.05463	0.9867	7.53726	7.67385	0.9867	7.24271	7.20896	0.9867	7.745	7.85015		6725.4						0.167828	0
2.3793	5.65731	5.79664	1.9899	7.32021	7.39597	0.99	7.80887	7.74305	0.99	8.00769	7.88987	0.99	6.01021	5.86582	0.99	7.53726	7.13015	0.99	7.20636	7.20896	0.99	7.70094	7.85015		9002.4						0.256499	0
2.3826	5.65731	5.71676	1.9932	7.32021	7.54751	0.9933	7.80887	7.93799	0.9933	7.86881	7.88987	0.9933	6.01021	5.91122	0.9933	7.53726	7.57314	0.9933	7.30489	7.20896	0.9933	7.83495	7.85015		9002.4						0.323914	0
2.3859	5.65731	5.58964	1.9965	7.32021	7.38283	0.9966	7.80887	8.08383	0.9966	8.03766	7.88987	0.9966	6.01021	5.99657	0.9966	7.53726	7.70758	0.9966	7.37093	7.20896	0.9966	8.04571	7.85015		9002.4						0.462905	0
2.3892	5.65731	5.8014	1.9998	7.32021	7.24356	0.9999	7.80887	7.95915	0.9999	8.18015	7.88987	0.9999	6.01021	6.23841	0.9999	7.53726	7.77798	0.9999	7.27383	7.20896	0.9999	7.92854	7.85015		9002.4						0.389549	0
2.3925	5.65731	5.6532	2.0031	7.32021	7.21971	1.0032	7.80887	7.6052	1.0032	8.17032	7.88987	1.0032	6.01021	6.20546	1.0032	7.53726	7.34294	1.0032	7.50013	7.20896	1.0032	7.73159	7.85015		7098.3						0.308668	0
2.3958	5.65731	5.71916	2.0064	7.32021	7.45433	1.0065	7.80887	7.50492	1.0065	7.87226	7.88987	1.0065	6.01021	5.96095	1.0065	7.53726	7.75502	1.0065	7.17413	7.20896	1.0065	7.75354	7.85015		9002.4						0.291768	0
2.3991	5.65731	5.69461	2.0097	7.32021	7.43361	1.0098	7.80887	7.68195	1.0098	7.97428	7.88987	1.0098	6.01021	6.24299	1.0098	7.53726	7.44993	1.0098	7.19472	7.20896	1.0098	7.81548	7.85015		9002.4						0.446372	0
2.4024	5.65731	5.63557	2.013	7.32021	7.36777	1.0131	7.80887	7.73012	1.0131	7.94767	7.88987	1.0131	6.01021	5.89817	1.0131	7.53726	7.35645	1.0131	7.23306	7.20896	1.0131	7.67346	7.85015		9002.4						0.722549	0
2.4057	5.65731	5.65545	2.0163	7.32021	7.5217	1.0164	7.80887	7.68817	1.0164	7.87255	7.88987	1.0164	6.01021	6.48053	1.0164	7.53726	7.62187	1.0164	7.22987	7.20896	1.0164	7.76127	7.85015		9002.4						0.316217	0
2.409	5.65731	5.56264	2.0196	7.55309	7.69974	1.0197	7.80887	8.11937	1.0197	8.16729	7.88987	1.0197	6.01021	6.25186	1.0197	7.53726	7.41751	1.0197	7.17538	7.20896	1.0197	7.99465	7.85015		2253.9						0.258927	0
2.4123	5.65731	5.68711	2.0229	7.55309	7.44948	1.023	7.80887	7.67627	1.023	8.02103	7.88987	1.023	6.01021	6.30714	1.023	7.53726	7.57023	1.023	7.33824	7.20896	1.023	7.82844	7.85015		6837.6						0.294106	0
2.4156	5.65731	5.4131	2.0262	7.55309	7.59204	1.0263	7.80887	8.0124	1.0263	8.14163	7.88987	1.0263	6.01021	6.08656	1.0263	7.53726	7.38667	1.0263	7.31846	7.20896	1.0263	7.8944	7.85015		4573.8						0.224736	0
2.4189	5.65731	5.62175	2.0295	7.55309	7.59455	1.0296	7.80887	7.68468	1.0296	7.7594	7.88987	1.0296	6.01021	5.96954	1.0296	7.53726	7.09877	1.0296	7.29675	7.20896	1.0296	7.75644	7.85015		2725.8						0.31523	0
2.4222	6.05344	6.14542	2.0328	7.55309	7.46453	1.0329	7.80887	7.91772	1.0329	7.85332	7.88987	1.0329	6.01021	6.17666	1.0329	7.53726	7.45107	1.0329	7.45189	7.20896	1.0329	7.88422	7.85015		24377.1						0.366129	0
2.4255	6.05344	6.12218	2.0361	7.55309	7.82025	1.0362	7.80887	7.91	1.0362	7.93361	7.88987	1.0362	6.01021	5.97537	1.0362	7.53726	7.60875	1.0362	7.15809	7.20896	1.0362	7.81754	7.85015		24377.1						0.301518	0
2.4288	6.05344	6.21666	2.0394	7.55309	7.67436	1.0395	7.80887	7.98075	1.0395	8.06187	7.88987	1.0395	6.01021	5.95166	1.0395	7.53726	7.36662	1.0395	7.18416	7.20896	1.0395	7.66682	7.85015		24377.1						0.153085	0
2.4321	6.05344	5.9766	2.0427	7.55309	7.73787	1.0428	7.80887	7.79191	1.0428	8.04738	7.88987	1.0428	6.01021	6.14477	1.0428	7.53726	7.21441	1.0428	7.2339	7.20896	1.0428	7.86369	7.85015		24377.1						0.381097	0
2.4354	6.05344	5.9717	2.046	7.55309	7.62804	1.0461	7.80887	7.62294	1.0461	8.13284	7.88987	1.0461	6.01021	6.24919	1.0461	7.53726	7.19748	1.0461	7.33566	7.20896	1.0461	7.82894	7.85015		24377.1						0.353314	0
2.4387	6.05344	5.97492	2.0493	7.55309	7.77275	1.0494	7.80887	7.80079	1.0494	8.11709	7.88987	1.0494	6.01021	6.14963	1.0494	7.53726	7.32736	1.0494	7.3557	7.20896	1.0494	8.02644	7.85015		12576.3						0.176242	0
2.442	6.05344	6.07374	2.0526	7.55309	7.56147	1.0527	7.80887	7.82701	1.0527	8.13681	7.88987	1.0527	6.01021	6.12075	1.0527	7.53726	7.37525	1.0527	7.21058	7.20896	1.0527	7.74967	7.85015		24377.1						0.213103	0
2.4453	6.05344	6.00633	2.0559	7.55309	7.57317	1.056	7.80887	7.52861	1.056	8.02019	7.88987	1.056	6.01021	6.05804	1.056	7.53726	7.4729	1.056	7.39739	7.20896	1.056	7.73546	7.85015		24377.1						0.0978529	0
2.4486	6.05344	5.95867	2.0592	7.55309	7.61604	1.0593	7.80887	7.93371	1.0593	7.99539	7.88987	1.0593	6.01021	6.22755	1.0593	7.53726	7.24188	1.0593	7.52799	7.20896	1.0593	7.68822	7.85015		23189.1						0.339043	0
2.4519	6.05344	6.09827	2.0625	7.55309	7.74723	1.0626	7.80887	7.63159	1.0626	8.13464	7.88987	1.0626	6.01021	6.1834	1.0626	7.53726	7.09066	1.0626	7.13135	7.20896	1.0626	7.73812	7.85015		24377.1						0.42779	0
2.4552	6.05344	5.76825	2.0658	7.55309	7.5048	1.0659	7.80887	7.77981	1.0659	7.99056	7.88987	1.0659	6.01021	6.1335	1.0659	7.53726	7.654	1.0659	7.41714	7.20896	1.0659	7.84832	7.85015		24377.1						0.47265	0
2.4585	6.05344	5.86612	2.0691	7.55309	7.52338	1.0692	7.80887	7.88079	1.0692	7.95745	7.88987	1.0692	6.01021	6.21942	1.0692	7.53726	7.36057	1.0692	7.17951	7.20896	1.0692	7.87616	7.85015		24377.1						0.205291	0
2.4618	6.05344	6.01919	2.0724	7.55309	7.56071	1.0725	7.80887	7.80226	1.0725	7.9719	7.88987	1.0725	6.01021	6.21958	1.0725	7.53726	7.50945	1.0725	7.12406	7.20896	1.0725	7.82715	7.85015		24377.1						0.259058	0
2.4651	6.05344	6.06041	2.0757	7.55309	7.43855	1.0758	7.37175	7.58531	1.0758	7.94372	7.88987	1.0758	6.01021	5.79241	1.0758	7.53726	7.42467	1.0758	7.28509	7.20896	1.0758	7.9319	7.85015		24377.1						0.415301	0
2.4684	6.05344	6.0169	2.079	7.55309	7.73154	1.0791	7.37175	7.54341	1.0791	8.03138	7.88987	1.0791	6.01021	6.12539	1.0791	7.53726	7.29783	1.0791	7.41748	7.20896	1.0791	7.77703	7.85015		23251.8						0.169349	0
2.4717	6.05344	5.96701	2.0823	7.55309	7.69448	1.0824	7.37175	7.67876	1.0824	8.24031	7.88987	1.0824	6.01021	6.0715	1.0824	7.53726	7.23168	1.0824	7.12743	7.20896	1.0824	7.87696	7.85015		20354.4						0.28611	0
2.475	6.05344	6.1278	2.0856	7.55309	7.67799	1.0857	7.37175	7.44794	1.0857	8.02503	7.88987	1.0857	6.01021	5.94654	1.0857	7.53726	7.27093	1.0857	7.27138	7.20896	1.0857	7.63746	7.85015		18592.2						0.253526	0
2.4783	6.05344	5.78974	2.0889	7.55309	7.31015	1.089	7.37175	7.33712	1.089	7.89349	7.88987	1.089	6.01021	5.77289	1.089	7.53726	7.35543	1.089	7.16123	7.20896	1.089	7.54756	7.85015		47292.3						0.20266	0
2.4816	6.05344	6.08249	2.0922	7.55309	7.81081	1.0923	7.37175	7.59372	1.0923	8.06763	7.88987	1.0923	6.01021	6.10743	1.0923	7.53726	7.25297	1.0923	7.31202	7.20896	1.0923	7.80848	7.85015		19456.8						0.0774653	0
2.4849	6.05344	6.03765	2.0955	7.55309	7.56449	1.0956	7.37175	7.44038	1.0956	8.07076	7.88987	1.0956	6.01021	6.05827	1.0956	7.53726	7.48762	1.0956	7.2357	7.20896	1.0956	7.81481	7.85015		63802.2						0.251857	0
2.4882	6.05344	6.09904	2.0988	7.55309	7.49031	1.0989	7.37175	7.67833	1.0989	7.88845	7.88987	1.0989	6.01021	6.19651	1.0989	7.53726	7.68766	1.0989	7.31035	7.20896	1.0989	7.93246	7.85015		21539.1						0.144321	0
2.4915	6.05344	6.09756	2.1021	7.55309	7.39239	1.1022	7.37175	7.66035	1.1022	7.96189	7.88987	1.1022	6.01021	6.26832	1.1022	7.53726	7.32471	1.1022	7.27148	7.20896	1.1022	7.8038	7.85015		18899.1						0.24282	0
2.4948	5.65731	5.84365	2.1054	7.55309	7.53417	1.1055	7.37175	7.49769	1.1055	8.05193	7.88987	1.1055	6.01021	6.17495	1.1055	7.53726	7.3194	1.1055	7.29729	7.20896	1.1055	7.73615	7.85015		71923.5						0.234674	0
2.4981	5.65731	5.60333	2.1087	7.55309	7.38102	1.1088	7.37175	7.67743	1.1088	8.10241	7.88987	1.1088	6.01021	6.40636	1.1088	7.53726	7.71747	1.1088	7.40541	7.20896	1.1088	7.84253	7.85015		79223.1						0.18799	0
2.5014	5.65731	5.66976	2.112	7.55309	7.47253	1.1121	7.37175	7.61582	1.1121	7.77217	7.88987	1.1121	6.01021	5.63021	1.1121	7.53726	7.38631	1.1121	7.29583	7.20896	1.1121	7.89245	7.85015		66785.4						0.251262	0
2.5047	5.65731	5.69819	2.1153	7.55309	7.33988	1.1154	7.37175	7.75921	1.1154	7.93179	7.88987	1.1154	6.01021	6.24493	1.1154	7.53726	7.60407	1.1154	7.36664	7.20896	1.1154	7.82324	7.85015		10041.9						0.227174	0
2.508	5.65731	5.5331	2.1186	7.55309	7.32934	1.1187	7.37175	7.57109	1.1187	8.00709	7.88987	1.1187	6.01021	6.12697	1.1187	7.53726	7.37423	1.1187	7.3086	7.20896	1.1187	7.73972	7.85015		59561.7						0.0993301	0
2.5113	5.65731	5.85558	2.1219	7.55309	7.31032	1.122	7.37175	7.62061	1.122	8.08296	7.88987	1.122	6.01021	6.22542	1.122	7.53726	7.27675	1.122	7.41635	7.20896	1.122	7.81652	7.85015		47206.5						0.253677	0
2.5146	5.65731	5.83222	2.1252	7.55309	7.48558	1.1253	7.37175	7.72722	1.1253	8.12194	7.88987	1.1253	6.01021	6.13031	1.1253	7.53726	7.07455	1.1253	7.23183	7.20896	1.1253	7.78003	7.85015		16034.7						0.234976	0
2.5179	5.65731	5.63514	2.1285	7.55309	7.65645	1.1286	7.37175	7.74189	1.1286	7.81155	7.88987	1.1286	6.01021	6.2278	1.1286	7.53726	7.2797	1.1286	7.31573	7.20896	1.1286	7.76483	7.85015		62386.5						0.222804	0
2.5212	5.65731	5.75897	2.1318	7.55309	7.4347	1.1319	7.37175	7.22149	1.1319	8.02447	7.88987	1.1319	6.01021	5.9509	1.1319	7.53726	7.44976	1.1319	7.22149	7.20896	1.1319	7.78237	7.85015		17628.6						0.13402	0
2.5245	5.65731	5.75958	2.1351	7.55309	7.46407	1.1352	7.37175	7.28158	1.1352	8.06978	7.88987	1.1352	6.01021	6.36256	1.1352	7.53726	7.54012	1.1352	7.33856	7.20896	1.1352	7.76357	7.85015		40144.5						0.261419	0
2.5278	5.65731	5.75001	2.1384	7.55309	7.56997	1.1385	7.37175	7.20087	1.1385	7.81796	7.88987	1.1385	6.01021	6.19257	1.1385	7.53726	7.38414	1.1385	7.3551	7.20896	1.1385	7.84259	7.85015		29185.2						0.191524	0
2.5311	5.65731	5.79978	2.1417	7.55309	7.56456	1.1418	7.37175	7.33047	1.1418	7.92206	7.88987	1.1418	6.01021	6.22315	1.1418	7.53726	7.47236	1.1418	7.185	7.20896	1.1418	7.80496	7.85015		37266.9						0.211879	0
2.5344	6.05344	5.9608	2.145	7.55309	7.73748	1.1451	7.37175	7.22138	1.1451	7.98369	7.88987	1.1451	6.01021	6.21287	1.1451	7.53726	7.46584	1.1451	7.28564	7.20896	1.1451	7.64768	7.85015		36336.3						0.281676	0
2.5377	6.05344	6.08264	2.1483	7.55309	7.73855	1.1484	7.37175	7.32752	1.1484	7.96751	7.88987	1.1484	6.01021	5.87495	1.1484	7.53726	7.47737	1.1484	7.25933	7.20896	1.1484	7.7786	7.85015		29822.1						0.287022	0
2.541	6.05344	5.77803	2.1516	7.55309	7.6726	1.1517	7.37175	7.13496	1.1517	8.11867	7.88987	1.1517	6.01021	6.57455	1.1517	7.53726	7.473	1.1517	7.21045	7.20896	1.1517	7.80935	7.85015		20374.2						0.29137	0
2.5443	6.05344	6.06706	2.1549	7.55309	7.57582	1.155	7.37175	7.21766	1.155	8.14972	7.88987	1.155	6.01021	6.24331	1.155	7.53726	7.66851	1.155	7.34658	7.20896	1.155	7.88568	7.85015		19433.7						0.12492	0
2.5476	6.05344	6.03644	2.1582	7.55309	7.7681	1.1583	7.37175	7.33693	1.1583	8.00501	7.88987	1.1583	6.01021	6.02747	1.1583	7.53726	7.4874	1.1583	7.29492	7.20896	1.1583	7.6717	7.85015		16879.5						0.233736	0
2.5509	6.05344	5.94293	2.1615	7.55309	7.75324	1.1616	7.37175	7.56825	1.1616	7.96504	7.88987	1.1616	6.01021	5.75554	1.1616	7.53726	7.33374	1.1616	7.35815	7.20896	1.1616	8.09659	7.85015		4636.5						0.231813	0
2.5542	6.05344	6.09197	2.1648	7.55309	7.97017	1.1649	7.37175	7.06291	1.1649	7.94047	7.88987	1.1649	6.01021	6.10569	1.1649	7.53726	7.27217	1.1649	7.32346	7.20896	1.1649	7.8226	7.85015		30046.5						0.234307	0
2.5575	6.05344	5.7909	2.1681	7.55309	7.48012	1.1682	7.37175	7.14988	1.1682	7.95254	7.88987	1.1682	6.01021	6.25519	1.1682	7.53726	7.36554	1.1682	7.32222	7.20896	1.1682	7.93051	7.85015		30475.5						0.258713	0
2.5608	6.05344	6.3648	2.1714	7.55309	7.59359	1.1715	7.37175	7.13	1.1715	7.93129	7.88987	1.1715	6.01021	6.08204	1.1715	7.53726	7.26999	1.1715	7.29192	7.20896	1.1715	7.9916	7.85015		26934.6						0.270846	0
2.5641	6.05344	5.97792	2.1747	7.55309	7.40254	1.1748	7.37175	7.20754	1.1748	7.94964	7.88987	1.1748	6.01021	6.03805	1.1748	7.53726	7.22705	1.1748	7.30824	7.20896	1.1748	7.82996	7.85015		28462.5						0.301845	0
2.5674	6.05344	6.29909	2.178	7.55309	7.62276	1.1781	7.37175	7.10655	1.1781	8.05453	7.88987	1.1781	6.01021	5.96672	1.1781	7.53726	7.37332	1.1781	7.38103	7.20896	1.1781	7.78137	7.85015		18984.9						0.149869	0
2.5707	6.05344	6.09136	2.1813	7.55309	7.55559	1.1814	7.37175	7.31185	1.1814	8.0682	7.88987	1.1814	6.01021	6.15532	1.1814	7.53726	7.29963	1.1814	7.15176	7.20896	1.1814	7.95481	7.85015		29234.7						0.234238	0
2.574	6.05344	6.33524	2.1846	7.55309	7.57545	1.1847	7.37175	7.1186	1.1847	8.13231	7.88987	1.1847	6.01021	6.0096	1.1847	7.53726	7.47462	1.1847	7.22567	7.20896	1.1847	7.79868	7.85015		25525.5						0.249287	0
2.5773	6.05344	6.25665	2.1879	7.55309	7.50464	1.188	7.37175	7.50701	1.188	8.09707	7.88987	1.188	6.01021	6.03826	1.188	7.53726	7.42057	1.188	7.33417	7.20896	1.188	7.73116	7.85015		30198.3						0.267282	0
2.5806	6.05344	6.17553	2.1912	7.55309	7.62579	1.1913	7.37175	7.04999	1.1913	7.94064	7.88987	1.1913	6.01021	6.07236	1.1913	7.53726	7.55983	1.1913	7.32737	7.20896	1.1913	8.07428	7.85015		30191.7						0.247756	0
2.5839	6.05344	6.2917	2.1945	7.55309	7.50748	1.1946	7.37175	7.34138	1.1946	7.91571	7.88987	1.1946	6.01021	5.83532	1.1946	7.53726	7.53546	1.1946	7.35451	7.20896	1.1946	7.9067	7.85015		29604.3						0.242215	0
2.5872	6.05344	6.05885	2.1978	7.32021	7.38686	1.1979	7.37175	6.96141	1.1979	7.95814	7.88987	1.1979	6.01021	5.63466	1.1979	7.53726	7.5508	1.1979	7.23566	7.20896	1.1979	8.28056	7.85015		28769.4						0.245616	0
2.5905	6.05344	6.08388	2.2011	7.32021	7.29099	1.2012	7.37175	7.06559	1.2012	7.95961	7.88987	1.2012	6.01021	6.38061	1.2012	7.53726	7.49932	1.2012	8.04529	7.85666	1.2012	8.00994	7.85015		10787.7						0.258179	0
2.5938	6.05344	5.89883	2.2044	7.32021	7.42917	1.2045	7.37175	7.06741	1.2045	8.00411	7.88987	1.2045	6.01021	6.28285	1.2045	7.53726	7.54461	1.2045	7.71106	7.85666	1.2045	8.0587	7.85015		28406.4						0.142975	0
2.5971	6.05344	6.28025	2.2077	7.32021	7.57042	1.2078	7.37175	7.08607	1.2078	8.15899	7.88987	1.2078	6.01021	6.09906	1.2078	7.53726	7.58465	1.2078	7.97291	7.85666	1.2078	7.80093	7.85015		27165.6						0.273881	0
2.6004	6.05344	6.00317	2.211	7.32021	7.29378	1.2111	7.37175	7.02776	1.2111	8.04039	7.88987	1.2111	6.01021	5.81643	1.2111	7.53726	7.60507	1.2111	8.00502	7.85666	1.2111	7.81521	7.85015		10609.5						0.27833	0
2.6037	6.05344	5.98346	2.2143	7.32021	7.10318	1.2144	7.37175	7.21109	1.2144	8.12592	7.88987	1.2144	6.01021	5.83767	1.2144	7.53726	7.53228	1.2144	7.61555	7.85666	1.2144	7.92999	7.85015		11536.8						0.229488	0
2.607	6.05344	5.97571	2.2176	7.32021	7.45659	1.2177	7.37175	7.23625	1.2177	8.05698	7.88987	1.2177	6.01021	6.29705	1.2177	7.53726	7.65188	1.2177	7.80602	7.85666	1.2177	7.84285	7.85015		21539.1						0.266952	0
2.6103	5.65731	5.66477	2.2209	7.32021	7.59384	1.221	7.37175	6.99538	1.221	8.00205	7.88987	1.221	6.01021	6.01791	1.221	7.53726	7.70591	1.221	7.97362	7.85666	1.221	7.71856	7.85015		8170.8						0.258404	0
2.6136	5.65731	5.70282	2.2242	7.32021	7.58013	1.2243	7.37175	7.14169	1.2243	8.0719	7.88987	1.2243	6.01021	5.94396	1.2243	7.53726	7.33216	1.2243	8.05287	7.85666	1.2243	7.82405	7.85015		21539.1						0.246006	0
2.6169	5.65731	5.65571	2.2275	7.32021	7.18425	1.2276	7.37175	7.15039	1.2276	8.12964	7.88987	1.2276	6.01021	5.92267	1.2276	7.53726	7.47498	1.2276	8.13073	7.85666	1.2276	7.69348	7.85015		21539.1						0.280806	0
2.6202	5.65731	5.78658	2.2308	7.32021	7.3619	1.2309	7.37175	7.27827	1.2309	7.86203	7.88987	1.2309	6.01021	5.76038	1.2309	7.53726	7.50917	1.2309	8.23457	7.85666	1.2309	8.01819	7.85015		21539.1						0.249828	0
2.6235	5.65731	5.68459	2.2341	7.32021	7.19501	1.2342	7.37175	7.11638	1.2342	7.96951	7.88987	1.2342	6.01021	6.28969	1.2342	7.53726	7.61078	1.2342	7.59114	7.85666	1.2342	7.84863	7.85015		21539.1						0.195829	0
2.6268	5.65731	5.92598	2.2374	7.32021	7.50504	1.2375	7.37175	7.08616	1.2375	7.93395	7.88987	1.2375	6.01021	6.07067	1.2375	7.53726	7.22645	1.2375	7.62943	7.85666	1.2375	7.85004	7.85015		11520.3						0.352114	0
2.6301	5.65731	5.58525	2.2407	7.32021	7.45822	1.2408	7.37175	7.28319	1.2408	8.14452	7.88987	1.2408	6.01021	6.27686	1.2408	7.53726	7.72572	1.2408	7.46496	7.85666	1.2408	7.78444	7.85015		18107.1						0.298805	0
2.6334	5.65731	5.70561	2.244	7.32021	7.37491	1.2441	7.37175	7.31233	1.2441	8.02275	7.88987	1.2441	6.01021	6.28546	1.2441	7.53726	7.41822	1.2441	7.62476	7.85666	1.2441	7.83112	7.85015		13394.7						0.331138	0
2.6367	5.65731	5.8256	2.2473	7.32021	7.63402	1.2474	7.37175	7.27019	1.2474	7.89421	7.88987	1.2474	6.01021	6.03099	1.2474	7.53726	7.57568	1.2474	8.03461	7.85666	1.2474	7.79345	7.85015		12975.6						0.40224	0
2.64	5.65731	5.89084	2.2506	7.32021	7.59846	1.2507	7.80887	7.5634	1.2507	7.74896	7.88987	1.2507	6.01021	6.25858	1.2507	7.53726	7.25447	1.2507	8.01856	7.85666	1.2507	7.51179	7.85015		21839.4						0.293859	0
2.6433	6.05344	6.84243	2.2539	7.32021	7.17343	1.254	7.80887	7.82307	1.254	7.77233	7.88987	1.254	6.01021	5.51552	1.254	7.53726	7.20014	1.254	7.88203	7.85666	1.254	7.99264	7.85015		21839.4						0.389062	0
2.6466	6.05344	6.06902	2.2572	7.32021	7.45867	1.2573	7.80887	7.67537	1.2573	7.72021	7.88987	1.2573	6.01021	6.30336	1.2573	7.53726	6.97507	1.2573	8.14872	7.85666	1.2573	7.9358	7.85015		11018.7						0.143605	0
2.6499	6.05344	5.95451	2.2605	7.32021	7.2758	1.2606	7.80887	7.88784	1.2606	8.1637	7.88987	1.2606	6.01021	6.27114	1.2606	7.53726	7.47583	1.2606	8.08219	7.85666	1.2606	7.91725	7.85015		21839.4						0.42258	0
2.6532	6.05344	5.97149	2.2638	7.32021	7.56509	1.2639	7.80887	7.60405	1.2639	7.80136	7.88987	1.2639	6.01021	6.4661	1.2639	7.53726	7.47125	1.2639	8.08846	7.85666	1.2639	8.07542	7.85015		21839.4						0.202639	0
2.6565	6.05344	6.05947	2.2671	7.32021	7.45352	1.2672	7.80887	7.27246	1.2672	7.84082	7.88987	1.2672	6.01021	6.2955	1.2672	7.53726	7.67578	1.2672	8.11526	7.85666	1.2672	7.78889	7.85015		9368.7						0.420708	0
2.6598	6.05344	6.08941	2.2704	7.32021	7.62952	1.2705	7.80887	7.70629	1.2705	8.04772	7.88987	1.2705	6.01021	6.4797	1.2705	7.53726	7.52542	1.2705	7.91318	7.85666	1.2705	7.80323	7.85015		21839.4						0.230118	0
2.6631	6.05344	5.8248	2.2737	7.32021	7.43289	1.2738	7.80887	7.40734	1.2738	7.84695	7.88987	1.2738	6.01021	6.27957	1.2738	7.53726	7.29896	1.2738	7.65821	7.85666	1.2738	7.80846	7.85015		21780						0.340207	0
2.6664	6.05344	5.92864	2.277	7.32021	7.41303	1.2771	7.80887	7.49053	1.2771	8.13944	7.88987	1.2771	6.01021	6.33983	1.2771	7.53726	7.33016	1.2771	7.44057	7.85666	1.2771	7.88804	7.85015		20123.4						0.220877	0
2.6697	6.05344	6.0574	2.2803	7.32021	7.29723	1.2804	7.80887	7.86305	1.2804	8.07737	7.88987	1.2804	6.01021	6.26275	1.2804	7.53726	7.58105	1.2804	7.70296	7.85666	1.2804	7.77389	7.85015		8045.4						0.362658	0
2.673	6.05344	5.9329	2.2836	7.32021	7.41813	1.2837	7.80887	7.8547	1.2837	8.00703	7.88987	1.2837	6.01021	6.15262	1.2837	7.53726	7.37924	1.2837	7.65268	7.85666	1.2837	7.93566	7.85015		19674.6						0.248607	0
2.6763	6.05344	5.9815	2.2869	7.32021	7.26978	1.287	7.80887	7.8067	1.287	7.94228	7.88987	1.287	6.01021	6.34908	1.287	7.53726	7.43936	1.287	7.53978	7.85666	1.287	7.97086	7.85015		20275.2						0.199719	0
2.6796	6.05344	5.91016	2.2902	7.32021	7.42556	1.2903	7.80887	7.82192	1.2903	7.60533	7.88987	1.2903	6.01021	6.30657	1.2903	7.53726	7.60041	1.2903	7.46153	7.85666	1.2903	7.95205	7.85015		4402.2						0.441616	0
2.6829	6.05344	5.94517	2.2935	7.32021	7.45627	1.2936	7.80887	7.75595	1.2936	7.77782	7.88987	1.2936	6.01021	6.46117	1.2936	7.53726	7.51747	1.2936	7.514	7.85666	1.2936	7.83094	7.85015		19536						0.54244	0
2.6862	6.05344	6.05276	2.2968	7.32021	7.33804	1.2969	7.80887	7.67667	1.2969	7.9211	7.88987	1.2969	6.01021	6.16546	1.2969	7.53726	7.54146	1.2969	7.96973	7.85666	1.2969	7.77823	7.85015		19140						0.345781	0
2.6895	6.05344	6.03458	2.3001	7.32021	7.11752	1.3002	7.80887	7.75678	1.3002	7.99623	7.88987	1.3002	6.01021	6.34262	1.3002	7.53726	7.52543	1.3002	7.81207	7.85666	1.3002	7.60792	7.85015		15024.9						0.434338	0
2.6928	6.05344	6.08336	2.3034	7.32021	7.24175	1.3035	7.80887	7.58651	1.3035	7.75533	7.88987	1.3035	6.01021	6.24081	1.3035	7.53726	7.85393	1.3035	7.98456	7.85666	1.3035	7.75694	7.85015		14632.2						0.519373	0
2.6961	6.05344	6.23666	2.3067	7.32021	7.40191	1.3068	7.80887	7.93831	1.3068	7.82174	7.88987	1.3068	6.01021	6.17511	1.3068	8.23149	8.25931	1.3068	8.2494	7.85666	1.3068	8.03764	7.85015		12180.3						0.50061	0
2.6994	6.05344	5.97008	2.31	7.32021	7.61331	1.3101	7.80887	7.88757	1.3101	7.74762	7.88987	1.3101	6.01021	5.94604	1.3101	8.23149	8.27936	1.3101	8.09406	7.85666	1.3101	7.96623	7.85015		17790.3						0.472636	0
2.7027	6.05344	5.96705	2.3133	7.32021	7.4494	1.3134	7.80887	7.97534	1.3134	7.81425	7.88987	1.3134	6.01021	5.69499	1.3134	8.23149	8.2849	1.3134	8.16867	7.85666	1.3134	7.92518	7.85015		17790.3						0.572784	0
2.706	6.05344	5.97315	2.3166	7.32021	7.45179	1.3167	7.80887	7.85668	1.3167	7.90868	7.88987	1.3167	6.01021	6.22419	1.3167	8.23149	8.40175	1.3167	7.76418	7.85666	1.3167	7.82838	7.85015		17790.3						0.297648	0
2.7093	6.05344	6.08392	2.3199	7.86416	7.74629	1.32	7.80887	7.75753	1.32	7.87198	7.88987	1.32	6.01021	6.11829	1.32	8.23149	8.24835	1.32	7.9424	7.85666	1.32	7.78209	7.85015		17790.3						0.315426	0
2.7126	6.05344	6.04462	2.3232	7.86416	7.76515	1.3233	7.80887	7.578	1.3233	7.85908	7.88987	1.3233	6.01021	6.19185	1.3233	8.23149	8.11837	1.3233	8.19214	7.85666	1.3233	7.82341	7.85015		6352.5						0.123048	0
2.7159	6.05344	6.11682	2.3265	7.86416	7.84551	1.3266	7.37175	7.43878	1.3266	7.87866	7.88987	1.3266	6.01021	5.96452	1.3266	8.23149	8.40961	1.3266	7.9921	7.85666	1.3266	7.86023	7.85015		17790.3						0.400872	0
2.7192	6.05344	6.38714	2.3298	7.86416	7.68803	1.3299	7.37175	7.31648	1.3299	8.05449	7.88987	1.3299	6.01021	6.03431	1.3299	8.23149	8.25197	1.3299	7.7403	7.85666	1.3299	7.87291	7.85015		17790.3						0.870057	0
2.7225	6.05344	6.01094	2.3331	7.86416	7.94121	1.3332	7.37175	7.31941	1.3332	7.97723	7.88987	1.3332	6.01021	6.43624	1.3332	8.23149	7.84185	1.3332	7.96885	7.85666	1.3332	7.99095	7.85015		14685						0.416518	0
2.7258	6.05344	6.16421	2.3364	7.86416	7.72707	1.3365	7.37175	7.31957	1.3365	7.85112	7.88987	1.3365	6.01021	6.00831	1.3365	8.23149	8.11712	1.3365	8.10946	7.85666	1.3365	7.88341	7.85015		14038.2						0.504721	0
2.7291	6.05344	5.86433	2.3397	7.86416	7.60501	1.3398	7.37175	7.22207	1.3398	7.92608	7.88987	1.3398	6.01021	6.00171	1.3398	8.23149	8.15547	1.3398	7.956	7.85666	1.3398	7.97862	7.85015		10517.1						0.483515	0
2.7324	6.05344	6.10085	2.343	7.86416	7.9902	1.3431	7.37175	7.30871	1.3431	7.85452	7.88987	1.3431	6.01021	6.11377	1.3431	8.23149	8.25709	1.3431	7.95443	7.85666	1.3431	8.09722	7.85015		9071.7						0.416825	0
2.7357	6.05344	5.5573	2.3463	7.55309	7.50528	1.3464	7.37175	7.36695	1.3464	7.81997	7.88987	1.3464	6.01021	5.97291	1.3464	8.23149	8.46191	1.3464	8.02363	7.85666	1.3464	7.9985	7.85015		25499.1						0.537484	0
2.739	6.05344	5.61451	2.3496	7.55309	7.4737	1.3497	7.37175	6.96552	1.3497	7.96322	7.88987	1.3497	6.01021	6.36342	1.3497	8.23149	8.26321	1.3497	7.91805	7.85666	1.3497	7.64959	7.85015		11530.2						0.508063	0
2.7423	6.05344	5.5564	2.3529	7.55309	7.5624	1.353	7.37175	7.54692	1.353	7.99326	7.88987	1.353	6.01021	6.07181	1.353	8.23149	8.39277	1.353	7.92528	7.85666	1.353	7.89171	7.85015		8665.8						0.462849	0
2.7456	6.05344	5.99061	2.3562	7.55309	7.60958	1.3563	7.37175	7.42375	1.3563	7.8081	7.88987	1.3563	6.01021	6.04552	1.3563	8.23149	8.14775	1.3563	8.10303	7.85666	1.3563	7.86911	7.85015		25499.1						0.559295	0
2.7489	6.05344	6.01992	2.3595	7.55309	7.61281	1.3596	7.37175	7.65731	1.3596	8.01581	7.88987	1.3596	6.01021	6.06702	1.3596	8.23149	8.03315	1.3596	7.98939	7.85666	1.3596	7.95614	7.85015		14232.9						0.886406	0
2.7522	6.05344	6.24387	2.3628	7.55309	7.70711	1.3629	7.80887	8.05212	1.3629	8.10554	7.88987	1.3629	6.01021	6.04552	1.3629	8.23149	8.31336	1.3629	8.01822	7.85666	1.3629	7.93558	7.85015		25499.1						0.295754	0
2.7555	6.05344	6.199	2.3661	7.55309	7.53992	1.3662	7.80887	7.5688	1.3662	7.93927	7.88987	1.3662	6.01021	6.22943	1.3662	8.23149	8.34439	1.3662	7.75454	7.85666	1.3662	7.85748	7.85015		25499.1						0.492256	0
2.7588	6.05344	5.89403	2.3694	7.55309	7.62548	1.3695	7.80887	7.72713	1.3695	7.89866	7.88987	1.3695	6.01021	6.46799	1.3695	8.23149	8.40452	1.3695	8.01669	7.85666	1.3695	7.88701	7.85015		25499.1						0.94527	0
2.7621	6.05344	6.04355	2.3727	7.55309	7.37396	1.3728	7.80887	7.83934	1.3728	7.90807	7.88987	1.3728	6.01021	6.08589	1.3728	8.23149	8.19714	1.3728	7.98361	7.85666	1.3728	7.76465	7.85015		20037.6						1.13017	0
2.7654	6.05344	5.97494	2.376	7.55309	7.60328	1.3761	7.80887	7.74327	1.3761	7.76951	7.88987	1.3761	6.01021	6.25813	1.3761	8.23149	8.15008	1.3761	8.04846	7.85666	1.3761	7.93579	7.85015		25499.1						0.535071	0
2.7687	6.05344	6.13813	2.3793	7.55309	7.72189	1.3794	7.80887	7.64126	1.3794	7.89242	7.88987	1.3794	6.01021	5.94894	1.3794	8.23149	8.13403	1.3794	8.04619	7.85666	1.3794	7.91408	7.85015		6411.9						0.529902	0
2.772	6.05344	6.23796	2.3826	7.55309	7.66228	1.3827	7.80887	7.96808	1.3827	7.89018	7.88987	1.3827	6.01021	6.43688	1.3827	8.23149	8.1602	1.3827	7.89492	7.85666	1.3827	7.73286	7.85015		25499.1						1.40293	0
2.7753	6.05344	6.03428	2.3859	7.55309	7.6037	1.386	7.80887	7.42803	1.386	7.78937	7.88987	1.386	6.01021	6.02118	1.386	8.23149	8.09799	1.386	8.00799	7.85666	1.386	7.80852	7.85015		23512.5						1.18285	0
2.7786	6.05344	6.14009	2.3892	7.55309	7.60195	1.3893	7.80887	7.73822	1.3893	7.85751	7.88987	1.3893	6.01021	6.10089	1.3893	8.23149	7.9441	1.3893	8.08367	7.85666	1.3893	7.77273	7.85015		18239.1						0.859289	0
2.7819	6.05344	6.06727	2.3925	7.55309	7.71274	1.3926	7.80887	7.82354	1.3926	8.0192	7.88987	1.3926	6.01021	6.11705	1.3926	8.23149	7.97242	1.3926	8.10242	7.85666	1.3926	7.82977	7.85015		17598.9						0.994889	0
2.7852	6.05344	6.22297	2.3958	7.55309	7.6475	1.3959	7.80887	7.74946	1.3959	8.17963	7.88987	1.3959	6.01021	6.35671	1.3959	8.23149	8.21628	1.3959	7.97467	7.85666	1.3959	7.64891	7.85015		43781.1						0.862442	0
2.7885	6.05344	6.1666	2.3991	7.55309	7.44459	1.3992	7.80887	7.79427	1.3992	7.96612	7.88987	1.3992	6.01021	6.12625	1.3992	8.23149	8.10813	1.3992	8.05716	7.85666	1.3992	7.78918	7.85015		43781.1						0.610819	0
2.7918	6.05344	5.77901	2.4024	7.55309	7.70877	1.4025	7.80887	7.79447	1.4025	8.04319	7.88987	1.4025	6.01021	6.55235	1.4025	8.23149	7.86629	1.4025	8.16868	7.85666	1.4025	7.90392	7.85015		43781.1						1.05986	0
2.7951	6.05344	6.26495	2.4057	7.55309	7.61749	1.4058	7.80887	7.89866	1.4058	7.86996	7.88987	1.4058	6.01021	6.12505	1.4058	8.23149	7.88639	1.4058	7.64331	7.48266	1.4058	7.81705	7.85015		43781.1						0.870676	0
2.7984	6.05344	6.24076	2.409	7.55309	7.60298	1.4091	7.80887	8.18277	1.4091	7.9776	7.88987	1.4091	6.01021	6.10222	1.4091	8.23149	7.96953	1.4091	7.31612	7.48266	1.4091	7.87316	7.85015		30396.3						0.628169	0
2.8017	6.05344	6.11982	2.4123	7.55309	7.59984	1.4124	7.80887	8.20875	1.4124	7.9794	7.88987	1.4124	6.01021	6.15279	1.4124	8.23149	8.52601	1.4124	7.30609	7.48266	1.4124	7.94293	7.85015		43781.1						0.967992	0
2.805	6.05344	6.20545	2.4156	7.55309	7.63417	1.4157	7.80887	7.93906	1.4157	7.98516	7.88987	1.4157	6.01021	6.34158	1.4157	8.23149	7.99238	1.4157	7.51048	7.48266	1.4157	7.96116	7.85015		43781.1						0.443	0
2.8083	6.05344	5.95519	2.4189	7.55309	7.71063	1.419	7.80887	7.89554	1.419	8.01114	7.88987	1.419	6.01021	6.01614	1.419	8.23149	8.15087	1.419	7.41539	7.48266	1.419	7.83552	7.85015		43662.3						0.343761	0
2.8116	6.05344	6.07553	2.4222	7.55309	7.71148	1.4223	7.80887	7.89984	1.4223	7.87287	7.88987	1.4223	6.01021	6.31058	1.4223	8.23149	8.33235	1.4223	7.40469	7.48266	1.4223	7.96643	7.85015		27195.3						1.04741	0
2.8149	6.05344	6.14868	2.4255	7.55309	7.39212	1.4256	7.80887	7.80481	1.4256	7.942	7.88987	1.4256	6.01021	6.37552	1.4256	8.23149	7.96184	1.4256	7.40282	7.48266	1.4256	7.76467	7.85015		18750.6						0.991576	0
2.8182	6.05344	6.04944	2.4288	7.55309	7.3676	1.4289	7.80887	7.9962	1.4289	7.90649	7.88987	1.4289	6.01021	6.00165	1.4289	8.23149	7.88073	1.4289	7.51083	7.48266	1.4289	7.85107	7.85015		14998.5						1.36662	0
2.8215	6.05344	5.97901	2.4321	7.55309	7.58917	1.4322	7.80887	8.03187	1.4322	8.16205	7.88987	1.4322	6.01021	6.08261	1.4322	8.23149	8.16687	1.4322	7.4531	7.48266	1.4322	7.96695	7.85015		8177.4						1.50859	0
2.8248	6.05344	5.90356	2.4354	7.55309	7.56109	1.4355	7.80887	7.69618	1.4355	7.95026	7.88987	1.4355	6.01021	5.77009	1.4355	8.23149	8.05398	1.4355	7.43215	7.48266	1.4355	7.82508	7.85015		2963.4						2.26527	0
2.8281	5.65731	5.63769	2.4387	7.55309	7.63651	1.4388	7.80887	7.92106	1.4388	7.95754	7.88987	1.4388	6.01021	6.04159	1.4388	8.23149	8.26828	1.4388	7.56434	7.48266	1.4388	7.79133	7.85015		2963.4						0.655894	0
2.8314	5.65731	5.70336	2.442	7.55309	7.85746	1.4421	7.80887	7.67325	1.4421	7.90237	7.88987	1.4421	6.01021	5.95678	1.4421	8.23149	8.07153	1.4421	7.50613	7.48266	1.4421	7.93691	7.85015		2963.4						1.19303	0
2.8347	5.65731	5.78708	2.4453	7.55309	7.70712	1.4454	7.80887	7.98761	1.4454	7.97698	7.88987	1.4454	6.01021	5.86189	1.4454	8.23149	7.98491	1.4454	7.62816	7.48266	1.4454	7.85714	7.85015		2963.4						1.51726	0
2.838	5.65731	5.59817	2.4486	7.55309	7.54098	1.4487	7.80887	7.81977	1.4487	7.87658	7.88987	1.4487	6.01021	6.10171	1.4487	8.23149	7.89055	1.4487	7.46807	7.48266	1.4487	8.12172	7.85015		2963.4						1.00391	0
2.8413	5.65731	5.72995	2.4519	7.55309	7.55893	1.452	7.80887	7.54296	1.452	7.8703	7.88987	1.452	6.01021	6.19695	1.452	8.23149	7.87325	1.452	7.59307	7.48266	1.452	7.93045	7.85015		2963.4						0.637019	0
2.8446	5.65731	5.66424	2.4552	7.55309	7.52632	1.4553	7.80887	7.76934	1.4553	7.84036	7.88987	1.4553	6.01021	6.05477	1.4553	8.23149	8.28821	1.4553	7.58321	7.48266	1.4553	8.01992	7.85015		2963.4						0.786931	0
2.8479	5.65731	5.65101	2.4585	7.55309	7.64935	1.4586	7.80887	7.77907	1.4586	7.80603	7.88987	1.4586	6.01021	6.20491	1.4586	8.23149	7.76033	1.4586	7.61626	7.48266	1.4586	8.1051	7.85015		2963.4						1.38488	0
2.8512	5.65731	5.60302	2.4618	7.55309	7.60112	1.4619	7.80887	7.7635	1.4619	8.07304	7.88987	1.4619	6.01021	5.96342	1.4619	8.23149	8.34058	1.4619	7.4662	7.48266	1.4619	7.92396	7.85015		2963.4						0.843375	0
2.8545	5.65731	5.50965	2.4651	7.55309	7.58952	1.4652	7.80887	7.45033	1.4652	7.92698	7.88987	1.4652	6.01021	6.38817	1.4652	8.23149	8.10947	1.4652	7.51636	7.48266	1.4652	7.84675	7.85015		2963.4						0.982108	0
2.8578	5.65731	5.6158	2.4684	7.55309	7.72102	1.4685	7.80887	7.93866	1.4685	7.99794	7.88987	1.4685	6.01021	6.25639	1.4685	8.23149	8.06936	1.4685	7.56574	7.48266	1.4685	7.82628	7.85015		2963.4						0.982868	0
2.8611	5.65731	5.59579	2.4717	7.55309	7.60852	1.4718	7.80887	7.95291	1.4718	7.85978	7.88987	1.4718	6.01021	6.62569	1.4718	8.23149	8.29569	1.4718	7.60586	7.48266	1.4718	7.99296	7.85015		1914						1.15738	0
2.8644	5.65731	5.77102	2.475	7.55309	7.7643	1.4751	7.80887	7.94204	1.4751	7.79523	7.88987	1.4751	6.01021	6.39599	1.4751	8.23149	8.02135	1.4751	7.60452	7.48266	1.4751	7.85631	7.85015		2963.4						0.767088	0
2.8677	5.65731	5.53493	2.4783	7.55309	7.73162	1.4784	7.80887	8.03622	1.4784	7.97979	7.88987	1.4784	6.01021	6.38702	1.4784	8.23149	8.02522	1.4784	7.56309	7.48266	1.4784	7.77159	7.85015		2963.4						1.09592	0
2.871	5.65731	5.54334	2.4816	7.55309	7.83757	1.4817	7.80887	7.74621	1.4817	7.99751	7.88987	1.4817	6.01021	6.09839	1.4817	8.23149	7.97285	1.4817	7.42752	7.48266	1.4817	7.81345	7.85015		2963.4						0.940291	0
2.8743	5.65731	5.92595	2.4849	7.55309	7.72801	1.485	7.80887	7.6999	1.485	8.20277	7.88987	1.485	6.01021	6.5716	1.485	8.23149	8.22937	1.485	7.52199	7.48266	1.485	7.88382	7.85015		1557.6						1.20841	0
2.8776	5.65731	6.04216	2.4882	7.55309	7.66982	1.4883	7.80887	7.56006	1.4883	8.09832	7.88987	1.4883	6.01021	6.39182	1.4883	8.23149	8.13288	1.4883	7.48132	7.48266	1.4883	7.86992	7.85015		4672.8						1.08408	0
2.8809	5.65731	5.75972	2.4915	7.55309	7.68266	1.4916	7.80887	8.00013	1.4916	7.96754	7.88987	1.4916	6.01021	6.10232	1.4916	8.23149	8.20912	1.4916	7.59543	7.48266	1.4916	7.80088	7.85015		4672.8						1.65521	0
2.8842	5.65731	5.57088	2.4948	7.55309	7.65737	1.4949	7.80887	7.63706	1.4949	8.02955	7.88987	1.4949	6.01021	6.29416	1.4949	8.23149	7.97823	1.4949	7.46565	7.48266	1.4949	7.87356	7.85015		4672.8						1.28475	0
2.8875	5.65731	5.40132	2.4981	7.55309	7.47075	1.4982	7.80887	7.85167	1.4982	7.9262	7.88987	1.4982	6.01021	5.94641	1.4982	8.23149	8.35813	1.4982	7.63663	7.48266	1.4982	8.00999	7.85015		4672.8						1.62955	0
2.8908	5.65731	5.52191	2.5014	7.55309	7.71683	1.5015	7.80887	7.89047	1.5015	7.93328	7.88987	1.5015	6.01021	6.22941	1.5015	8.23149	8.17651	1.5015	7.52936	7.48266	1.5015	7.87564	7.85015		3649.8						1.35241	0
2.8941	5.65731	5.48236	2.5047	7.55309	7.7132	1.5048	7.80887	7.84001	1.5048	8.04702	7.88987	1.5048	6.01021	6.25892	1.5048	8.23149	8.33463	1.5048	7.56062	7.48266	1.5048	7.88758	7.85015		4672.8						1.15644	0
2.8974	5.65731	5.77637	2.508	7.55309	7.59471	1.5081	7.80887	7.70361	1.5081	7.8488	7.88987	1.5081	6.01021	6.18258	1.5081	8.23149	8.25154	1.5081	7.53206	7.48266	1.5081	7.85521	7.85015		4672.8						1.32575	0
2.9007	5.65731	5.47116	2.5113	7.55309	7.63923	1.5114	7.80887	7.92389	1.5114	7.94893	7.88987	1.5114	6.01021	6.25346	1.5114	8.23149	8.0076	1.5114	7.51079	7.48266	1.5114	7.83568	7.85015		4672.8						1.34867	0
2.904	5.65731	5.64756	2.5146	7.55309	7.74341	1.5147	7.37175	7.62083	1.5147	8.08367	7.88987	1.5147	6.01021	6.3249	1.5147	8.23149	8.19302	1.5147	7.4664	7.48266	1.5147	7.86582	7.85015		4672.8						1.10809	0
2.9073	5.65731	5.55251	2.5179	7.55309	7.5901	1.518	7.37175	7.33154	1.518	7.99755	7.88987	1.518	6.01021	6.12482	1.518	8.23149	7.9981	1.518	7.48893	7.48266	1.518	7.92275	7.85015		4672.8						1.23679	0
2.9106	5.65731	5.69082	2.5212	7.55309	7.71873	1.5213	7.37175	7.43851	1.5213	7.9743	7.88987	1.5213	6.01021	6.31946	1.5213	8.23149	8.01204	1.5213	7.38145	7.48266	1.5213	7.63809	7.85015		4672.8						1.43636	0
2.9139	5.65731	5.62016	2.5245	7.55309	7.90437	1.5246	7.37175	7.39848	1.5246	8.02266	7.88987	1.5246	6.01021	6.0545	1.5246	8.23149	7.77644	1.5246	7.58756	7.48266	1.5246	7.89661	7.85015		4672.8						1.40867	0
2.9172	5.65731	5.65014	2.5278	7.55309	7.65284	1.5279	7.37175	7.4085	1.5279	7.87517	7.88987	1.5279	6.01021	6.42455	1.5279	8.23149	8.06858	1.5279	7.56671	7.48266	1.5279	7.80652	7.85015		4672.8						2.07951	0
2.9205	5.65731	5.65153	2.5311	7.55309	7.51401	1.5312	7.37175	7.20993	1.5312	7.95582	7.88987	1.5312	6.01021	6.48565	1.5312	8.23149	7.9831	1.5312	7.62555	7.48266	1.5312	8.27279	7.85015		4672.8						2.08257	0
2.9238	5.65731	5.7707	2.5344	7.55309	7.76998	1.5345	7.37175	7.11474	1.5345	7.80874	7.88987	1.5345	6.01021	5.99603	1.5345	8.23149	7.89654	1.5345	7.56675	7.48266	1.5345	7.92315	7.85015		2884.2						2.03168	0
2.9271	5.65731	5.55459	2.5377	7.55309	7.55193	1.5378	7.37175	7.29494	1.5378	7.8545	7.88987	1.5378	6.01021	5.97398	1.5378	8.23149	7.74562	1.5378	7.40032	7.48266	1.5378	8.06222	7.85015		4672.8						1.40184	0
2.9304	5.65731	5.78662	2.541	7.55309	7.63496	1.5411	7.37175	7.1882	1.5411	7.59483	7.88987	1.5411	6.01021	6.47185	1.5411	8.23149	8.08957	1.5411	7.54336	7.48266	1.5411	8.01177	7.85015		2138.4						1.6169	0
2.9337	5.65731	5.98134	2.5443	7.55309	7.57116	1.5444	7.37175	7.21637	1.5444	7.72989	7.88987	1.5444	6.01021	6.41929	1.5444	8.23149	8.09283	1.5444	7.53466	7.48266	1.5444	7.85609	7.85015		4524.3						1.97268	0
2.937	5.65731	5.64713	2.5476	7.55309	7.69403	1.5477	7.37175	7.23731	1.5477	7.75623	7.88987	1.5477	6.01021	6.01124	1.5477	8.23149	8.09279	1.5477	7.47087	7.48266	1.5477	7.91317	7.85015		2913.9						1.81069	0
2.9403	5.65731	5.60325	2.5509	7.55309	7.6168	1.551	7.37175	7.1703	1.551	7.99246	7.88987	1.551	6.01021	6.05192	1.551	8.23149	8.23478	1.551	7.45466	7.48266	1.551	7.9863	7.85015		8778						1.46042	0
2.9436	5.65731	5.53287	2.5542	7.55309	7.52013	1.5543	7.37175	7.3165	1.5543	7.73932	7.88987	1.5543	6.01021	6.2703	1.5543	8.23149	8.18478	1.5543	7.44	7.48266	1.5543	7.60903	7.85015		8778						1.60174	0
2.9469	5.65731	5.8924	2.5575	7.55309	7.7266	1.5576	7.37175	7.17676	1.5576	7.91397	7.88987	1.5576	6.01021	6.3632	1.5576	8.23149	8.11844	1.5576	7.41698	7.48266	1.5576	7.91664	7.85015		3019.5						1.53572	0
2.9502	5.65731	5.49143	2.5608	7.55309	7.83919	1.5609	7.37175	7.20325	1.5609	7.99319	7.88987	1.5609	6.01021	6.1862	1.5609	8.23149	8.23204	1.5609	7.54877	7.48266	1.5609	8.01052	7.85015		2574						1.59278	0
2.9535	5.65731	5.67268	2.5641	7.55309	7.71851	1.5642	7.37175	7.16676	1.5642	7.83354	7.88987	1.5642	6.01021	6.22583	1.5642	8.23149	8.40931	1.5642	7.94692	7.85666	1.5642	8.01556	7.85015		5699.1						1.77878	0
2.9568	5.65731	5.48262	2.5674	7.55309	7.59655	1.5675	7.37175	7.28088	1.5675	7.9491	7.88987	1.5675	6.01021	6.26037	1.5675	8.23149	8.51421	1.5675	7.93213	7.85666	1.5675	8.04034	7.85015		8461.2						2.17042	0
2.9601	5.65731	5.59359	2.5707	7.55309	7.54177	1.5708	7.37175	7.25135	1.5708	7.94408	7.88987	1.5708	6.01021	6.53088	1.5708	8.23149	8.03531	1.5708	7.22582	7.20896	1.5708	7.90419	7.85015		5002.8						1.58717	0
2.9634	5.65731	5.59682	2.574	7.55309	7.63026	1.5741	7.37175	7.1063	1.5741	7.98535	7.88987	1.5741	6.01021	6.3381	1.5741	8.23149	8.21573	1.5741	7.15119	7.20896	1.5741	7.85995	7.85015		8778						1.58605	0
2.9667	5.65731	5.7651	2.5773	7.55309	7.68675	1.5774	7.37175	7.35019	1.5774	8.01694	7.88987	1.5774	6.01021	6.52353	1.5774	8.23149	8.0934	1.5774	7.31157	7.20896	1.5774	7.90479	7.85015		8547						1.44984	0
2.97	5.65731	5.68264	2.5806	7.55309	7.65658	1.5807	7.37175	7.16139	1.5807	8.03441	7.88987	1.5807	6.01021	6.11778	1.5807	8.23149	8.06807	1.5807	7.25037	7.20896	1.5807	7.87344	7.85015		1521.3						1.32634	0
2.9733	5.65731	5.4975	2.5839	7.55309	7.55817	1.584	7.37175	7.2062	1.584	8.06573	7.88987	1.584	6.01021	6.38141	1.584	8.23149	7.91887	1.584	7.25792	7.20896	1.584	7.63858	7.85015		7481.1						1.79436	0
2.9766	5.65731	5.63475	2.5872	7.55309	7.55302	1.5873	7.80887	7.52191	1.5873	8.04542	7.88987	1.5873	6.01021	5.85225	1.5873	8.23149	8.05317	1.5873	7.33789	7.20896	1.5873	7.90902	7.85015		2867.7
2.9799	6.05344	6.02211	2.5905	7.55309	7.67674	1.5906	7.80887	7.63696	1.5906	7.87545	7.88987	1.5906	6.01021	6.79405	1.5906	8.23149	8.1573	1.5906	7.35995	7.20896	1.5906	7.72312	7.85015		5791.5
2.9832	6.05344	6.10514	2.5938	7.55309	7.79149	1.5939	7.80887	7.86646	1.5939	7.98971	7.88987	1.5939	6.01021	6.43512	1.5939	8.23149	8.28756	1.5939	7.27217	7.20896	1.5939	7.84703	7.85015		5685.9
2.9865	6.05344	5.85849	2.5971	7.55309	7.65609	1.5972	7.80887	7.40362	1.5972	7.67596	7.88987	1.5972	6.01021	6.33751	1.5972	8.23149	7.81594	1.5972	7.36815	7.20896	1.5972	7.76173	7.85015		5144.7
2.9898	6.05344	6.24401	2.6004	7.55309	7.64295	1.6005	7.80887	7.58577	1.6005	7.73705	7.88987	1.6005	6.01021	6.11711	1.6005	8.23149	7.97201	1.6005	7.18825	7.20896	1.6005	7.52693	7.85015		4039.2
2.9931	6.05344	6.05522	2.6037	7.55309	7.66697	1.6038	7.80887	7.71457	1.6038	7.88295	7.88987	1.6038	6.01021	6.27494	1.6038	8.23149	8.09069	1.6038	7.2824	7.20896	1.6038	7.58543	7.85015		31845
2.9964	6.05344	5.99949	2.607	7.55309	7.83315	1.6071	7.80887	7.59688	1.6071	8.08479	7.88987	1.6071	6.01021	6.08513	1.6071	8.23149	8.31221	1.6071	7.35786	7.20896	1.6071	7.77224	7.85015		31845
2.9997	6.05344	5.87009	2.6103	7.55309	7.70401	1.6104	7.80887	7.80618	1.6104	7.92355	7.88987	1.6104	6.01021	6.07094	1.6104	8.23149	8.16094	1.6104	7.46144	7.20896	1.6104	7.71736	7.85015		31033.2
3.003	6.05344	6.3361	2.6136	7.55309	7.69318	1.6137	7.80887	7.87039	1.6137	7.77766	7.88987	1.6137	6.01021	6.40847	1.6137	8.23149	8.52235	1.6137	7.33306	7.20896	1.6137	7.85729	7.85015		31845
3.0063	6.05344	6.16015	2.6169	7.55309	7.61103	1.617	7.80887	7.86952	1.617	7.99926	7.88987	1.617	6.01021	5.85105	1.617	8.23149	8.29084	1.617	7.17281	7.20896	1.617	7.82429	7.85015		31845
3.0096	6.05344	6.13328	2.6202	7.55309	7.7797	1.6203	7.80887	7.82037	1.6203	7.91104	7.88987	1.6203	6.01021	6.14879	1.6203	8.23149	8.12924	1.6203	7.3612	7.20896	1.6203	8.02946	7.85015		31845
3.0129	6.05344	5.9449	2.6235	7.55309	7.60401	1.6236	7.80887	7.61334	1.6236	7.99162	7.88987	1.6236	6.01021	6.27852	1.6236	8.23149	7.99887	1.6236	7.24775	7.20896	1.6236	8.01474	7.85015		31845
3.0162	6.05344	6.14479	2.6268	7.55309	7.66808	1.6269	7.80887	7.67899	1.6269	8.00503	7.88987	1.6269	6.01021	6.13172	1.6269	8.23149	8.20407	1.6269	7.30926	7.20896	1.6269	7.75646	7.85015		31845
3.0195	6.05344	6.19673	2.6301	7.55309	7.64966	1.6302	7.80887	7.84174	1.6302	7.88421	7.88987	1.6302	6.01021	6.22008	1.6302	8.23149	8.13314	1.6302	7.20501	7.20896	1.6302	7.78187	7.85015		31845
3.0228	6.05344	6.17027	2.6334	7.55309	7.58117	1.6335	7.80887	7.59897	1.6335	7.78223	7.88987	1.6335	6.01021	6.04153	1.6335	8.23149	8.45058	1.6335	7.09657	7.20896	1.6335	7.72185	7.85015		31732.8
3.0261	6.05344	6.01456	2.6367	7.55309	7.7286	1.6368	7.80887	7.92402	1.6368	7.75668	7.88987	1.6368	6.01021	6.08531	1.6368	8.23149	8.07337	1.6368	7.24361	7.20896	1.6368	7.9006	7.85015		31845
3.0294	6.05344	6.08522	2.64	7.55309	7.47233	1.6401	7.80887	8.14204	1.6401	7.7647	7.88987	1.6401	6.01021	6.47199	1.6401	8.23149	8.13248	1.6401	7.27312	7.20896	1.6401	7.76687	7.85015		31845
3.0327	6.05344	6.03682	2.6433	7.55309	7.51996	1.6434	7.80887	7.60962	1.6434	7.98577	7.88987	1.6434	6.01021	6.18672	1.6434	8.23149	8.34026	1.6434	7.28459	7.20896	1.6434	7.68326	7.85015		31845
3.036	6.05344	6.0831	2.6466	7.55309	7.56476	1.6467	7.80887	7.73656	1.6467	8.07293	7.88987	1.6467	6.01021	6.15146	1.6467	8.23149	8.1932	1.6467	7.3621	7.20896	1.6467	7.84703	7.85015		31845
3.0393	6.05344	6.08812	2.6499	7.55309	7.60551	1.65	7.80887	8.02011	1.65	7.96757	7.88987	1.65	6.01021	6.04766	1.65	8.23149	8.23017	1.65	7.35752	7.20896	1.65	7.86929	7.85015		31845
3.0426	6.05344	6.06714	2.6532	7.55309	7.62575	1.6533	7.80887	7.59132	1.6533	7.78521	7.88987	1.6533	6.01021	6.14432	1.6533	8.23149	7.84573	1.6533	7.26334	7.20896	1.6533	7.8081	7.85015		31845
3.0459	6.05344	6.14374	2.6565	7.55309	7.63664	1.6566	7.80887	7.65615	1.6566	7.78288	7.88987	1.6566	6.01021	6.17381	1.6566	8.23149	8.27173	1.6566	7.20499	7.20896	1.6566	7.7225	7.85015		31845
3.0492	6.05344	6.1282	2.6598	7.55309	7.58793	1.6599	7.80887	7.82384	1.6599	7.81835	7.88987	1.6599	6.01021	6.66375	1.6599	8.23149	8.23761	1.6599	7.31357	7.20896	1.6599	7.93179	7.85015		31845
3.0525	6.05344	6.20563	2.6631	7.86416	7.78833	1.6632	7.80887	7.76198	1.6632	7.72848	7.88987	1.6632	6.01021	6.51359	1.6632	8.23149	7.95462	1.6632	7.30421	7.20896	1.6632	7.95443	7.85015		31845
3.0558	6.05344	6.18564	2.6664	7.86416	7.92783	1.6665	7.80887	7.41629	1.6665	7.89497	7.88987	1.6665	6.01021	6.3724	1.6665	8.23149	8.08896	1.6665	7.33528	7.20896	1.6665	7.76336	7.85015		26221.8
3.0591	6.05344	6.16641	2.6697	7.86416	7.67871	1.6698	7.80887	7.49194	1.6698	7.76348	7.88987	1.6698	6.01021	6.32469	1.6698	8.23149	8.3036	1.6698	7.2304	7.20896	1.6698	7.86059	7.85015		30343.5
3.0624	6.05344	6.16412	2.673	7.86416	7.71922	1.6731	7.80887	7.5114	1.6731	7.87148	7.88987	1.6731	6.01021	6.58922	1.6731	8.23149	8.04738	1.6731	7.48419	7.20896	1.6731	7.80481	7.85015		15820.2
3.0657	6.05344	6.23522	2.6763	7.86416	7.76256	1.6764	7.80887	7.65189	1.6764	7.73686	7.88987	1.6764	6.01021	6.27076	1.6764	8.23149	8.17172	1.6764	7.34031	7.20896	1.6764	7.77299	7.85015		1386
3.069	6.05344	6.0254	2.6796	7.86416	7.67034	1.6797	7.80887	7.76546	1.6797	7.93313	7.88987	1.6797	6.01021	6.57228	1.6797	8.23149	8.0965	1.6797	7.37594	7.20896	1.6797	7.84105	7.85015		17938.8
3.0723	6.05344	5.95603	2.6829	7.86416	7.70165	1.683	7.80887	7.45575	1.683	7.82834	7.88987	1.683	6.01021	6.09056	1.683	8.23149	8.10418	1.683	7.23418	7.20896	1.683	7.78259	7.85015		13249.5
3.0756	6.05344	5.9907	2.6862	7.86416	7.73574	1.6863	7.80887	7.80339	1.6863	7.74914	7.88987	1.6863	6.01021	6.10041	1.6863	8.23149	8.30185	1.6863	7.32908	7.20896	1.6863	7.79308	7.85015		11946
3.0789	6.05344	6.14978	2.6895	7.86416	7.76366	1.6896	7.80887	7.71324	1.6896	7.74882	7.88987	1.6896	6.01021	6.11082	1.6896	8.23149	8.21301	1.6896	7.28764	7.20896	1.6896	7.65933	7.85015		9428.1
3.0822	6.05344	6.08807	2.6928	7.86416	7.78145	1.6929	7.80887	7.60694	1.6929	7.96912	7.88987	1.6929	6.01021	6.23464	1.6929	8.23149	8.23251	1.6929	7.24793	7.20896	1.6929	7.65487	7.85015		1989.9
3.0855	6.05344	6.0848	2.6961	7.86416	7.77028	1.6962	7.80887	7.52459	1.6962	8.04943	7.88987	1.6962	6.01021	6.14851	1.6962	8.23149	8.62407	1.6962	7.26768	7.20896	1.6962	7.79368	7.85015		75167.4
3.0888	6.05344	5.87053	2.6994	7.86416	7.78487	1.6995	7.80887	7.77329	1.6995	7.87733	7.88987	1.6995	6.01021	6.05902	1.6995	8.23149	8.33283	1.6995	7.32865	7.20896	1.6995	7.95003	7.85015		31564.5
3.0921	6.05344	6.01429	2.7027	7.86416	7.7884	1.7028	7.80887	7.63991	1.7028	7.67862	7.88987	1.7028	6.01021	6.07365	1.7028	8.23149	8.39671	1.7028	7.12824	7.20896	1.7028	7.91793	7.85015		21667.8
3.0954	6.05344	6.08463	2.706	7.86416	7.64614	1.7061	7.80887	7.74339	1.7061	7.75358	7.88987	1.7061	6.01021	5.99348	1.7061	8.23149	8.58665	1.7061	7.38405	7.20896	1.7061	7.77754	7.85015		24872.1
3.0987	6.05344	6.17988	2.7093	7.86416	7.76689	1.7094	7.80887	7.76476	1.7094	8.19463	7.88987	1.7094	6.01021	6.07578	1.7094	8.23149	7.99377	1.7094	7.21221	7.20896	1.7094	7.70009	7.85015		89832.6
3.102	6.05344	5.95726	2.7126	7.86416	7.80592	1.7127	7.80887	7.83286	1.7127	7.96186	7.88987	1.7127	6.01021	6.03624	1.7127	8.23149	8.29724	1.7127	7.32509	7.20896	1.7127	7.93281	7.85015		89832.6
3.1053	6.05344	6.15054	2.7159	7.86416	7.6888	1.716	7.80887	7.60488	1.716	7.95326	7.88987	1.716	6.01021	6.27983	1.716	8.23149	8.34218	1.716	7.27913	7.20896	1.716	7.79297	7.85015		67749
3.1086	6.05344	6.05871	2.7192	7.86416	7.71021	1.7193	7.80887	8.1695	1.7193	8.06784	7.88987	1.7193	6.01021	5.98961	1.7193	8.23149	8.08602	1.7193	7.37496	7.20896	1.7193	7.9304	7.85015		71940
3.1119	6.05344	5.79202	2.7225	7.86416	7.76743	1.7226	7.80887	7.67244	1.7226	7.85343	7.88987	1.7226	6.01021	6.13258	1.7226	8.23149	8.3284	1.7226	7.34561	7.20896	1.7226	7.8193	7.85015		89832.6
3.1152	6.05344	5.84818	2.7258	7.86416	7.59414	1.7259	7.80887	7.66367	1.7259	7.87968	7.88987	1.7259	6.01021	5.94504	1.7259	8.23149	8.38179	1.7259	7.19707	7.20896	1.7259	8.0132	7.85015		51173.1
3.1185	6.05344	5.93509	2.7291	7.86416	7.71092	1.7292	7.80887	7.86917	1.7292	7.82254	7.88987	1.7292	6.01021	5.86906	1.7292	8.23149	8.2394	1.7292	7.17779	7.20896	1.7292	7.88825	7.85015		61736.4
3.1218	6.05344	6.16669	2.7324	7.86416	7.6863	1.7325	7.80887	7.67993	1.7325	7.82118	7.88987	1.7325	6.01021	6.3404	1.7325	8.23149	8.26983	1.7325	7.1981	7.20896	1.7325	7.67845	7.85015		39161.1
3.1251	6.05344	6.1447	2.7357	7.86416	7.74552	1.7358	7.80887	7.67645	1.7358	7.86652	7.88987	1.7358	6.01021	5.96946	1.7358	8.23149	8.2585	1.7358	7.32793	7.20896	1.7358	7.66037	7.85015		31109.1
3.1284	6.05344	5.99419	2.739	7.86416	7.67508	1.7391	7.80887	7.63955	1.7391	8.02861	7.88987	1.7391	6.01021	6.32414	1.7391	8.23149	8.00453	1.7391	7.1994	7.20896	1.7391	7.98944	7.85015		68059.2
3.1317	6.05344	6.32576	2.7423	7.86416	7.86113	1.7424	7.80887	7.71021	1.7424	7.99606	7.88987	1.7424	6.01021	6.36122	1.7424	8.23149	8.47908	1.7424	7.23531	7.20896	1.7424	7.73941	7.85015		16100.7
3.135	6.05344	5.73526	2.7456	7.86416	7.62504	1.7457	7.80887	7.88476	1.7457	8.03261	7.88987	1.7457	6.01021	6.37306	1.7457	8.23149	8.16722	1.7457	7.28544	7.20896	1.7457	7.70135	7.85015		24974.4
3.1383	6.05344	5.96643	2.7489	7.86416	7.89238	1.749	7.80887	7.79551	1.749	7.83948	7.88987	1.749	6.01021	6.01966	1.749	8.23149	7.90968	1.749	7.22389	7.20896	1.749	7.68862	7.85015		40520.7
3.1416	6.05344	5.98297	2.7522	7.86416	7.8949	1.7523	7.80887	7.71259	1.7523	7.86794	7.88987	1.7523	6.01021	6.21248	1.7523	8.23149	8.24514	1.7523	7.23024	7.20896	1.7523	7.7305	7.85015		37260.3
3.1449	6.05344	6.15964	2.7555	7.86416	8.04507	1.7556	7.37175	7.56894	1.7556	7.7817	7.88987	1.7556	6.01021	6.4276	1.7556	8.23149	8.40199	1.7556	7.27842	7.20896	1.7556	7.83541	7.85015		37230.6
3.1482	6.05344	5.96084	2.7588	7.86416	7.74375	1.7589	7.37175	7.53866	1.7589	8.01786	7.88987	1.7589	6.01021	6.01894	1.7589	8.23149	8.07535	1.7589	7.22099	7.20896	1.7589	7.74077	7.85015		19608.6
3.1515	6.05344	5.90673	2.7621	7.86416	7.60273	1.7622	7.37175	7.495	1.7622	7.97732	7.88987	1.7622	6.01021	6.27537	1.7622	8.23149	8.01127	1.7622	7.22004	7.20896	1.7622	7.94677	7.85015		29043.3
3.1548	6.05344	6.20434	2.7654	7.86416	7.80497	1.7655	7.37175	7.26183	1.7655	7.87269	7.88987	1.7655	6.01021	6.14808	1.7655	8.23149	8.29486	1.7655	7.26782	7.20896	1.7655	7.83174	7.85015		28924.5
3.1581	6.05344	5.92301	2.7687	7.86416	7.79282	1.7688	7.37175	7.51645	1.7688	7.80987	7.88987	1.7688	6.01021	6.23878	1.7688	8.23149	8.15135	1.7688	7.20731	7.20896	1.7688	7.77701	7.85015		14015.1
3.1614	6.05344	6.08862	2.772	7.86416	7.62441	1.7721	7.37175	7.47377	1.7721	8.16281	7.88987	1.7721	6.01021	5.89476	1.7721	8.23149	8.52091	1.7721	7.25828	7.20896	1.7721	7.90918	7.85015		15882.9
3.1647	6.05344	6.06801	2.7753	7.86416	7.76631	1.7754	7.37175	7.49561	1.7754	7.9595	7.88987	1.7754	6.01021	5.86713	1.7754	8.23149	8.32429	1.7754	7.33702	7.20896	1.7754	7.7535	7.85015		15882.9
3.168	6.05344	6.10794	2.7786	7.86416	7.80211	1.7787	7.37175	7.29552	1.7787	7.75268	7.88987	1.7787	6.01021	6.10807	1.7787	8.23149	8.42122	1.7787	7.23007	7.20896	1.7787	7.84174	7.85015		15882.9
3.1713	6.05344	5.99306	2.7819	7.86416	7.83122	1.782	7.37175	7.11676	1.782	8.035	7.88987	1.782	6.01021	5.98597	1.782	8.23149	8.54743	1.782	7.22177	7.20896	1.782	7.78805	7.85015		15882.9
3.1746	5.65731	5.78208	2.7852	7.86416	7.91456	1.7853	7.37175	7.31219	1.7853	7.87645	7.88987	1.7853	6.01021	6.08226	1.7853	8.23149	8.31903	1.7853	7.17024	7.20896	1.7853	7.66157	7.85015		15882.9
3.1779	5.65731	5.70206	2.7885	7.86416	7.59127	1.7886	7.37175	7.22593	1.7886	7.70047	7.88987	1.7886	6.01021	5.81093	1.7886	8.23149	8.21668	1.7886	7.2653	7.20896	1.7886	7.70658	7.85015		15882.9
3.1812	5.65731	5.78332	2.7918	7.86416	7.78895	1.7919	7.37175	7.46084	1.7919	7.93407	7.88987	1.7919	6.01021	5.88336	1.7919	8.23149	8.16599	1.7919	7.82025	7.85666	1.7919	7.60987	7.85015		15882.9
3.1845	5.65731	5.76314	2.7951	7.86416	7.76406	1.7952	7.37175	7.32234	1.7952	8.10431	7.88987	1.7952	6.01021	6.00402	1.7952	8.23149	8.24853	1.7952	7.69678	7.85666	1.7952	7.90099	7.85015		2587.2
3.1878	5.65731	5.83418	2.7984	7.86416	7.86495	1.7985	7.37175	7.2949	1.7985	7.88605	7.88987	1.7985	6.01021	6.08511	1.7985	8.23149	8.30114	1.7985	7.85455	7.85666	1.7985	7.83145	7.85015		11292.6
3.1911	5.65731	5.76065	2.8017	7.86416	7.58558	1.8018	7.37175	7.26167	1.8018	7.89968	7.88987	1.8018	6.01021	5.97931	1.8018	8.23149	8.32514	1.8018	7.62371	7.85666	1.8018	7.71903	7.85015		6708.9
3.1944	5.65731	5.74058	2.805	7.86416	7.68146	1.8051	7.37175	7.58605	1.8051	7.85343	7.88987	1.8051	6.01021	6.05828	1.8051	8.23149	8.31903	1.8051	7.92735	7.85666	1.8051	7.81137	7.85015		2240.7
3.1977	5.65731	5.63317	2.8083	7.86416	7.6505	1.8084	7.37175	7.34365	1.8084	7.87228	7.88987	1.8084	6.01021	5.74274	1.8084	8.23149	8.36363	1.8084	7.68564	7.85666	1.8084	7.78204	7.85015		8500.8
3.201	5.65731	5.87831	2.8116	7.86416	7.72643	1.8117	7.37175	7.30109	1.8117	7.92988	7.88987	1.8117	6.01021	6.35426	1.8117	8.23149	8.34316	1.8117	7.36553	7.20896	1.8117	7.71081	7.85015		8500.8
3.2043	5.65731	5.86787	2.8149	7.86416	7.6878	1.815	7.37175	7.18025	1.815	7.81635	7.88987	1.815	6.01021	5.85401	1.815	8.23149	8.42511	1.815	7.29726	7.20896	1.815	7.60674	7.85015		8500.8
3.2076	5.65731	5.75341	2.8182	7.86416	7.55823	1.8183	7.37175	7.5555	1.8183	7.71154	7.88987	1.8183	6.01021	5.82914	1.8183	8.23149	8.23539	1.8183	7.4988	7.20896	1.8183	7.67802	7.85015		8500.8
3.2109	5.65731	5.7739	2.8215	7.86416	7.7735	1.8216	7.37175	7.70211	1.8216	7.86167	7.88987	1.8216	6.01021	5.9539	1.8216	8.23149	7.89567	1.8216	7.31689	7.20896	1.8216	7.60087	7.85015		8500.8
3.2142	5.65731	5.54612	2.8248	7.86416	7.66024	1.8249	7.37175	7.37341	1.8249	7.73764	7.88987	1.8249	6.01021	6.12829	1.8249	8.23149	8.31622	1.8249	7.25458	7.20896	1.8249	7.79677	7.85015		8500.8
3.2175	5.65731	5.89513	2.8281	7.86416	7.70094	1.8282	7.37175	7.49511	1.8282	7.9546	7.88987	1.8282	6.01021	5.90819	1.8282	8.23149	8.40613	1.8282	7.30141	7.20896	1.8282	7.83899	7.85015		8200.5
3.2208	5.65731	5.75448	2.8314	7.86416	7.93502	1.8315	7.80887	7.95891	1.8315	7.93819	7.88987	1.8315	6.01021	5.9331	1.8315	8.23149	8.17066	1.8315	7.31199	7.20896	1.8315	7.85731	7.85015		8500.8
3.2241	5.65731	5.7041	2.8347	7.86416	7.77872	1.8348	7.80887	7.62306	1.8348	8.07902	7.88987	1.8348	6.01021	5.75459	1.8348	8.23149	8.25441	1.8348	7.2458	7.20896	1.8348	7.8132	7.85015		8500.8
3.2274	5.65731	5.71172	2.838	7.86416	7.80094	1.8381	7.80887	7.63973	1.8381	7.81031	7.88987	1.8381	6.01021	5.85297	1.8381	8.23149	8.37298	1.8381	7.2257	7.20896	1.8381	7.76226	7.85015		5880.6
3.2307	5.65731	5.74667	2.8413	7.86416	7.82952	1.8414	7.80887	7.7442	1.8414	7.86272	7.88987	1.8414	6.01021	6.06689	1.8414	8.23149	8.28795	1.8414	7.24415	7.20896	1.8414	7.84875	7.85015		8500.8
3.234	5.65731	5.66867	2.8446	7.86416	7.53764	1.8447	7.80887	7.45233	1.8447	7.98426	7.88987	1.8447	6.01021	6.07333	1.8447	8.23149	8.26575	1.8447	7.35255	7.20896	1.8447	8.00396	7.85015		8378.7
3.2373	6.05344	5.97252	2.8479	7.86416	7.72942	1.848	7.80887	7.89208	1.848	7.94255	7.88987	1.848	6.01021	6.15334	1.848	8.23149	8.32138	1.848	7.21037	7.20896	1.848	7.91224	7.85015		6194.1
3.2406	6.05344	6.10059	2.8512	7.86416	7.66278	1.8513	7.80887	8.00687	1.8513	7.74859	7.88987	1.8513	6.01021	6.25707	1.8513	8.23149	8.34726	1.8513	7.25875	7.20896	1.8513	8.02988	7.85015		1950.3
3.2439	6.05344	6.02361	2.8545	7.86416	7.70469	1.8546	7.80887	7.74683	1.8546	7.8744	7.88987	1.8546	6.01021	5.80149	1.8546	8.23149	8.22914	1.8546	7.27806	7.20896	1.8546	8.02536	7.85015		32934
3.2472	6.05344	5.95002	2.8578	7.86416	7.79566	1.8579	7.80887	7.40512	1.8579	7.9473	7.88987	1.8579	6.01021	5.86133	1.8579	8.23149	8.24544	1.8579	7.28946	7.20896	1.8579	7.92144	7.85015		32934
3.2505	6.05344	6.20073	2.8611	7.86416	7.74339	1.8612	7.80887	7.6716	1.8612	8.04764	7.88987	1.8612	6.01021	6.0371	1.8612	8.23149	7.99746	1.8612	7.33305	7.20896	1.8612	7.82175	7.85015		25393.5
3.2538	6.05344	6.00213	2.8644	7.86416	7.68083	1.8645	7.80887	8.02609	1.8645	7.86475	7.88987	1.8645	6.01021	6.11798	1.8645	8.23149	8.21451	1.8645	7.19328	7.20896	1.8645	7.89017	7.85015		16496.7
3.2571	6.05344	6.39744	2.8677	7.86416	7.83978	1.8678	7.80887	7.7321	1.8678	7.89333	7.88987	1.8678	6.01021	5.92537	1.8678	8.23149	8.12134	1.8678	7.22209	7.20896	1.8678	7.97495	7.85015		18951.9
3.2604	6.05344	6.13886	2.871	7.86416	7.40352	1.8711	7.80887	7.63793	1.8711	7.81159	7.88987	1.8711	6.01021	6.13153	1.8711	8.23149	8.28637	1.8711	7.21117	7.20896	1.8711	7.95539	7.85015		32934
3.2637	6.05344	6.00959	2.8743	7.86416	7.97698	1.8744	7.80887	7.72352	1.8744	7.92568	7.88987	1.8744	6.01021	6.11818	1.8744	8.23149	8.08924	1.8744	7.23701	7.20896	1.8744	7.93627	7.85015		32376.3
3.267	6.05344	6.01549	2.8776	7.86416	8.02368	1.8777	7.80887	7.79277	1.8777	7.82455	7.88987	1.8777	6.01021	6.48596	1.8777	8.23149	8.25604	1.8777	7.25401	7.20896	1.8777	7.96428	7.85015		32934
3.2703	6.05344	5.98023	2.8809	7.55309	7.56588	1.881	7.80887	7.82332	1.881	7.79232	7.88987	1.881	6.01021	6.39771	1.881	8.23149	8.37065	1.881	7.21781	7.20896	1.881	7.7095	7.85015		8233.5
3.2736	6.05344	6.11793	2.8842	7.55309	7.66505	1.8843	7.80887	7.82271	1.8843	7.9785	7.88987	1.8843	6.01021	6.38063	1.8843	8.23149	8.37712	1.8843	7.16317	7.20896	1.8843	7.9895	7.85015		32934
3.2769	6.05344	5.99425	2.8875	7.55309	7.75691	1.8876	7.80887	7.86527	1.8876	7.97844	7.88987	1.8876	6.01021	6.36657	1.8876	8.23149	8.27944	1.8876	7.24951	7.20896	1.8876	8.01446	7.85015		31854.9
3.2802	6.05344	5.82735	2.8908	7.55309	7.63482	1.8909	7.80887	7.76275	1.8909	7.83144	7.88987	1.8909	6.01021	6.34519	1.8909	8.23149	8.11108	1.8909	7.17099	7.20896	1.8909	8.13192	7.85015		31577.7
3.2835	6.05344	6.02398	2.8941	7.55309	7.45493	1.8942	7.80887	7.90567	1.8942	8.23604	7.88987	1.8942	6.01021	6.38513	1.8942	8.23149	7.97188	1.8942	7.31291	7.20896	1.8942	7.87337	7.85015		4735.5
3.2868	6.05344	6.07273	2.8974	7.55309	7.57841	1.8975	7.80887	7.43603	1.8975	7.93417	7.88987	1.8975	6.01021	6.37023	1.8975	8.23149	8.56631	1.8975	7.2387	7.20896	1.8975	7.97648	7.85015		28129.2
3.2901	6.05344	5.77874	2.9007	7.55309	7.5356	1.9008	7.80887	7.62273	1.9008	7.83099	7.88987	1.9008	6.01021	6.2226	1.9008	8.23149	8.45328	1.9008	7.25151	7.20896	1.9008	7.80307	7.85015		28908
3.2934	6.05344	5.93697	2.904	7.55309	7.39466	1.9041	7.37175	7.20757	1.9041	7.78411	7.88987	1.9041	6.01021	6.19057	1.9041	8.23149	8.28436	1.9041	7.11508	7.20896	1.9041	7.87639	7.85015		26046.9
3.2967	6.05344	6.03973	2.9073	7.55309	7.43557	1.9074	7.37175	7.33904	1.9074	7.90594	7.88987	1.9074	6.01021	5.6828	1.9074	8.23149	8.39287	1.9074	7.25052	7.20896	1.9074	7.9392	7.85015		18674.7
3.3	6.05344	6.22119	2.9106	7.55309	7.49036	1.9107	7.37175	7.37962	1.9107	7.97814	7.88987	1.9107	6.01021	6.29941	1.9107	8.23149	8.06937	1.9107	7.20981	7.20896	1.9107	7.86452	7.85015		16694.7
3.3033	6.05344	6.38526	2.9139	7.55309	7.41399	1.914	7.37175	7.36742	1.914	7.85239	7.88987	1.914	6.01021	6.19059	1.914	8.23149	8.20334	1.914	7.2135	7.20896	1.914	7.91308	7.85015		8487.6
3.3066	6.05344	5.97849	2.9172	7.55309	7.55916	1.9173	7.37175	7.46022	1.9173	7.862	7.88987	1.9173	6.01021	6.31002	1.9173	8.23149	8.16404	1.9173	7.24595	7.20896	1.9173	7.95472	7.85015		15394.5
3.3099	6.05344	6.24727	2.9205	7.55309	7.61498	1.9206	7.37175	7.29334	1.9206	8.06442	7.88987	1.9206	6.01021	5.61676	1.9206	8.23149	8.14001	1.9206	7.17106	7.20896	1.9206	7.98176	7.85015		53341.2
3.3132	6.05344	6.02883	2.9238	7.55309	7.71825	1.9239	7.37175	7.42742	1.9239	8.11027	7.88987	1.9239	6.01021	6.39124	1.9239	8.23149	8.1746	1.9239	7.20194	7.20896	1.9239	7.87716	7.85015		42982.5
3.3165	6.05344	5.84908	2.9271	7.55309	7.58744	1.9272	7.37175	7.12523	1.9272	8.06801	7.88987	1.9272	6.01021	6.32433	1.9272	8.23149	8.09208	1.9272	7.23566	7.20896	1.9272	7.95021	7.85015		102270
3.3198	6.05344	5.72779	2.9304	7.55309	7.69015	1.9305	7.37175	7.24964	1.9305	7.93258	7.88987	1.9305	6.01021	6.05719	1.9305	8.23149	8.33118	1.9305	7.20228	7.20896	1.9305	7.92285	7.85015		80780.7
3.3231	6.05344	6.12284	2.9337	7.55309	7.72259	1.9338	7.37175	7.13532	1.9338	7.78348	7.88987	1.9338	6.01021	6.342	1.9338	8.23149	8.34421	1.9338	7.14583	7.20896	1.9338	8.01283	7.85015		120790
3.3264	6.05344	6.01775	2.937	7.55309	7.71519	1.9371	7.37175	7.24241	1.9371	7.81775	7.88987	1.9371	6.01021	6.01453	1.9371	8.23149	8.3253	1.9371	7.387	7.20896	1.9371	7.88713	7.85015		33099
3.3297	6.05344	6.08408	2.9403	7.55309	7.86762	1.9404	7.37175	7.68004	1.9404	7.90786	7.88987	1.9404	6.01021	6.17635	1.9404	8.23149	8.43308	1.9404	7.28038	7.20896	1.9404	8.04491	7.85015		73557
3.333	6.05344	5.98934	2.9436	7.55309	7.34447	1.9437	7.37175	7.38429	1.9437	7.64161	7.88987	1.9437	6.01021	6.28176	1.9437	8.23149	8.30754	1.9437	7.2087	7.20896	1.9437	7.8371	7.85015		135640
3.3363	6.05344	5.65058	2.9469	7.55309	7.60524	1.947	7.37175	7.47579	1.947	7.86834	7.88987	1.947	6.01021	6.02498	1.947	8.23149	8.23356	1.947	7.36803	7.20896	1.947	7.97291	7.85015		16971.9
3.3396	6.05344	5.83549	2.9502	7.55309	7.69351	1.9503	7.37175	7.34922	1.9503	8.00689	7.88987	1.9503	6.01021	6.24803	1.9503	8.23149	8.37038	1.9503	7.12575	7.20896	1.9503	7.9045	7.85015		15661.8
3.3429	6.05344	5.84929	2.9535	7.55309	7.55998	1.9536	7.37175	7.36025	1.9536	7.86076	7.88987	1.9536	6.01021	5.93696	1.9536	8.23149	7.96868	1.9536	7.20213	7.20896	1.9536	7.75658	7.85015		20024.4
3.3462	6.05344	6.00272	2.9568	7.55309	7.50259	1.9569	7.37175	7.44698	1.9569	8.01544	7.88987	1.9569	6.01021	6.26045	1.9569	8.23149	8.03804	1.9569	7.36301	7.20896	1.9569	7.91961	7.85015		113365
3.3495	6.05344	5.92317	2.9601	7.55309	7.62909	1.9602	7.37175	7.4709	1.9602	7.93309	7.88987	1.9602	6.01021	6.44604	1.9602	8.23149	8.25024	1.9602	7.29777	7.20896	1.9602	7.9553	7.85015		32491.8
3.3528	6.05344	6.12306	2.9634	7.55309	7.67376	1.9635	7.37175	7.56148	1.9635	7.90799	7.88987	1.9635	6.01021	6.21406	1.9635	8.23149	8.05458	1.9635	7.17308	7.20896	1.9635	7.71937	7.85015		12167.1
3.3561	6.05344	6.38334	2.9667	7.55309	7.52391	1.9668	7.37175	7.51846	1.9668	7.88101	7.88987	1.9668	6.01021	6.22636	1.9668	8.23149	8.56678	1.9668	7.14798	7.20896	1.9668	7.91202	7.85015		49625.4
3.3594	6.05344	6.06766	2.97	7.55309	7.5831	1.9701	7.37175	7.43821	1.9701	7.88723	7.88987	1.9701	6.01021	6.3524	1.9701	8.23149	8.14263	1.9701	7.26846	7.20896	1.9701	7.92233	7.85015		14539.8
3.3627	6.05344	6.1859	2.9733	7.55309	7.69192	1.9734	7.37175	7.27205	1.9734	8.11958	7.88987	1.9734	6.01021	6.62167	1.9734	8.23149	8.79312	1.9734	7.2181	7.20896	1.9734	8.10302	7.85015		12952.5
3.366	6.05344	6.20598	2.9766	7.55309	7.66699	1.9767	7.37175	7.34791	1.9767	7.96084	7.88987	1.9767	6.01021	6.51222	1.9767	8.23149	8.33841	1.9767	7.19853	7.20896	1.9767	7.95291	7.85015		102640
3.3693	6.05344	6.12971	2.9799	7.55309	7.54349	1.98	7.80887	7.76596	1.98	7.72414	7.88987	1.98	6.01021	6.39883	1.98	8.23149	8.17175	1.98	7.19129	7.20896	1.98	8.10137	7.85015		93815.7
3.3726	6.05344	6.17948	2.9832	7.55309	7.5773	1.9833	7.80887	7.72608	1.9833	7.85356	7.88987	1.9833	6.01021	6.21575	1.9833	8.23149	8.09463	1.9833	7.16116	7.20896	1.9833	7.94315	7.85015		70903.8
3.3759	6.05344	6.10926	2.9865	7.55309	7.77419	1.9866	7.80887	7.70817	1.9866	7.95937	7.88987	1.9866	6.01021	6.23762	1.9866	8.23149	8.05275	1.9866	7.19264	7.20896	1.9866	8.02941	7.85015		22591.8
3.3792	6.05344	6.05583	2.9898	7.55309	7.75485	1.9899	7.80887	7.84891	1.9899	7.79403	7.88987	1.9899	6.01021	6.44021	1.9899	8.23149	8.64385	1.9899	7.17015	7.20896	1.9899	7.82303	7.85015		23859
3.3825	6.05344	5.89464	2.9931	7.55309	7.65234	1.9932	7.80887	7.80853	1.9932	7.77469	7.88987	1.9932	6.01021	6.40573	1.9932	8.23149	8.20675	1.9932	7.29901	7.20896	1.9932	8.00057	7.85015		63039.9
3.3858	6.05344	6.1724	2.9964	7.55309	7.79299	1.9965	7.80887	7.53303	1.9965	8.0223	7.88987	1.9965	6.01021	6.46931	1.9965	8.23149	8.04361	1.9965	7.14046	7.20896	1.9965	7.78805	7.85015		39722.1
3.3891	6.05344	5.98835	2.9997	7.55309	7.71493	1.9998	7.37175	7.28114	1.9998	7.93625	7.88987	1.9998	6.01021	6.15802	1.9998	8.23149	8.10493	1.9998	7.33298	7.20896	1.9998	7.87866	7.85015		38577
3.3924	6.05344	6.07542	3.003	7.55309	7.54237	2.0031	7.37175	7.27412	2.0031	7.80623	7.88987	2.0031	6.01021	6.19712	2.0031	8.23149	8.28586	2.0031	7.78102	7.85666	2.0031	7.82843	7.85015		31310.4
3.3957	6.05344	6.07996	3.0063	7.55309	7.68601	2.0064	7.37175	7.11847	2.0064	8.06623	7.88987	2.0064	6.01021	6.19614	2.0064	8.23149	8.00295	2.0064	7.86387	7.85666	2.0064	7.95414	7.85015		22397.1
3.399	6.05344	6.19813	3.0096	7.55309	7.76158	2.0097	7.37175	7.3178	2.0097	7.78028	7.88987	2.0097	6.01021	6.22929	2.0097	8.23149	8.21477	2.0097	8.11936	7.85666	2.0097	7.77316	7.85015		28931.1
3.4023	6.05344	6.05397	3.0129	7.55309	7.51268	2.013	7.37175	7.32421	2.013	7.86911	7.88987	2.013	6.01021	7.09028	2.013	8.23149	8.69553	2.013	7.42559	7.85666	2.013	8.0209	7.85015		7260
3.4056	6.05344	6.07075	3.0162	7.55309	7.81724	2.0163	7.80887	7.69627	2.0163	7.79964	7.88987	2.0163	6.01021	5.90701	2.0163	8.23149	8.19126	2.0163	7.80016	7.85666	2.0163	7.87187	7.85015		13120.8
3.4089	6.05344	6.04937	3.0195	7.55309	7.75065	2.0196	7.80887	7.7278	2.0196	8.11076	7.88987	2.0196	6.01021	6.13915	2.0196	8.23149	8.18345	2.0196	8.06453	7.85666	2.0196	7.77756	7.85015		11827.2
3.4122	6.05344	6.09748	3.0228	7.55309	7.7877	2.0229	7.80887	7.70306	2.0229	8.12381	7.88987	2.0229	6.01021	5.91862	2.0229	8.23149	7.94628	2.0229	7.22636	7.20896	2.0229	7.76997	7.85015		7573.5
3.4155	6.05344	6.22155	3.0261	7.55309	7.89254	2.0262	7.80887	7.71876	2.0262	7.88697	7.88987	2.0262	6.01021	6.26789	2.0262	8.23149	8.35223	2.0262	7.13574	7.20896	2.0262	7.82416	7.85015		53291.7
3.4188	6.05344	6.04483	3.0294	7.55309	7.70354	2.0295	7.80887	7.70676	2.0295	7.93514	7.88987	2.0295	6.01021	6.09601	2.0295	8.23149	8.10849	2.0295	7.19549	7.20896	2.0295	7.97076	7.85015		42477.6
3.4221	6.05344	6.11304	3.0327	7.55309	7.88952	2.0328	7.80887	7.75887	2.0328	7.78654	7.88987	2.0328	6.01021	6.14971	2.0328	8.23149	8.23614	2.0328	7.28176	7.20896	2.0328	7.66295	7.85015		120981
3.4254	6.05344	5.97311	3.036	7.55309	7.50805	2.0361	7.80887	7.71299	2.0361	7.88886	7.88987	2.0361	6.01021	6.16048	2.0361	8.23149	8.38616	2.0361	7.69995	7.85666	2.0361	7.85085	7.85015		121770
3.4287	6.05344	6.08095	3.0393	7.55309	7.63822	2.0394	7.80887	7.71857	2.0394	7.85318	7.88987	2.0394	6.01021	6.23657	2.0394	8.23149	8.32683	2.0394	7.8413	7.85666	2.0394	7.8685	7.85015		63571.2
3.432	6.05344	6.06194	3.0426	7.55309	7.73472	2.0427	7.80887	7.66427	2.0427	7.93672	7.88987	2.0427	6.01021	6.45176	2.0427	8.23149	8.28303	2.0427	7.35238	7.48266	2.0427	7.91558	7.85015		12167.1
3.4353	6.05344	6.0106	3.0459	7.55309	7.81074	2.046	7.80887	7.65764	2.046	7.76041	7.88987	2.046	6.01021	6.24842	2.046	8.23149	8.28862	2.046	7.29269	7.48266	2.046	7.92679	7.85015		27561.6
3.4386	6.05344	5.94899	3.0492	7.55309	7.74234	2.0493	7.80887	7.83639	2.0493	7.94883	7.88987	2.0493	6.01021	6.13952	2.0493	8.23149	8.1608	2.0493	7.34332	7.48266	2.0493	7.98434	7.85015		121770
3.4419	6.05344	5.83287	3.0525	7.55309	7.71958	2.0526	7.80887	7.74944	2.0526	8.02052	7.88987	2.0526	6.01021	6.12048	2.0526	8.23149	8.31856	2.0526	7.39755	7.48266	2.0526	7.74433	7.85015		102831
3.4452	6.05344	6.02274	3.0558	7.55309	7.61545	2.0559	7.80887	7.84193	2.0559	8.01678	7.88987	2.0559	6.01021	6.08157	2.0559	8.23149	8.20128	2.0559	7.40123	7.48266	2.0559	8.04355	7.85015		37600.2
3.4485	6.05344	6.11667	3.0591	7.55309	7.27963	2.0592	7.80887	7.74856	2.0592	8.10189	7.88987	2.0592	6.01021	6.97261	2.0592	8.23149	8.10993	2.0592	7.44201	7.48266	2.0592	7.94241	7.85015		67564.2
3.4518	6.05344	5.58465	3.0624	7.55309	7.91178	2.0625	7.80887	7.82445	2.0625	8.11518	7.88987	2.0625	6.01021	6.60186	2.0625	8.23149	8.14711	2.0625	7.47929	7.48266	2.0625	7.91874	7.85015		121770
3.4551	6.05344	5.95555	3.0657	7.55309	7.55712	2.0658	7.80887	7.59658	2.0658	7.81392	7.88987	2.0658	6.01021	6.1004	2.0658	8.23149	8.42186	2.0658	7.40322	7.48266	2.0658	7.87362	7.85015		21756.9
3.4584	6.05344	6.12413	3.069	7.55309	7.69562	2.0691	7.80887	7.77593	2.0691	8.00806	7.88987	2.0691	6.01021	6.16375	2.0691	8.23149	8.14212	2.0691	7.32882	7.48266	2.0691	7.97987	7.85015		77322.3
3.4617	6.05344	6.19983	3.0723	7.55309	7.80832	2.0724	7.80887	7.77659	2.0724	7.96841	7.88987	2.0724	6.01021	6.34709	2.0724	8.23149	8.23641	2.0724	7.37241	7.48266	2.0724	7.75374	7.85015		65980.2
3.465	6.05344	6.16533	3.0756	7.55309	7.59812	2.0757	7.80887	7.50012	2.0757	8.03187	7.88987	2.0757	6.01021	6.12243	2.0757	8.23149	8.17005	2.0757	7.43133	7.48266	2.0757	7.79014	7.85015		90400.2
3.4683	6.05344	6.05936	3.0789	7.55309	7.82068	2.079	7.80887	7.90798	2.079	7.73428	7.88987	2.079	6.01021	6.16271	2.079	8.23149	8.24528	2.079	7.51937	7.48266	2.079	7.94414	7.85015		45272.7
3.4716	6.05344	6.0846	3.0822	7.55309	7.53245	2.0823	7.80887	7.71742	2.0823	8.08364	7.88987	2.0823	6.01021	6.18448	2.0823	8.23149	8.23091	2.0823	7.88125	7.85666	2.0823	7.81611	7.85015		83239.2
3.4749	6.05344	5.72502	3.0855	7.55309	7.73145	2.0856	7.80887	7.71143	2.0856	8.01697	7.88987	2.0856	6.01021	6.22168	2.0856	8.23149	8.42225	2.0856	7.75992	7.85666	2.0856	7.87854	7.85015		82232.7
3.4782	6.05344	6.05529	3.0888	7.55309	7.69862	2.0889	7.80887	7.73439	2.0889	8.0703	7.88987	2.0889	6.01021	5.96892	2.0889	8.23149	8.03209	2.0889	7.9445	7.85666	2.0889	7.61361	7.85015		78794.1
3.4815	6.05344	5.9341	3.0921	7.55309	7.55134	2.0922	7.80887	7.8985	2.0922	7.91962	7.88987	2.0922	6.01021	6.16973	2.0922	8.23149	8.21082	2.0922	7.99709	7.85666	2.0922	7.77767	7.85015		33772.2
3.4848	6.05344	5.83428	3.0954	7.55309	7.60581	2.0955	7.80887	7.76633	2.0955	7.99599	7.88987	2.0955	6.01021	6.14139	2.0955	8.23149	8.3108	2.0955	7.80069	7.85666	2.0955	7.93139	7.85015		17796.9
3.4881	6.05344	5.98985	3.0987	7.55309	7.71961	2.0988	7.80887	7.61809	2.0988	7.92454	7.88987	2.0988	6.01021	5.65087	2.0988	8.23149	8.0907	2.0988	7.98244	7.85666	2.0988	7.91217	7.85015		66990
3.4914	6.05344	5.92703	3.102	7.55309	8.08502	2.1021	7.80887	7.67789	2.1021	8.05222	7.88987	2.1021	6.01021	5.74419	2.1021	8.23149	8.32909	2.1021	7.45962	7.48266	2.1021	7.93277	7.85015		16434
3.4947	6.05344	5.95366	3.1053	7.55309	7.54484	2.1054	7.80887	7.80063	2.1054	8.067	7.88987	2.1054	6.01021	6.04801	2.1054	8.23149	8.47106	2.1054	7.44019	7.48266	2.1054	7.83864	7.85015		5949.9
3.498	6.05344	5.94061	3.1086	7.55309	7.43009	2.1087	7.80887	7.6091	2.1087	8.00137	7.88987	2.1087	6.01021	5.78639	2.1087	8.23149	8.32307	2.1087	7.3607	7.48266	2.1087	7.77306	7.85015		32056.2
3.5013	6.05344	6.07233	3.1119	7.55309	7.47834	2.112	7.80887	7.8043	2.112	7.81239	7.88987	2.112	6.01021	5.84384	2.112	8.23149	8.4143	2.112	7.46819	7.48266	2.112	7.85594	7.85015		23096.7
3.5046	6.05344	5.95199	3.1152	7.55309	7.47681	2.1153	7.80887	7.66379	2.1153	8.03803	7.88987	2.1153	6.01021	6.2207	2.1153	8.23149	8.1073	2.1153	7.49378	7.48266	2.1153	7.85214	7.85015		38115
3.5079	6.05344	6.10356	3.1185	7.55309	7.58458	2.1186	7.37175	7.12085	2.1186	7.96058	7.88987	2.1186	6.01021	6.40895	2.1186	8.23149	8.08713	2.1186	7.59611	7.85666	2.1186	7.84518	7.85015		38115
3.5112	6.05344	5.91489	3.1218	7.55309	7.55036	2.1219	7.37175	7.1777	2.1219	7.88951	7.88987	2.1219	6.01021	5.82176	2.1219	8.23149	8.31625	2.1219	7.75182	7.85666	2.1219	7.89476	7.85015		35290.2
3.5145	6.05344	6.0806	3.1251	7.55309	7.58977	2.1252	7.80887	7.92162	2.1252	8.00167	7.88987	2.1252	6.01021	6.20249	2.1252	8.23149	8.04876	2.1252	8.16929	7.85666	2.1252	7.97544	7.85015		38115
3.5178	6.05344	6.0344	3.1284	7.55309	7.77489	2.1285	7.80887	7.89503	2.1285	8.04851	7.88987	2.1285	6.01021	6.16956	2.1285	8.23149	7.8973	2.1285	7.97534	7.85666	2.1285	7.83222	7.85015		38115
3.5211	6.05344	6.11643	3.1317	7.55309	8.00015	2.1318	7.80887	7.7871	2.1318	8.12619	7.88987	2.1318	6.01021	6.14162	2.1318	8.23149	8.21666	2.1318	7.88418	7.85666	2.1318	7.85145	7.85015		25360.5
3.5244	6.05344	5.8774	3.135	7.55309	7.78347	2.1351	7.80887	7.95407	2.1351	7.84601	7.88987	2.1351	6.01021	5.93764	2.1351	8.23149	8.19411	2.1351	7.83963	7.85666	2.1351	7.91649	7.85015		38115
3.5277	6.05344	6.01496	3.1383	7.55309	7.56352	2.1384	7.80887	7.68796	2.1384	7.98784	7.88987	2.1384	6.01021	5.77206	2.1384	8.23149	8.24257	2.1384	7.99504	7.85666	2.1384	7.84408	7.85015		17216.1
3.531	6.05344	5.84329	3.1416	7.55309	7.71152	2.1417	7.80887	7.57357	2.1417	7.92061	7.88987	2.1417	6.01021	6.01861	2.1417	8.23149	7.96193	2.1417	7.86515	7.85666	2.1417	7.73891	7.85015		86483.1
3.5343	6.05344	6.20144	3.1449	7.55309	7.76346	2.145	7.80887	7.76398	2.145	7.8786	7.88987	2.145	6.01021	6.14772	2.145	8.23149	8.04632	2.145	7.35089	7.85666	2.145	7.73887	7.85015		86483.1
3.5376	6.05344	6.23338	3.1482	7.55309	7.60594	2.1483	7.80887	8.0009	2.1483	7.95398	7.88987	2.1483	6.01021	5.61749	2.1483	8.23149	8.10823	2.1483	8.09654	7.85666	2.1483	7.7505	7.85015		86483.1
3.5409	6.05344	5.92653	3.1515	7.55309	7.55007	2.1516	7.80887	7.72037	2.1516	7.82839	7.88987	2.1516	6.01021	5.85052	2.1516	8.23149	8.42426	2.1516	7.94745	7.85666	2.1516	7.67188	7.85015		86483.1
3.5442	6.05344	6.09575	3.1548	7.55309	7.58238	2.1549	7.80887	7.72651	2.1549	7.77012	7.88987	2.1549	6.01021	6.19038	2.1549	8.23149	8.1302	2.1549	8.08336	7.85666	2.1549	7.73497	7.85015		21321.3
3.5475	6.05344	6.0281	3.1581	7.55309	7.76702	2.1582	7.80887	8.02167	2.1582	7.6801	7.88987	2.1582	6.01021	6.1402	2.1582	8.23149	8.17587	2.1582	7.67086	7.85666	2.1582	7.77821	7.85015		86483.1
3.5508	6.05344	6.05055	3.1614	7.55309	7.60033	2.1615	7.80887	8.04573	2.1615	7.71145	7.88987	2.1615	6.01021	5.93462	2.1615	8.23149	8.36074	2.1615	8.0111	7.85666	2.1615	7.65221	7.85015		74339.1
3.5541	6.05344	6.06377	3.1647	7.55309	7.68881	2.1648	7.80887	7.96965	2.1648	8.00734	7.88987	2.1648	6.01021	5.82762	2.1648	8.23149	8.21726	2.1648	7.67139	7.85666	2.1648	7.88299	7.85015		86483.1
3.5574	6.05344	6.11987	3.168	7.55309	7.65728	2.1681	7.80887	7.99893	2.1681	8.12407	7.88987	2.1681	6.01021	6.14292	2.1681	8.23149	8.16545	2.1681	7.8579	7.85666	2.1681	7.89583	7.85015		78170.4
3.5607	6.05344	6.23204	3.1713	7.55309	7.60424	2.1714	7.80887	8.1178	2.1714	7.99218	7.88987	2.1714	6.01021	6.02252	2.1714	8.23149	8.29185	2.1714	7.84124	7.85666	2.1714	7.77739	7.85015		39312.9
3.564	6.05344	6.04699	3.1746	7.55309	7.50307	2.1747	7.80887	7.83597	2.1747	7.95622	7.88987	2.1747	6.01021	6.072	2.1747	8.23149	8.27839	2.1747	7.90551	7.85666	2.1747	7.82768	7.85015		24314.4
3.5673	6.05344	6.35336	3.1779	7.55309	7.64662	2.178	7.80887	7.84872	2.178	7.93934	7.88987	2.178	6.01021	6.1083	2.178	8.23149	8.30934	2.178	7.92275	7.85666	2.178	7.86149	7.85015		47147.1
3.5706	6.05344	6.09738	3.1812	7.32021	7.28102	2.1813	7.80887	7.68655	2.1813	8.03852	7.88987	2.1813	6.01021	6.12162	2.1813	8.23149	8.33623	2.1813	7.83717	7.85666	2.1813	7.88203	7.85015		38883.9
3.5739	6.05344	6.32934	3.1845	7.32021	7.08269	2.1846	7.80887	7.8431	2.1846	7.8636	7.88987	2.1846	6.01021	5.94063	2.1846	8.23149	8.20988	2.1846	7.74494	7.85666	2.1846	7.83878	7.85015		28122.6
3.5772	6.05344	6.23167	3.1878	7.32021	7.16154	2.1879	7.80887	7.61694	2.1879	8.03785	7.88987	2.1879	6.01021	5.95675	2.1879	8.23149	8.40157	2.1879	7.58609	7.85666	2.1879	7.84488	7.85015		8721.9
3.5805	6.05344	6.30664	3.1911	7.32021	7.19949	2.1912	7.80887	7.77921	2.1912	7.89924	7.88987	2.1912	7.13249	7.2112	2.1912	8.23149	8.27155	2.1912	7.8897	7.85666	2.1912	7.83119	7.85015		8721.9
3.5838	6.05344	6.05431	3.1944	7.32021	7.62572	2.1945	7.37175	7.5834	2.1945	7.94566	7.88987	2.1945	7.13249	7.23136	2.1945	8.23149	8.19089	2.1945	7.80113	7.85666	2.1945	7.67264	7.85015		8721.9
3.5871	6.05344	6.03879	3.1977	7.32021	7.27622	2.1978	7.37175	7.21281	2.1978	8.03656	7.88987	2.1978	7.13249	7.44767	2.1978	8.23149	8.09281	2.1978	7.50209	7.85666	2.1978	7.66706	7.85015		5692.5
3.5904	6.05344	6.18149	3.201	7.32021	7.08306	2.2011	7.37175	7.19509	2.2011	7.86209	7.88987	2.2011	7.13249	7.29992	2.2011	8.23149	8.04118	2.2011	7.69385	7.85666	2.2011	7.74246	7.85015		8721.9
3.5937	6.05344	6.07093	3.2043	7.32021	7.02413	2.2044	7.37175	6.99565	2.2044	7.96989	7.88987	2.2044	7.13249	6.9086	2.2044	8.23149	8.3711	2.2044	7.86089	7.85666	2.2044	7.80313	7.85015		8721.9
3.597	6.05344	6.06211	3.2076	7.32021	7.10651	2.2077	7.37175	7.30034	2.2077	8.15094	7.88987	2.2077	7.13249	7.38827	2.2077	8.23149	8.25059	2.2077	7.79143	7.85666	2.2077	7.75977	7.85015		8721.9
3.6003	6.05344	5.45554	3.2109	7.32021	7.35716	2.211	7.37175	7.18843	2.211	8.00778	7.88987	2.211	7.13249	6.69977	2.211	8.23149	8.41689	2.211	8.03365	7.85666	2.211	7.83128	7.85015		8721.9
3.6036	6.05344	6.21272	3.2142	7.55309	7.80061	2.2143	7.37175	7.13385	2.2143	8.00884	7.88987	2.2143	7.13249	7.36872	2.2143	8.23149	8.01987	2.2143	7.98998	7.85666	2.2143	7.82939	7.85015		8721.9
3.6069	6.05344	6.22451	3.2175	7.55309	7.5669	2.2176	7.37175	7.25782	2.2176	7.92715	7.88987	2.2176	7.13249	6.94359	2.2176	8.23149	8.34587	2.2176	7.98832	7.85666	2.2176	7.90332	7.85015		8721.9
3.6102	6.05344	6.03601	3.2208	7.55309	7.31835	2.2209	7.37175	7.33498	2.2209	7.93315	7.88987	2.2209	7.13249	7.36013	2.2209	8.23149	8.64384	2.2209	7.87473	7.85666	2.2209	7.57061	7.85015		7359
3.6135	6.05344	6.19948	3.2241	7.55309	7.37534	2.2242	7.80887	7.52625	2.2242	8.05378	7.88987	2.2242	7.13249	7.13875	2.2242	8.23149	8.41352	2.2242	7.87581	7.85666	2.2242	7.81618	7.85015		7210.5
3.6168	6.05344	6.31683	3.2274	7.55309	7.64255	2.2275	7.80887	7.75513	2.2275	8.09327	7.88987	2.2275	7.13249	7.03223	2.2275	8.23149	8.00004	2.2275	7.92884	7.85666	2.2275	7.84058	7.85015		9510.6
3.6201	6.05344	6.16219	3.2307	7.55309	7.53123	2.2308	7.80887	7.76793	2.2308	7.95368	7.88987	2.2308	7.13249	7.03806	2.2308	8.23149	8.18197	2.2308	7.93793	7.85666	2.2308	7.89833	7.85015		16245.9
3.6234	6.05344	6.04743	3.234	7.55309	7.58249	2.2341	7.80887	8.07189	2.2341	8.16943	7.88987	2.2341	7.13249	6.90774	2.2341	8.23149	7.86557	2.2341	8.00786	7.85666	2.2341	7.75375	7.85015		17552.7
3.6267	6.05344	6.24727	3.2373	7.55309	7.65283	2.2374	7.80887	7.73387	2.2374	8.04021	7.88987	2.2374	7.13249	6.98191	2.2374	8.23149	8.1343	2.2374	7.79682	7.85666	2.2374	7.76777	7.85015		7085.1
3.63	6.05344	6.18091	3.2406	7.55309	7.42415	2.2407	7.80887	7.62014	2.2407	8.16616	7.88987	2.2407	7.13249	6.92739	2.2407	8.23149	8.1583	2.2407	7.94178	7.85666	2.2407	7.9349	7.85015		19133.4
3.6333	6.05344	6.17988	3.2439	7.55309	7.34081	2.244	7.80887	7.75819	2.244	7.97473	7.88987	2.244	7.13249	7.03398	2.244	8.23149	8.29796	2.244	7.89413	7.85666	2.244	7.88161	7.85015		19133.4
3.6366	6.05344	5.83926	3.2472	7.55309	7.64422	2.2473	7.80887	7.98196	2.2473	7.96522	7.88987	2.2473	7.13249	6.84295	2.2473	8.23149	7.85278	2.2473	7.98786	7.85666	2.2473	7.86458	7.85015		19133.4
3.6399	6.05344	5.84381	3.2505	7.55309	7.77267	2.2506	7.80887	7.841	2.2506	7.96786	7.88987	2.2506	7.13249	7.27106	2.2506	8.23149	7.9981	2.2506	7.98078	7.85666	2.2506	7.87108	7.85015		18803.4
3.6432	6.05344	5.99843	3.2538	7.55309	7.44501	2.2539	7.80887	7.664	2.2539	8.05895	7.88987	2.2539	7.13249	7.08084	2.2539	8.23149	7.98141	2.2539	7.86517	7.85666	2.2539	7.88519	7.85015		15569.4
3.6465	6.05344	5.99632	3.2571	7.55309	7.59977	2.2572	7.80887	7.84984	2.2572	8.03678	7.88987	2.2572	7.13249	7.05552	2.2572	8.23149	8.37626	2.2572	7.85799	7.85666	2.2572	8.01803	7.85015		10718.4
3.6498	6.05344	5.85786	3.2604	7.55309	7.66895	2.2605	7.80887	7.76478	2.2605	7.67635	7.88987	2.2605	7.13249	7.12259	2.2605	8.23149	7.94693	2.2605	7.81302	7.85666	2.2605	7.82565	7.85015		11962.5
3.6531	6.05344	5.89736	3.2637	7.55309	7.87158	2.2638	7.80887	7.69835	2.2638	7.93549	7.88987	2.2638	7.13249	6.91026	2.2638	8.23149	8.02127	2.2638	7.81372	7.85666	2.2638	7.86917	7.85015		10695.3
3.6564	6.05344	5.99653	3.267	7.55309	7.52899	2.2671	7.80887	7.81586	2.2671	7.68064	7.88987	2.2671	7.13249	7.36643	2.2671	8.23149	8.33707	2.2671	7.99445	7.85666	2.2671	7.88675	7.85015		10444.5
3.6597	6.05344	6.00477	3.2703	7.55309	7.39739	2.2704	7.80887	7.6185	2.2704	7.88987	7.88987	2.2704	7.13249	7.02711	2.2704	8.23149	7.86541	2.2704	7.74093	7.85666	2.2704	8.004	7.85015		6972.9
3.663	6.05344	6.0767	3.2736	7.55309	7.5642	2.2737	7.80887	7.71021	2.2737	8.12459	7.88987	2.2737	7.13249	7.39646	2.2737	8.23149	8.28066	2.2737	8.09054	7.85666	2.2737	7.9411	7.85015		46609.2
3.6663	6.05344	5.97654	3.2769	7.55309	7.65591	2.277	7.80887	7.82418	2.277	8.09536	7.88987	2.277	7.13249	6.66104	2.277	8.23149	7.93493	2.277	8.07674	7.85666	2.277	8.02845	7.85015		50493.3
3.6696	5.65731	5.85396	3.2802	7.55309	7.496	2.2803	7.80887	7.3762	2.2803	7.88568	7.88987	2.2803	6.01021	6.22713	2.2803	8.23149	8.13322	2.2803	7.76258	7.85666	2.2803	8.03782	7.85015		22463.1
3.6729	5.65731	5.74418	3.2835	7.55309	7.45683	2.2836	7.80887	7.36356	2.2836	7.96692	7.88987	2.2836	6.01021	6.19121	2.2836	8.23149	8.33091	2.2836	7.2939	7.48266	2.2836	8.0477	7.85015		50493.3
3.6762	5.65731	5.83735	3.2868	7.55309	7.59242	2.2869	7.80887	7.4252	2.2869	7.97854	7.88987	2.2869	6.01021	5.9681	2.2869	8.23149	8.56049	2.2869	7.43642	7.48266	2.2869	7.95456	7.85015		50249.1
3.6795	5.65731	5.79983	3.2901	7.55309	7.524	2.2902	7.80887	7.82812	2.2902	8.08617	7.88987	2.2902	6.01021	6.17291	2.2902	8.23149	8.08543	2.2902	7.38076	7.48266	2.2902	8.14664	7.85015		22842.6
3.6828	5.65731	5.61394	3.2934	7.55309	7.68754	2.2935	7.80887	7.94629	2.2935	7.86104	7.88987	2.2935	6.01021	5.73614	2.2935	8.23149	8.33527	2.2935	7.89396	7.85666	2.2935	8.02263	7.85015		50493.3
3.6861	5.65731	5.57465	3.2967	7.55309	7.56693	2.2968	7.80887	7.805	2.2968	8.10129	7.88987	2.2968	6.01021	6.09291	2.2968	8.23149	8.44015	2.2968	7.98598	7.85666	2.2968	7.93619	7.85015		50493.3
3.6894	5.65731	5.60706	3.3	7.55309	7.45543	2.3001	7.80887	7.81704	2.3001	7.94626	7.88987	2.3001	6.01021	5.99993	2.3001	8.23149	7.9688	2.3001	7.76579	7.85666	2.3001	7.98322	7.85015		21024.3
3.6927	5.65731	5.90663	3.3033	7.55309	7.54149	2.3034	7.80887	7.95229	2.3034	7.91033	7.88987	2.3034	6.01021	5.93118	2.3034	8.23149	8.21647	2.3034	7.8726	7.85666	2.3034	7.88194	7.85015		16952.1
3.696	5.65731	5.71811	3.3066	7.55309	7.30386	2.3067	7.80887	7.63663	2.3067	7.87867	7.88987	2.3067	6.01021	5.96254	2.3067	8.23149	7.92612	2.3067	7.92971	7.85666	2.3067	7.96558	7.85015		12761.1
3.6993	5.65731	5.79047	3.3099	7.55309	7.65127	2.31	7.37175	7.252	2.31	7.74376	7.88987	2.31	6.01021	6.11582	2.31	8.23149	8.21909	2.31	7.59605	7.85666	2.31	7.86936	7.85015		20390.7
3.7026	5.65731	5.77072	3.3132	7.55309	7.50437	2.3133	7.37175	7.37862	2.3133	7.99721	7.88987	2.3133	6.01021	6.43552	2.3133	8.23149	8.4239	2.3133	8.13069	7.85666	2.3133	7.88924	7.85015		27706.8
3.7059	5.65731	5.78375	3.3165	7.55309	7.67716	2.3166	7.37175	7.10341	2.3166	7.98778	7.88987	2.3166	6.01021	6.30072	2.3166	8.23149	8.24528	2.3166	7.9673	7.85666	2.3166	7.95937	7.85015		17354.7
3.7092	5.65731	5.67498	3.3198	7.55309	7.46843	2.3199	7.37175	7.20605	2.3199	8.2027	7.88987	2.3199	6.01021	6.18595	2.3199	8.23149	8.13254	2.3199	7.89238	7.85666	2.3199	7.96621	7.85015		24083.4
3.7125	5.65731	5.54222	3.3231	7.55309	7.61817	2.3232	7.37175	7.37587	2.3232	8.0144	7.88987	2.3232	6.01021	6.31533	2.3232	8.23149	8.3345	2.3232	7.79448	7.85666	2.3232	8.02064	7.85015		22143
3.7158	5.65731	5.76024	3.3264	7.55309	7.49566	2.3265	7.37175	7.26955	2.3265	8.15278	7.88987	2.3265	6.01021	5.97036	2.3265	8.23149	7.91435	2.3265	7.93337	7.85666	2.3265	7.92081	7.85015		24083.4
3.7191	5.65731	5.50971	3.3297	7.55309	7.41463	2.3298	7.37175	7.1026	2.3298	8.24484	7.88987	2.3298	6.01021	6.37683	2.3298	8.23149	7.53313	2.3298	7.88427	7.85666	2.3298	8.07617	7.85015		19892.4
3.7224	5.65731	5.74462	3.333	7.55309	7.38896	2.3331	7.37175	7.45418	2.3331	8.1405	7.88987	2.3331	6.01021	5.81436	2.3331	8.23149	7.93822	2.3331	7.6338	7.85666	2.3331	8.03373	7.85015		24083.4
3.7257	5.65731	5.83018	3.3363	7.55309	7.41741	2.3364	7.37175	7.1507	2.3364	7.98344	7.88987	2.3364	6.01021	5.98751	2.3364	8.23149	8.09741	2.3364	7.75477	7.85666	2.3364	8.04342	7.85015		24083.4
3.729	5.65731	5.69403	3.3396	7.55309	7.64792	2.3397	7.37175	7.97248	2.3397	7.83007	7.88987	2.3397	6.01021	6.36368	2.3397	8.23149	8.28773	2.3397	7.94435	7.85666	2.3397	8.03316	7.85015		24083.4
3.7323	5.65731	5.69258	3.3429	7.55309	7.36048	2.343	7.37175	7.41062	2.343	8.01529	7.88987	2.343	6.01021	6.02412	2.343	8.23149	8.0172	2.343	8.10693	7.85666	2.343	7.94246	7.85015		9249.9
3.7356	5.65731	5.75413	3.3462	7.55309	7.70426	2.3463	7.37175	7.22568	2.3463	7.87184	7.88987	2.3463	6.01021	5.95435	2.3463	8.23149	8.11498	2.3463	7.81003	7.85666	2.3463	8.03066	7.85015		27363.6
3.7389	5.65731	5.88852	3.3495	7.55309	7.28412	2.3496	7.37175	7.31526	2.3496	7.90816	7.88987	2.3496	6.01021	6.4376	2.3496	8.23149	8.41814	2.3496	7.73689	7.85666	2.3496	7.95519	7.85015		16496.7
3.7422	5.65731	5.79158	3.3528	7.55309	7.57589	2.3529	7.37175	7.85173	2.3529	8.1744	7.88987	2.3529	6.01021	6.2473	2.3529	8.23149	8.41498	2.3529	7.93763	7.85666	2.3529	8.07715	7.85015		45137.4
3.7455	5.65731	5.56626	3.3561	7.55309	7.59632	2.3562	7.37175	7.18865	2.3562	7.87323	7.88987	2.3562	6.01021	6.14684	2.3562	8.23149	8.35321	2.3562	7.87842	7.85666	2.3562	7.99731	7.85015		46556.4
3.7488	5.65731	5.7792	3.3594	7.55309	7.67836	2.3595	7.37175	7.09055	2.3595	7.87188	7.88987	2.3595	6.01021	6.07605	2.3595	8.23149	8.82295	2.3595	7.96823	7.85666	2.3595	8.07195	7.85015		46556.4
3.7521	5.65731	5.76428	3.3627	7.55309	7.67196	2.3628	7.37175	7.42404	2.3628	8.10099	7.88987	2.3628	6.01021	6.28727	2.3628	8.23149	8.7777	2.3628	7.49595	7.85666	2.3628	7.87276	7.85015		46556.4
3.7554	5.65731	5.74561	3.366	7.55309	7.59237	2.3661	7.37175	7.04535	2.3661	7.84765	7.88987	2.3661	6.01021	6.24344	2.3661	8.23149	8.79255	2.3661	7.88771	7.85666	2.3661	7.97065	7.85015		46434.3
3.7587	5.65731	5.72841	3.3693	7.55309	7.61657	2.3694	7.80887	7.70883	2.3694	8.23545	7.88987	2.3694	6.01021	5.93106	2.3694	8.23149	8.54669	2.3694	7.90847	7.85666	2.3694	8.20092	7.85015		46556.4
3.762	5.65731	5.78791	3.3726	7.55309	7.49829	2.3727	7.80887	7.93616	2.3727	7.87765	7.88987	2.3727	6.01021	6.17153	2.3727	8.23149	8.18199	2.3727	7.67445	7.85666	2.3727	8.11527	7.85015		46556.4
3.7653	5.65731	5.89674	3.3759	7.55309	7.5311	2.376	7.80887	7.7337	2.376	7.95745	7.88987	2.376	6.01021	6.13753	2.376	8.23149	8.18533	2.376	7.74724	7.85666	2.376	7.97232	7.85015		44187
3.7686	5.65731	5.59619	3.3792	7.55309	7.42671	2.3793	7.80887	7.78477	2.3793	8.16523	7.88987	2.3793	6.01021	6.22676	2.3793	8.23149	8.54622	2.3793	7.70832	7.85666	2.3793	7.91073	7.85015		46556.4
3.7719	5.65731	5.5679	3.3825	7.55309	7.23913	2.3826	7.80887	7.61765	2.3826	7.95673	7.88987	2.3826	6.01021	6.39902	2.3826	8.23149	8.28421	2.3826	7.71382	7.85666	2.3826	7.95451	7.85015		46163.7
3.7752	5.65731	5.7847	3.3858	7.55309	7.28702	2.3859	7.80887	7.89359	2.3859	7.85609	7.88987	2.3859	6.01021	5.74855	2.3859	8.23149	8.40695	2.3859	8.02848	7.85666	2.3859	7.99788	7.85015		32877.9
3.7785	6.05344	6.01125	3.3891	7.55309	7.5538	2.3892	7.80887	7.9745	2.3892	7.97769	7.88987	2.3892	6.01021	6.50991	2.3892	8.23149	8.30328	2.3892	7.35641	7.20896	2.3892	7.87141	7.85015		14704.8
3.7818	6.05344	6.07547	3.3924	7.55309	7.46302	2.3925	7.80887	7.7284	2.3925	7.82936	7.88987	2.3925	6.01021	5.97884	2.3925	8.23149	8.20758	2.3925	7.29649	7.20896	2.3925	8.02192	7.85015		13869.9
3.7851	6.05344	6.03212	3.3957	7.55309	7.51376	2.3958	7.80887	7.86507	2.3958	8.00334	7.88987	2.3958	6.01021	5.95563	2.3958	8.23149	8.19902	2.3958	7.32015	7.20896	2.3958	7.90776	7.85015		12698.4
3.7884	6.05344	5.91518	3.399	7.55309	7.42527	2.3991	7.80887	7.74939	2.3991	7.96871	7.88987	2.3991	6.01021	5.99889	2.3991	8.23149	8.31179	2.3991	7.87895	7.85666	2.3991	7.93394	7.85015		21595.2
3.7917	6.05344	5.79213	3.4023	7.55309	7.3614	2.4024	7.80887	7.59509	2.4024	8.04691	7.88987	2.4024	6.01021	6.06252	2.4024	8.23149	8.56493	2.4024	7.9826	7.85666	2.4024	7.94217	7.85015		21595.2
3.795	6.05344	5.88132	3.4056	7.55309	7.50309	2.4057	7.80887	7.90273	2.4057	8.11755	7.88987	2.4057	6.01021	6.28154	2.4057	8.23149	8.25788	2.4057	7.78128	7.85666	2.4057	8.08719	7.85015		21595.2
3.7983	6.05344	5.77077	3.4089	7.55309	7.65319	2.409	7.80887	7.72016	2.409	7.99325	7.88987	2.409	6.01021	5.94427	2.409	8.23149	8.01883	2.409	8.1107	7.85666	2.409	8.04276	7.85015		21212.4
3.8016	6.05344	5.76636	3.4122	7.55309	7.43602	2.4123	7.80887	7.89298	2.4123	7.90597	7.88987	2.4123	6.01021	6.09399	2.4123	8.23149	7.87453	2.4123	7.80797	7.85666	2.4123	7.94768	7.85015		21595.2
3.8049	6.05344	5.75457	3.4155	7.55309	7.38232	2.4156	7.80887	7.74282	2.4156	8.04824	7.88987	2.4156	6.01021	6.0339	2.4156	8.23149	8.31774	2.4156	7.92595	7.85666	2.4156	7.89446	7.85015		21595.2
3.8082	6.05344	5.75476	3.4188	7.55309	7.23747	2.4189	7.80887	7.69219	2.4189	8.08303	7.88987	2.4189	6.01021	6.17704	2.4189	8.23149	8.06735	2.4189	8.03381	7.85666	2.4189	7.89656	7.85015		21595.2
3.8115	6.05344	5.99328	3.4221	7.55309	7.72152	2.4222	7.37175	7.32348	2.4222	8.05175	7.88987	2.4222	6.01021	5.86724	2.4222	8.23149	8.43782	2.4222	7.90984	7.85666	2.4222	8.00077	7.85015		19331.4
3.8148	6.05344	5.94445	3.4254	7.55309	7.59178	2.4255	7.37175	7.1385	2.4255	8.05853	7.88987	2.4255	6.01021	5.76682	2.4255	8.23149	8.44376	2.4255	7.7016	7.85666	2.4255	7.91145	7.85015		21595.2
3.8181	6.05344	5.91708	3.4287	7.55309	7.33967	2.4288	7.37175	7.20024	2.4288	7.97173	7.88987	2.4288	6.01021	5.9134	2.4288	8.23149	8.40277	2.4288	8.00264	7.85666	2.4288	7.90375	7.85015		21595.2
3.8214	6.05344	6.02044	3.432	7.55309	7.48512	2.4321	7.37175	7.09152	2.4321	8.00077	7.88987	2.4321	6.01021	5.99451	2.4321	8.23149	8.26377	2.4321	7.81523	7.85666	2.4321	7.90066	7.85015		13622.4
3.8247	6.05344	6.09856	3.4353	7.55309	7.55548	2.4354	7.37175	7.12902	2.4354	7.92068	7.88987	2.4354	6.01021	5.96895	2.4354	8.23149	8.50626	2.4354	7.88705	7.85666	2.4354	7.7008	7.85015		21595.2
3.828	6.05344	6.10056	3.4386	7.55309	7.46925	2.4387	7.37175	7.39212	2.4387	8.00782	7.88987	2.4387	6.01021	6.28428	2.4387	8.23149	8.02412	2.4387	7.9376	7.85666	2.4387	7.75819	7.85015		21595.2
3.8313	6.05344	5.77485	3.4419	7.55309	7.3785	2.442	7.37175	7.16218	2.442	7.92765	7.88987	2.442	6.01021	6.2617	2.442	8.23149	8.41981	2.442	7.87924	7.85666	2.442	8.00102	7.85015		6609.9
3.8346	6.05344	5.92485	3.4452	7.55309	7.6783	2.4453	7.37175	7.10018	2.4453	7.92104	7.88987	2.4453	6.01021	5.8964	2.4453	8.23149	8.33779	2.4453	7.91547	7.85666	2.4453	7.90414	7.85015		19819.8
3.8379	6.05344	5.96368	3.4485	7.55309	7.51357	2.4486	7.37175	7.15792	2.4486	7.98518	7.88987	2.4486	6.01021	5.77042	2.4486	8.23149	8.27785	2.4486	7.85628	7.85666	2.4486	7.8901	7.85015		9203.7
3.8412	6.05344	5.92284	3.4518	7.55309	7.6781	2.4519	7.37175	7.26442	2.4519	8.23067	7.88987	2.4519	6.01021	5.908	2.4519	8.23149	8.29358	2.4519	7.96506	7.85666	2.4519	7.66656	7.85015		17285.4
3.8445	6.05344	5.82104	3.4551	7.55309	7.66255	2.4552	7.37175	7.1733	2.4552	7.76135	7.88987	2.4552	6.01021	6.27721	2.4552	8.23149	8.45056	2.4552	7.94099	7.85666	2.4552	7.97957	7.85015		14850
3.8478	5.65731	5.75949	3.4584	7.55309	7.45154	2.4585	7.37175	7.09536	2.4585	8.03552	7.88987	2.4585	6.01021	6.22189	2.4585	8.23149	7.80249	2.4585	7.9416	7.85666	2.4585	7.86814	7.85015		12820.5
3.8511	5.65731	5.73251	3.4617	7.55309	7.51383	2.4618	7.80887	7.66518	2.4618	8.03872	7.88987	2.4618	6.01021	5.65277	2.4618	8.23149	8.34619	2.4618	8.0144	7.85666	2.4618	7.86283	7.85015		9309.3
3.8544	5.65731	5.67324	3.465	7.55309	7.66493	2.4651	7.80887	7.75864	2.4651	8.03296	7.88987	2.4651	6.01021	6.06279	2.4651	8.23149	8.34369	2.4651	7.96466	7.85666	2.4651	7.85788	7.85015		12820.5
3.8577	5.65731	5.45429	3.4683	7.55309	7.47406	2.4684	7.80887	7.75599	2.4684	8.08216	7.88987	2.4684	6.01021	5.94079	2.4684	8.23149	8.47282	2.4684	7.73794	7.85666	2.4684	7.84366	7.85015		12820.5
3.861	5.65731	5.60239	3.4716	7.55309	7.36125	2.4717	7.80887	7.94274	2.4717	8.17189	7.88987	2.4717	6.01021	6.10542	2.4717	8.23149	8.35202	2.4717	7.86216	7.85666	2.4717	7.86422	7.85015		12820.5
3.8643	5.65731	5.67014	3.4749	7.55309	7.59406	2.475	7.80887	7.9399	2.475	7.89779	7.88987	2.475	6.01021	5.94634	2.475	8.23149	8.57376	2.475	7.93185	7.85666	2.475	7.96434	7.85015		12820.5
3.8676	5.65731	5.66027	3.4782	7.55309	7.54923	2.4783	7.80887	8.01493	2.4783	8.12975	7.88987	2.4783	6.01021	5.96503	2.4783	8.23149	8.10152	2.4783	7.71484	7.85666	2.4783	7.77389	7.85015		12820.5
3.8709	6.05344	6.05984	3.4815	7.55309	7.38223	2.4816	7.80887	7.45534	2.4816	8.07795	7.88987	2.4816	6.01021	6.03539	2.4816	8.23149	8.3177	2.4816	8.00199	7.85666	2.4816	7.91586	7.85015		12820.5
3.8742	6.05344	6.23187	3.4848	7.55309	7.46991	2.4849	7.80887	7.69031	2.4849	7.97427	7.88987	2.4849	6.01021	6.01365	2.4849	8.23149	8.37002	2.4849	7.78505	7.85666	2.4849	7.91131	7.85015		12820.5
3.8775	6.05344	6.02684	3.4881	7.55309	7.74828	2.4882	7.80887	7.91639	2.4882	7.74039	7.88987	2.4882	6.01021	5.9499	2.4882	8.23149	8.24257	2.4882	7.95032	7.85666	2.4882	7.94078	7.85015		12820.5
3.8808	6.05344	6.04816	3.4914	7.55309	7.46522	2.4915	7.80887	7.8942	2.4915	7.9266	7.88987	2.4915	6.01021	6.19868	2.4915	8.23149	8.4545	2.4915	7.88811	7.85666	2.4915	7.85898	7.85015		12223.2
3.8841	6.05344	5.94296	3.4947	7.55309	7.52842	2.4948	7.80887	7.71545	2.4948	8.00115	7.88987	2.4948	6.01021	6.06475	2.4948	8.23149	8.189	2.4948	7.77303	7.85666	2.4948	7.81208	7.85015		10157.4
3.8874	6.05344	5.77445	3.498	7.55309	7.33979	2.4981	7.80887	7.59848	2.4981	8.05209	7.88987	2.4981	6.01021	6.08272	2.4981	8.23149	8.24781	2.4981	7.88855	7.85666	2.4981	7.80924	7.85015		9850.5
3.8907	6.05344	6.14503	3.5013	7.55309	7.6568	2.5014	7.80887	7.80089	2.5014	8.02052	7.88987	2.5014	6.01021	6.09963	2.5014	8.23149	7.97704	2.5014	7.85694	7.85666	2.5014	7.8769	7.85015		5649.6
3.894	6.05344	5.9973	3.5046	7.55309	7.63161	2.5047	7.80887	7.5873	2.5047	8.06247	7.88987	2.5047	6.01021	5.83782	2.5047	8.23149	8.26035	2.5047	7.92996	7.85666	2.5047	7.82987	7.85015		30478.8
3.8973	6.05344	6.23873	3.5079	7.55309	7.82617	2.508	7.80887	7.81335	2.508	7.89399	7.88987	2.508	6.01021	6.2983	2.508	8.23149	7.94768	2.508	7.8373	7.85666	2.508	7.85378	7.85015		30478.8
3.9006	6.05344	6.07927	3.5112	7.55309	7.71945	2.5113	7.80887	7.92568	2.5113	7.92526	7.88987	2.5113	6.01021	6.59624	2.5113	8.23149	8.16267	2.5113	8.10037	7.85666	2.5113	7.89678	7.85015		30478.8
3.9039	6.05344	5.9384	3.5145	7.55309	7.75908	2.5146	7.37175	7.30827	2.5146	7.97352	7.88987	2.5146	6.01021	6.3133	2.5146	8.23149	8.30702	2.5146	7.81241	7.85666	2.5146	8.01713	7.85015		17140.2
3.9072	6.05344	6.10434	3.5178	7.55309	7.50831	2.5179	7.37175	7.54899	2.5179	7.87394	7.88987	2.5179	6.01021	6.29191	2.5179	8.23149	8.15501	2.5179	7.7202	7.85666	2.5179	7.74451	7.85015		30478.8
3.9105	5.65731	5.7806	3.5211	7.55309	7.43187	2.5212	7.37175	7.09064	2.5212	7.85942	7.88987	2.5212	6.01021	5.84217	2.5212	8.23149	8.33025	2.5212	7.89578	7.85666	2.5212	7.90482	7.85015		28875
3.9138	5.65731	5.81135	3.5244	7.55309	7.54132	2.5245	7.37175	7.15367	2.5245	8.00003	7.88987	2.5245	6.01021	6.02233	2.5245	8.23149	8.1981	2.5245	7.87632	7.85666	2.5245	7.86358	7.85015		30297.3
3.9171	5.65731	5.68784	3.5277	7.55309	7.53024	2.5278	7.37175	7.17051	2.5278	7.90539	7.88987	2.5278	6.01021	6.10126	2.5278	8.23149	8.38057	2.5278	7.96834	7.85666	2.5278	7.81949	7.85015		22819.5
3.9204	5.65731	5.82653	3.531	7.55309	7.69096	2.5311	7.37175	7.24028	2.5311	7.87723	7.88987	2.5311	6.01021	6.11027	2.5311	8.23149	8.17217	2.5311	7.74382	7.85666	2.5311	7.80899	7.85015		14206.5
3.9237	5.65731	5.77553	3.5343	7.55309	7.62975	2.5344	7.37175	7.43067	2.5344	8.00431	7.88987	2.5344	6.01021	5.89228	2.5344	8.23149	8.21401	2.5344	7.82034	7.85666	2.5344	7.839	7.85015		35425.5
3.927	5.65731	5.87674	3.5376	7.55309	7.46302	2.5377	7.37175	7.36851	2.5377	7.95895	7.88987	2.5377	6.01021	5.8753	2.5377	8.23149	8.23301	2.5377	7.75033	7.85666	2.5377	7.99412	7.85015		36630
3.9303	5.65731	5.78149	3.5409	7.55309	7.51065	2.541	7.37175	7.179	2.541	7.82395	7.88987	2.541	6.01021	6.16074	2.541	8.23149	8.34322	2.541	7.87903	7.85666	2.541	7.7288	7.85015		36630
3.9336	5.65731	5.8975	3.5442	7.55309	7.89316	2.5443	7.37175	7.24227	2.5443	7.79424	7.88987	2.5443	6.01021	6.08932	2.5443	8.23149	7.98397	2.5443	7.82981	7.85666	2.5443	7.91482	7.85015		23129.7
3.9369	5.65731	5.91848	3.5475	7.55309	7.54858	2.5476	7.37175	7.19465	2.5476	7.8419	7.88987	2.5476	6.01021	5.98606	2.5476	8.23149	7.78906	2.5476	7.94631	7.85666	2.5476	7.83653	7.85015		35069.1
3.9402	5.65731	5.85464	3.5508	7.55309	7.67534	2.5509	7.37175	7.2026	2.5509	7.85467	7.88987	2.5509	6.01021	5.75882	2.5509	8.23149	8.15135	2.5509	7.95506	7.85666	2.5509	7.76278	7.85015		29894.7
3.9435	5.65731	5.81536	3.5541	7.55309	7.62822	2.5542	7.37175	7.26103	2.5542	7.90649	7.88987	2.5542	6.01021	5.84056	2.5542	8.23149	8.05257	2.5542	7.95672	7.85666	2.5542	7.81693	7.85015		36630
3.9468	5.65731	5.84482	3.5574	7.55309	7.56145	2.5575	7.37175	7.33982	2.5575	7.86678	7.88987	2.5575	6.01021	5.99076	2.5575	8.23149	8.31667	2.5575	7.86234	7.85666	2.5575	7.81435	7.85015		36065.7
3.9501	5.65731	5.99559	3.5607	7.55309	7.40262	2.5608	7.37175	7.51424	2.5608	7.89109	7.88987	2.5608	6.01021	5.94972	2.5608	8.23149	8.26691	2.5608	7.60673	7.85666	2.5608	7.79071	7.85015		18110.4
3.9534	6.05344	6.07472	3.564	7.55309	7.68015	2.5641	7.37175	7.7902	2.5641	7.74304	7.88987	2.5641	6.01021	6.03029	2.5641	8.23149	8.24352	2.5641	7.53205	7.85666	2.5641	7.92782	7.85015		16618.8
3.9567	6.05344	6.04718	3.5673	7.55309	7.47774	2.5674	7.37175	7.61021	2.5674	7.83192	7.88987	2.5674	6.01021	5.7282	2.5674	8.23149	7.90771	2.5674	7.74892	7.85666	2.5674	7.82245	7.85015		14312.1
3.96	6.05344	5.95752	3.5706	7.55309	7.40974	2.5707	7.37175	7.34004	2.5707	7.83601	7.88987	2.5707	6.01021	5.95501	2.5707	8.23149	8.2241	2.5707	7.70956	7.85666	2.5707	7.90876	7.85015
3.9633	6.05344	6.4118	3.5739	7.55309	7.67799	2.574	7.37175	7.20947	2.574	7.95967	7.88987	2.574	6.01021	5.91175	2.574	8.23149	8.09987	2.574	7.5182	7.85666	2.574	7.99618	7.85015
3.9666	6.05344	6.09538	3.5772	7.55309	7.73162	2.5773	7.37175	7.13202	2.5773	8.03323	7.88987	2.5773	6.01021	5.6784	2.5773	8.23149	8.55204	2.5773	7.46538	7.85666	2.5773	7.89994	7.85015
3.9699	6.05344	6.00741	3.5805	7.55309	7.67782	2.5806	7.37175	7.37817	2.5806	8.02301	7.88987	2.5806	6.01021	5.7099	2.5806	8.23149	8.30405	2.5806	7.59689	7.85666	2.5806	7.82622	7.85015
3.9732	6.05344	6.07322	3.5838	7.55309	7.75464	2.5839	7.37175	7.29835	2.5839	8.00396	7.88987	2.5839	6.01021	5.64084	2.5839	8.23149	8.06044	2.5839	7.48856	7.85666	2.5839	7.81506	7.85015
3.9765	6.05344	5.97263	3.5871	7.55309	7.64314	2.5872	7.37175	7.23311	2.5872	8.0589	7.88987	2.5872	6.01021	6.01573	2.5872	8.23149	8.16451	2.5872	7.75002	7.85666	2.5872	7.73582	7.85015
3.9798	6.05344	5.97247	3.5904	7.55309	7.70449	2.5905	7.37175	6.99041	2.5905	7.93104	7.88987	2.5905	6.01021	5.7112	2.5905	8.23149	7.97097	2.5905	7.73822	7.85666	2.5905	7.76995	7.85015
3.9831	6.05344	6.16104	3.5937	7.55309	7.5905	2.5938	7.80887	7.95124	2.5938	7.69688	7.88987	2.5938	6.01021	5.93704	2.5938	8.23149	8.10238	2.5938	7.98073	7.85666	2.5938	7.78635	7.85015
3.9864	6.05344	6.07201	3.597	7.55309	7.51895	2.5971	7.80887	7.61856	2.5971	7.84436	7.88987	2.5971	6.01021	5.68198	2.5971	8.23149	8.09228	2.5971	8.06181	7.85666	2.5971	7.80396	7.85015
3.9897	6.05344	6.11621	3.6003	7.55309	7.41094	2.6004	7.80887	7.90174	2.6004	8.02328	7.88987	2.6004	6.01021	5.69786	2.6004	8.23149	7.94256	2.6004	7.93378	7.85666	2.6004	7.68316	7.85015
3.993	6.05344	6.06903	3.6036	7.55309	7.49936	2.6037	7.80887	7.83425	2.6037	7.90957	7.88987	2.6037	6.01021	5.99403	2.6037	8.23149	8.13857	2.6037	7.79279	7.85666	2.6037	7.77916	7.85015
3.9963	6.05344	6.15204	3.6069	7.55309	7.61387	2.607	7.80887	7.67317	2.607	7.86224	7.88987	2.607	6.01021	6.08254	2.607	8.23149	8.08819	2.607	8.10711	7.85666	2.607	7.51452	7.85015
3.9996	6.05344	5.88074	3.6102	7.55309	7.43457	2.6103	7.80887	7.70415	2.6103	7.80961	7.88987	2.6103	6.01021	5.98937	2.6103	8.23149	7.96585	2.6103	7.93714	7.85666	2.6103	7.65619	7.85015
4.0029	6.05344	5.91664	3.6135	7.55309	7.45585	2.6136	7.80887	7.64415	2.6136	7.8807	7.88987	2.6136	6.01021	6.04198	2.6136	8.23149	8.20664	2.6136	7.98023	7.85666	2.6136	7.8193	7.85015
4.0062	6.05344	5.69983	3.6168	7.55309	7.62136	2.6169	7.37175	7.09983	2.6169	7.91393	7.88987	2.6169	6.01021	6.01773	2.6169	8.23149	8.24105	2.6169	7.87776	7.85666	2.6169	7.8299	7.85015
4.0095	6.05344	5.72814	3.6201	7.55309	7.43959	2.6202	7.37175	7.49003	2.6202	8.00169	7.88987	2.6202	6.01021	6.0273	2.6202	8.23149	8.25915	2.6202	7.8565	7.85666	2.6202	7.93469	7.85015
4.0128	6.05344	5.81202	3.6234	7.55309	7.60156	2.6235	7.37175	7.06624	2.6235	7.98572	7.88987	2.6235	6.01021	6.07526	2.6235	8.23149	8.32378	2.6235	7.82005	7.85666	2.6235	7.89347	7.85015
4.0161	6.05344	5.66812	3.6267	7.55309	7.60748	2.6268	7.37175	7.54796	2.6268	7.82977	7.88987	2.6268	6.01021	5.80676	2.6268	8.23149	8.1939	2.6268	7.93769	7.85666	2.6268	7.84072	7.85015
4.0194	6.05344	5.86167	3.63	7.55309	7.29551	2.6301	7.80887	7.75428	2.6301	7.818	7.88987	2.6301	6.01021	6.28839	2.6301	8.23149	8.03395	2.6301	7.94624	7.85666	2.6301	8.06171	7.85015
4.0227	6.05344	5.88742	3.6333	7.55309	7.45898	2.6334	7.80887	7.96682	2.6334	7.85348	7.88987	2.6334	6.01021	6.00302	2.6334	8.23149	8.34108	2.6334	8.1448	7.85666	2.6334	7.79762	7.85015
4.026	6.05344	5.94755	3.6366	7.55309	7.43714	2.6367	7.80887	7.86188	2.6367	7.76927	7.88987	2.6367	6.01021	6.1376	2.6367	8.23149	8.24631	2.6367	7.87803	7.85666	2.6367	7.89927	7.85015
4.0293	6.05344	5.9419	3.6399	7.55309	7.53893	2.64	7.80887	7.74197	2.64	7.91672	7.88987	2.64	6.01021	5.87392	2.64	8.23149	8.245	2.64	7.73805	7.85666	2.64	7.66515	7.85015
4.0326	6.05344	5.86269	3.6432	7.55309	7.53743	2.6433	7.80887	8.00991	2.6433	7.78006	7.88987	2.6433	6.01021	5.83444	2.6433	8.23149	8.07117	2.6433	7.92462	7.85666	2.6433	7.89597	7.85015
4.0359	6.05344	5.86898	3.6465	7.55309	7.48034	2.6466	7.80887	7.93833	2.6466	7.99309	7.88987	2.6466	6.01021	6.03926	2.6466	8.23149	8.21587	2.6466	7.98161	7.85666	2.6466	7.98993	7.85015
4.0392	6.05344	5.91349	3.6498	7.55309	7.48058	2.6499	7.80887	7.81597	2.6499	7.87761	7.88987	2.6499	6.01021	6.01513	2.6499	8.23149	8.16857	2.6499	8.12062	7.85666	2.6499	7.95226	7.85015
4.0425	6.05344	6.08757	3.6531	7.55309	7.52937	2.6532	7.80887	7.94382	2.6532	7.82909	7.88987	2.6532	6.01021	5.72132	2.6532	8.23149	8.13711	2.6532	7.76569	7.85666	2.6532	7.91062	7.85015
4.0458	6.05344	5.98937	3.6564	7.55309	7.41811	2.6565	7.80887	7.61956	2.6565	7.83062	7.88987	2.6565	6.01021	6.05799	2.6565	8.23149	8.27742	2.6565	7.95163	7.85666	2.6565	7.91881	7.85015
4.0491	6.05344	5.99342	3.6597	7.55309	7.54597	2.6598	7.80887	7.80841	2.6598	8.00603	7.88987	2.6598	6.01021	5.77616	2.6598	8.23149	8.42622	2.6598	7.78441	7.85666	2.6598	7.73263	7.85015
4.0524	6.05344	6.27594	3.663	7.55309	7.36928	2.6631	7.80887	7.75923	2.6631	7.9249	7.88987	2.6631	6.01021	5.65402	2.6631	8.23149	8.54604	2.6631	7.76682	7.85666	2.6631	7.89212	7.85015
4.0557	6.05344	5.83268	3.6663	7.55309	7.46309	2.6664	7.37175	7.4722	2.6664	8.01598	7.88987	2.6664	6.01021	5.85257	2.6664	8.23149	8.35434	2.6664	7.22678	7.48266	2.6664	7.84757	7.85015
4.059	6.05344	5.79902	3.6696	7.55309	7.25195	2.6697	7.37175	7.21024	2.6697	7.89458	7.88987	2.6697	6.01021	5.79451	2.6697	8.23149	8.11834	2.6697	7.37672	7.48266	2.6697	8.02238	7.85015
4.0623	6.05344	5.73528	3.6729	7.55309	7.32694	2.673	7.37175	7.09856	2.673	7.60255	7.88987	2.673	6.01021	5.76363	2.673	8.23149	8.38071	2.673	7.38521	7.48266	2.673	7.94315	7.85015
4.0656	6.05344	5.83996	3.6762	7.55309	7.42988	2.6763	7.37175	7.36928	2.6763	7.88521	7.88987	2.6763	6.01021	6.05483	2.6763	8.23149	8.07004	2.6763	7.43471	7.48266	2.6763	7.93224	7.85015
4.0689	6.05344	5.89638	3.6795	7.55309	7.59658	2.6796	7.37175	7.21467	2.6796	8.03506	7.88987	2.6796	6.01021	6.21127	2.6796	8.23149	8.50129	2.6796	7.56706	7.48266	2.6796	7.95142	7.85015
4.0722	6.05344	6.00758	3.6828	7.55309	7.65541	2.6829	7.37175	7.25333	2.6829	7.73733	7.88987	2.6829	6.01021	6.15461	2.6829	8.23149	8.21503	2.6829	7.88896	7.85666	2.6829	7.85173	7.85015
4.0755	6.05344	5.90434	3.6861	7.55309	7.72021	2.6862	7.80887	7.6367	2.6862	7.85141	7.88987	2.6862	6.01021	6.51062	2.6862	8.23149	8.14602	2.6862	8.01077	7.85666	2.6862	7.83035	7.85015
4.0788	6.05344	5.85791	3.6894	7.55309	7.65454	2.6895	7.80887	7.61107	2.6895	7.94561	7.88987	2.6895	6.01021	5.93594	2.6895	8.23149	8.47611	2.6895	7.63822	7.48266	2.6895	7.8923	7.85015
4.0821	6.05344	6.05066	3.6927	7.55309	7.67144	2.6928	7.80887	7.68635	2.6928	7.79985	7.88987	2.6928	6.01021	5.88271	2.6928	8.23149	7.8924	2.6928	7.35807	7.48266	2.6928	7.71478	7.85015
4.0854	6.05344	5.85958	3.696	7.55309	7.61032	2.6961	7.80887	7.59226	2.6961	7.8147	7.88987	2.6961	6.01021	6.17354	2.6961	8.23149	8.38046	2.6961	7.37405	7.48266	2.6961	7.78163	7.85015
4.0887	6.05344	6.24843	3.6993	7.55309	7.5455	2.6994	7.80887	7.58647	2.6994	7.87398	7.88987	2.6994	6.01021	5.90355	2.6994	8.23149	8.29247	2.6994	7.63019	7.85666	2.6994	7.8749	7.85015
4.092	6.05344	6.1565	3.7026	7.55309	7.48771	2.7027	7.80887	7.43989	2.7027	7.92558	7.88987	2.7027	6.01021	5.9805	2.7027	8.23149	8.29135	2.7027	7.89109	7.85666	2.7027	7.65849	7.85015
4.0953	6.05344	5.91432	3.7059	7.55309	7.29454	2.706	7.80887	7.85976	2.706	7.87152	7.88987	2.706	6.01021	5.71415	2.706	8.23149	8.35654	2.706	7.63071	7.85666	2.706	7.84905	7.85015
4.0986	6.05344	5.90689	3.7092	7.55309	7.44428	2.7093	7.80887	7.82675	2.7093	7.86793	7.88987	2.7093	6.01021	5.69062	2.7093	8.23149	8.32029	2.7093	7.61909	7.85666	2.7093	7.75158	7.85015
4.1019	6.05344	6.0982	3.7125	7.55309	7.56726	2.7126	7.80887	8.01273	2.7126	7.93166	7.88987	2.7126	6.01021	5.7311	2.7126	8.23149	8.01555	2.7126	7.55036	7.85666	2.7126	7.95422	7.85015
4.1052	6.05344	6.13339	3.7158	7.55309	7.51069	2.7159	7.80887	7.85921	2.7159	7.93892	7.88987	2.7159	6.01021	5.95578	2.7159	8.23149	8.12945	2.7159	7.77148	7.85666	2.7159	7.984	7.85015
4.1085	6.05344	6.27484	3.7191	7.55309	7.48672	2.7192	7.80887	7.90491	2.7192	7.76938	7.88987	2.7192	6.01021	6.03332	2.7192	8.23149	8.54207	2.7192	7.9467	7.85666	2.7192	7.88068	7.85015
4.1118	6.05344	6.04504	3.7224	7.55309	7.63489	2.7225	7.80887	7.59322	2.7225	7.86988	7.88987	2.7225	6.01021	5.99389	2.7225	8.23149	8.46492	2.7225	7.89437	7.85666	2.7225	8.01266	7.85015
4.1151	6.05344	6.16989	3.7257	7.55309	7.38802	2.7258	7.80887	8.10554	2.7258	7.79018	7.88987	2.7258	6.01021	6.15584	2.7258	8.23149	8.13025	2.7258	7.94483	7.85666	2.7258	7.9942	7.85015
4.1184	6.05344	6.1275	3.729	7.55309	7.38144	2.7291	7.37175	7.17015	2.7291	7.96645	7.88987	2.7291	6.01021	6.21406	2.7291	8.23149	8.13153	2.7291	8.05305	7.85666	2.7291	7.95669	7.85015
4.1217	6.05344	6.24008	3.7323	7.55309	7.70669	2.7324	7.37175	7.27157	2.7324	7.78154	7.88987	2.7324	6.01021	5.89069	2.7324	8.23149	8.43827	2.7324	8.01784	7.85666	2.7324	7.83636	7.85015
4.125	6.05344	5.95668	3.7356	7.55309	7.5621	2.7357	7.37175	7.36947	2.7357	8.08848	7.88987	2.7357	7.13249	7.14452	2.7357	8.23149	8.49993	2.7357	8.10248	7.85666	2.7357	7.99719	7.85015
4.1283	6.05344	6.06991	3.7389	7.55309	7.71157	2.739	7.37175	7.42673	2.739	7.77093	7.88987	2.739	7.13249	7.19804	2.739	8.23149	8.2443	2.739	7.8993	7.85666	2.739	7.73819	7.85015
4.1316	6.05344	6.22834	3.7422	7.55309	7.61983	2.7423	7.37175	7.5303	2.7423	7.86311	7.88987	2.7423	7.13249	7.5394	2.7423	8.23149	8.39832	2.7423	7.84544	7.85666	2.7423	7.93465	7.85015
4.1349	6.05344	6.03583	3.7455	7.55309	7.5376	2.7456	7.37175	7.25278	2.7456	7.98713	7.88987	2.7456	7.13249	7.10527	2.7456	8.23149	8.04215	2.7456	7.93	7.85666	2.7456	7.81514	7.85015
4.1382	6.05344	6.13494	3.7488	7.55309	7.75298	2.7489	7.37175	7.27906	2.7489	8.08761	7.88987	2.7489	7.13249	6.97453	2.7489	8.23149	8.1995	2.7489	7.93099	7.85666	2.7489	7.72882	7.85015
4.1415	6.05344	6.21248	3.7521	7.55309	7.38351	2.7522	7.37175	7.10931	2.7522	7.98203	7.88987	2.7522	7.13249	6.45535	2.7522	8.23149	8.01887	2.7522	7.71811	7.85666	2.7522	7.7259	7.85015
4.1448	6.05344	6.11123	3.7554	7.55309	7.82061	2.7555	7.80887	7.87052	2.7555	7.94745	7.88987	2.7555	7.13249	7.26721	2.7555	8.23149	8.51584	2.7555	8.05904	7.85666	2.7555	7.82525	7.85015
4.1481	6.05344	6.10094	3.7587	7.55309	7.52527	2.7588	7.80887	7.84517	2.7588	7.81667	7.88987	2.7588	7.13249	6.87609	2.7588	8.23149	8.26085	2.7588	7.94775	7.85666	2.7588	7.85848	7.85015
4.1514	6.05344	6.05621	3.762	7.55309	7.71329	2.7621	7.80887	7.57682	2.7621	7.73859	7.88987	2.7621	7.13249	7.3049	2.7621	8.23149	8.41289	2.7621	7.60987	7.85666	2.7621	7.81972	7.85015
4.1547	6.05344	6.02308	3.7653	7.55309	7.7066	2.7654	7.80887	7.95042	2.7654	8.1035	7.88987	2.7654	7.13249	7.22371	2.7654	8.23149	8.06807	2.7654	7.8348	7.85666	2.7654	7.75623	7.85015
4.158	6.05344	6.15321	3.7686	7.55309	7.52559	2.7687	7.80887	7.85034	2.7687	7.91547	7.88987	2.7687	7.13249	7.26295	2.7687	8.23149	7.98163	2.7687	7.82555	7.85666	2.7687	7.87322	7.85015
4.1613	6.05344	6.10534	3.7719	7.55309	7.59279	2.772	7.80887	7.65844	2.772	7.83136	7.88987	2.772	7.13249	7.15145	2.772	8.23149	7.78412	2.772	7.83784	7.85666	2.772	7.7323	7.85015
4.1646	6.05344	6.18223	3.7752	7.55309	7.61498	2.7753	7.80887	7.92836	2.7753	7.80249	7.88987	2.7753	7.13249	7.0897	2.7753	8.23149	8.17524	2.7753	7.79155	7.85666	2.7753	7.75959	7.85015
4.1679	6.05344	6.21365	3.7785	7.55309	7.51595	2.7786	7.80887	7.44255	2.7786	7.69111	7.88987	2.7786	7.13249	7.11631	2.7786	8.23149	8.03864	2.7786	7.62594	7.85666	2.7786	7.68267	7.85015
4.1712	6.05344	6.08677	3.7818	7.86416	7.92957	2.7819	7.80887	7.7035	2.7819	7.86619	7.88987	2.7819	7.13249	7.07835	2.7819	8.23149	8.03593	2.7819	7.74639	7.85666	2.7819	7.90005	7.85015
4.1745	6.05344	6.18739	3.7851	7.86416	8.0436	2.7852	7.80887	8.00985	2.7852	8.07157	7.88987	2.7852	7.13249	7.03597	2.7852	8.23149	8.10081	2.7852	7.76911	7.85666	2.7852	7.77751	7.85015
4.1778	6.05344	6.04974	3.7884	7.86416	8.15744	2.7885	7.80887	7.6123	2.7885	7.98555	7.88987	2.7885	7.13249	7.58099	2.7885	8.23149	7.89752	2.7885	7.68084	7.85666	2.7885	7.71463	7.85015
4.1811	6.05344	6.15433	3.7917	7.86416	8.15584	2.7918	7.37175	7.24076	2.7918	7.98569	7.88987	2.7918	7.13249	7.33183	2.7918	8.23149	8.23473	2.7918	7.96687	7.85666	2.7918	7.89375	7.85015
4.1844	6.05344	6.09568	3.795	7.86416	7.96785	2.7951	7.37175	7.22577	2.7951	7.80958	7.88987	2.7951	7.13249	7.20742	2.7951	8.23149	8.15008	2.7951	7.38598	7.48266	2.7951	7.79363	7.85015
4.1877	6.05344	6.13556	3.7983	7.86416	7.93935	2.7984	7.37175	7.3937	2.7984	8.05693	7.88987	2.7984	7.13249	6.82391	2.7984	8.23149	8.03314	2.7984	7.33455	7.48266	2.7984	7.87014	7.85015
4.191	6.05344	6.072	3.8016	7.86416	8.00237	2.8017	7.37175	7.19881	2.8017	7.77577	7.88987	2.8017	7.13249	7.25781	2.8017	8.23149	8.32142	2.8017	7.46484	7.48266	2.8017	7.71439	7.85015
4.1943	6.05344	6.20004	3.8049	7.86416	7.49798	2.805	7.37175	7.23802	2.805	7.78847	7.88987	2.805	7.13249	7.10549	2.805	8.23149	8.34611	2.805	7.72594	7.85666	2.805	7.7157	7.85015
4.1976	6.05344	6.14157	3.8082	7.86416	8.25399	2.8083	7.37175	7.18511	2.8083	7.78934	7.88987	2.8083	7.13249	7.57392	2.8083	8.23149	8.45901	2.8083	7.70351	7.85666	2.8083	7.63914	7.85015
4.2009	6.05344	5.9628	3.8115	7.86416	8.01968	2.8116	7.37175	7.09503	2.8116	8.05476	7.88987	2.8116	7.13249	7.11386	2.8116	8.23149	8.40219	2.8116	7.89586	7.85666	2.8116	7.70614	7.85015
4.2042	6.05344	5.99707	3.8148	7.86416	8.07349	2.8149	7.37175	7.13683	2.8149	7.80792	7.88987	2.8149	7.13249	7.06442	2.8149	8.23149	8.25107	2.8149	7.85735	7.85666	2.8149	7.66913	7.85015
4.2075	6.05344	6.07287	3.8181	7.86416	7.9174	2.8182	7.37175	6.93807	2.8182	8.05226	7.88987	2.8182	7.13249	7.25118	2.8182	8.23149	8.3988	2.8182	7.85543	7.85666	2.8182	7.68198	7.85015
4.2108	6.05344	5.82736	3.8214	7.86416	8.15442	2.8215	7.37175	7.16079	2.8215	8.11847	7.88987	2.8215	7.13249	7.02599	2.8215	8.23149	8.31604	2.8215	7.90467	7.85666	2.8215	7.72784	7.85015
4.2141	6.05344	5.96371	3.8247	7.86416	8.22264	2.8248	7.37175	7.33869	2.8248	7.84874	7.88987	2.8248	7.13249	7.23649	2.8248	8.23149	8.33171	2.8248	7.89161	7.85666	2.8248	7.68506	7.85015
4.2174	6.05344	6.0279	3.828	7.86416	8.20694	2.8281	7.37175	7.32869	2.8281	7.60219	7.88987	2.8281	7.13249	7.11266	2.8281	8.23149	8.22037	2.8281	7.43769	7.48266	2.8281	7.65702	7.85015
4.2207	6.05344	6.08322	3.8313	7.86416	7.91809	2.8314	7.80887	7.69411	2.8314	7.62412	7.88987	2.8314	7.13249	7.4285	2.8314	8.23149	8.17518	2.8314	7.36243	7.48266	2.8314	7.70509	7.85015
4.224	6.05344	5.84933	3.8346	7.86416	7.9322	2.8347	7.80887	7.97085	2.8347	7.71892	7.88987	2.8347	7.13249	7.29166	2.8347	8.23149	8.20213	2.8347	7.32183	7.48266	2.8347	7.79045	7.85015
4.2273	6.05344	6.09384	3.8379	7.55309	7.70398	2.838	7.80887	7.67372	2.838	7.80826	7.88987	2.838	7.13249	7.18095	2.838	8.23149	8.56612	2.838	7.30956	7.48266	2.838	7.66597	7.85015
4.2306	6.05344	5.88612	3.8412	7.55309	7.76974	2.8413	7.80887	7.57917	2.8413	7.85782	7.88987	2.8413	7.13249	6.5049	2.8413	8.23149	8.48573	2.8413	7.33929	7.48266	2.8413	7.86602	7.85015
4.2339	6.05344	6.16487	3.8445	7.55309	7.60669	2.8446	7.37175	7.34317	2.8446	7.70017	7.88987	2.8446	7.13249	6.76504	2.8446	8.23149	8.50215	2.8446	7.51407	7.48266	2.8446	7.86562	7.85015
4.2372	6.05344	6.141	3.8478	7.55309	7.70047	2.8479	7.37175	7.00859	2.8479	7.88423	7.88987	2.8479	7.13249	7.17189	2.8479	8.23149	8.2421	2.8479	7.47317	7.48266	2.8479	7.97756	7.85015
4.2405	6.05344	6.13086	3.8511	7.55309	7.61788	2.8512	7.37175	7.26201	2.8512	7.88771	7.88987	2.8512	7.13249	7.0086	2.8512	8.23149	8.35122	2.8512	7.5283	7.48266	2.8512	7.91373	7.85015
4.2438	6.05344	6.06847	3.8544	7.55309	7.67746	2.8545	7.37175	7.25938	2.8545	7.77485	7.88987	2.8545	7.13249	7.1178	2.8545	8.23149	8.05374	2.8545	7.61961	7.48266	2.8545	7.84436	7.85015
4.2471	6.05344	6.24166	3.8577	7.55309	7.57632	2.8578	7.37175	7.32105	2.8578	7.77828	7.88987	2.8578	7.13249	7.34324	2.8578	8.23149	8.17018	2.8578	7.99265	7.85666	2.8578	7.68196	7.85015
4.2504	5.65731	5.50782	3.861	7.55309	7.49651	2.8611	7.37175	7.22433	2.8611	7.66181	7.88987	2.8611	7.13249	7.41388	2.8611	8.23149	8.10898	2.8611	7.87174	7.85666	2.8611	7.54731	7.85015
4.2537	5.65731	5.60406	3.8643	7.55309	7.79492	2.8644	7.37175	7.31068	2.8644	7.80222	7.88987	2.8644	7.13249	6.67727	2.8644	8.23149	8.2663	2.8644	8.00653	7.85666	2.8644	7.97164	7.85015
4.257	5.65731	5.40561	3.8676	7.55309	7.50901	2.8677	7.37175	7.38627	2.8677	7.58421	7.88987	2.8677	7.13249	7.02817	2.8677	8.23149	8.21749	2.8677	7.91448	7.85666	2.8677	7.75749	7.85015
4.2603	5.65731	5.60521	3.8709	7.55309	7.80395	2.871	7.37175	7.21372	2.871	7.74931	7.88987	2.871	7.13249	7.12876	2.871	8.23149	8.25885	2.871	8.01142	7.85666	2.871	7.63426	7.85015
4.2636	5.65731	5.63946	3.8742	7.55309	7.63488	2.8743	7.37175	6.95325	2.8743	7.8138	7.88987	2.8743	7.13249	7.42979	2.8743	8.23149	7.90836	2.8743	7.96627	7.85666	2.8743	7.85311	7.85015
4.2669	5.65731	5.45038	3.8775	7.55309	7.31809	2.8776	7.37175	7.26828	2.8776	7.93732	7.88987	2.8776	7.13249	7.4062	2.8776	8.23149	8.16402	2.8776	7.71133	7.85666	2.8776	7.80044	7.85015
4.2702	5.65731	5.65904	3.8808	7.55309	7.58127	2.8809	7.80887	7.92569	2.8809	7.99517	7.88987	2.8809	7.13249	7.02701	2.8809	8.23149	8.06848	2.8809	8.06622	7.85666	2.8809	7.72087	7.85015
4.2735	5.65731	5.54073	3.8841	7.55309	7.71148	2.8842	7.80887	8.10413	2.8842	7.77383	7.88987	2.8842	7.13249	7.04613	2.8842	8.23149	8.25865	2.8842	7.9728	7.85666	2.8842	7.83204	7.85015
4.2768	6.05344	6.1488	3.8874	7.86416	8.08283	2.8875	7.80887	8.33971	2.8875	7.96334	7.88987	2.8875	7.13249	6.7907	2.8875	8.23149	8.64404	2.8875	7.8872	7.85666	2.8875	7.85735	7.85015
4.2801	6.05344	6.06877	3.8907	7.86416	8.16168	2.8908	7.80887	7.999	2.8908	7.72266	7.88987	2.8908	7.13249	6.92026	2.8908	8.23149	8.16922	2.8908	7.51601	7.48266	2.8908	7.85086	7.85015
4.2834	6.05344	6.03533	3.894	7.86416	8.02848	2.8941	7.80887	7.62247	2.8941	7.89583	7.88987	2.8941	7.13249	6.86249	2.8941	8.23149	8.0968	2.8941	7.58022	7.48266	2.8941	7.8992	7.85015
4.2867	6.05344	6.21466	3.8973	7.86416	7.89962	2.8974	7.80887	7.74448	2.8974	7.81755	7.88987	2.8974	7.13249	7.32838	2.8974	8.23149	8.07129	2.8974	7.83601	7.85666	2.8974	7.90836	7.85015
4.29	6.05344	5.88809	3.9006	7.86416	7.99496	2.9007	7.80887	7.99319	2.9007	8.01773	7.88987	2.9007	7.13249	7.38761	2.9007	8.23149	8.39223	2.9007	7.869	7.85666	2.9007	7.79746	7.85015
4.2933	6.05344	6.08914	3.9039	7.86416	8.08838	2.904	7.80887	7.85169	2.904	7.88452	7.88987	2.904	7.13249	7.81877	2.904	8.23149	8.28987	2.904	7.87187	7.85666	2.904	7.69998	7.85015
4.2966	6.05344	6.15017	3.9072	7.86416	7.68576	2.9073	7.37175	7.11081	2.9073	7.57851	7.88987	2.9073	7.13249	7.13127	2.9073	8.23149	8.2185	2.9073	7.95391	7.85666	2.9073	7.82897	7.85015
4.2999	6.05344	6.10187	3.9105	7.86416	7.71861	2.9106	7.37175	7.32522	2.9106	7.96101	7.88987	2.9106	7.13249	7.41371	2.9106	8.23149	8.0736	2.9106	7.71771	7.85666	2.9106	7.74351	7.85015
4.3032	6.05344	6.04331	3.9138	7.86416	7.96772	2.9139	7.37175	6.98233	2.9139	7.68431	7.88987	2.9139	7.13249	7.06581	2.9139	8.23149	8.44489	2.9139	7.80023	7.85666	2.9139	7.84784	7.85015
4.3065	6.05344	5.96986	3.9171	7.86416	7.83103	2.9172	7.37175	7.15447	2.9172	7.76579	7.88987	2.9172	7.13249	7.07767	2.9172	8.23149	8.53122	2.9172	7.90164	7.85666	2.9172	7.75603	7.85015
4.3098	6.05344	5.98481	3.9204	7.86416	8.28212	2.9205	7.37175	7.31293	2.9205	7.61781	7.88987	2.9205	7.13249	6.60578	2.9205	8.23149	8.2314	2.9205	8.00885	7.85666	2.9205	7.77704	7.85015
4.3131	6.05344	6.30149	3.9237	7.86416	8.07855	2.9238	7.37175	7.44926	2.9238	7.79648	7.88987	2.9238	7.13249	6.77791	2.9238	8.23149	8.03729	2.9238	7.75623	7.85666	2.9238	7.86521	7.85015
4.3164	6.05344	6.19525	3.927	7.86416	7.86407	2.9271	7.37175	7.20041	2.9271	7.87973	7.88987	2.9271	7.13249	7.26384	2.9271	8.23149	8.21586	2.9271	7.93087	7.85666	2.9271	7.87252	7.85015
4.3197	6.05344	6.1747	3.9303	7.86416	7.78476	2.9304	7.37175	7.18376	2.9304	7.77008	7.88987	2.9304	7.13249	7.22004	2.9304	8.23149	8.27982	2.9304	7.25293	7.20896	2.9304	7.71982	7.85015
4.323	6.05344	6.04666	3.9336	7.86416	7.72814	2.9337	7.37175	7.37371	2.9337	7.92085	7.88987	2.9337	7.13249	6.9695	2.9337	8.23149	8.24867	2.9337	7.05983	7.20896	2.9337	7.70153	7.85015
4.3263	6.05344	6.08255	3.9369	7.86416	7.94163	2.937	7.37175	7.59174	2.937	7.77777	7.88987	2.937	7.13249	7.32943	2.937	8.23149	7.9728	2.937	7.23044	7.20896	2.937	7.94764	7.85015
4.3296	6.05344	5.94605	3.9402	7.86416	7.99974	2.9403	7.37175	7.46952	2.9403	7.90655	7.88987	2.9403	7.13249	7.02348	2.9403	8.23149	8.13924	2.9403	7.28118	7.20896	2.9403	7.75867	7.85015
4.3329	6.05344	6.09228	3.9435	7.86416	7.97735	2.9436	7.37175	7.21935	2.9436	7.62507	7.88987	2.9436	7.13249	7.05359	2.9436	8.23149	8.52652	2.9436	7.05204	7.20896	2.9436	7.54138	7.85015
4.3362	6.05344	6.10173	3.9468	7.86416	8.04561	2.9469	7.37175	7.06853	2.9469	7.86546	7.88987	2.9469	7.13249	7.58164	2.9469	8.23149	8.31757	2.9469	7.20336	7.20896	2.9469	7.59889	7.85015
4.3395	6.05344	6.06056	3.9501	7.86416	7.87484	2.9502	7.37175	7.3072	2.9502	7.70905	7.88987	2.9502	7.13249	7.56704	2.9502	8.23149	8.34136	2.9502	7.11221	7.20896	2.9502	7.70598	7.85015
4.3428	6.05344	5.98928	3.9534	7.86416	7.88736	2.9535	7.37175	7.31134	2.9535	7.70563	7.88987	2.9535	7.13249	7.27371	2.9535	8.23149	8.10498	2.9535	7.07195	7.20896	2.9535	7.73387	7.85015
4.3461	6.05344	5.91638	3.9567	7.86416	7.88091	2.9568	7.37175	7.40136	2.9568	7.79064	7.88987	2.9568	7.13249	7.2004	2.9568	8.23149	8.18397	2.9568	7.09333	7.20896	2.9568	7.7444	7.85015
4.3494	6.05344	5.73492	3.96	7.86416	7.73331	2.9601	7.80887	7.96783	2.9601	7.77192	7.88987	2.9601	7.13249	6.96553	2.9601	8.23149	8.0262	2.9601	7.19412	7.20896	2.9601	7.83613	7.85015
4.3527	6.05344	6.0941	3.9633	7.86416	7.87352	2.9634	7.80887	7.71727	2.9634	7.68665	7.88987	2.9634	7.13249	7.41862	2.9634	8.23149	8.04078	2.9634	7.15658	7.20896	2.9634	7.65898	7.85015
4.356	6.05344	6.08263	3.9666	7.86416	7.7583	2.9667	7.80887	7.86723	2.9667	7.88436	7.88987	2.9667	7.13249	7.21088	2.9667	8.23149	8.14743	2.9667	7.15046	7.20896	2.9667	7.83611	7.85015
4.3593	6.05344	6.09719	3.9699	7.86416	7.83716	2.97	7.80887	8.04548	2.97	7.8102	7.88987	2.97	7.13249	7.48872	2.97	8.23149	7.9664	2.97	7.13636	7.20896	2.97	7.70004	7.85015
4.3626	6.05344	6.18512	3.9732	7.86416	7.90233	2.9733	7.80887	7.87721	2.9733	8.01472	7.88987	2.9733	7.13249	7.02483	2.9733	8.23149	8.40021	2.9733	7.13839	7.20896	2.9733	7.78255	7.85015
4.3659	6.05344	5.96135	3.9765	7.86416	7.79639	2.9766	7.80887	7.86033	2.9766	7.70447	7.88987	2.9766	7.13249	7.10217	2.9766	8.23149	8.322	2.9766	7.14993	7.20896	2.9766	7.74187	7.85015
4.3692	6.05344	6.06334	3.9798	7.86416	8.20025	2.9799	7.80887	8.11039	2.9799	7.80333	7.88987	2.9799	7.13249	7.31357	2.9799	8.23149	8.27884	2.9799	7.17071	7.20896	2.9799	7.84983	7.85015
4.3725	6.05344	5.90633	3.9831	7.86416	7.97352	2.9832	7.80887	7.749	2.9832	7.81694	7.88987	2.9832	7.13249	6.6258	2.9832	8.23149	8.27438	2.9832	7.57643	7.20896	2.9832	7.73645	7.85015
4.3758	6.05344	6.01731	3.9864	7.86416	8.03625	2.9865	7.80887	7.79327	2.9865	7.91474	7.88987	2.9865	7.13249	6.91004	2.9865	8.23149	8.25153	2.9865	7.21308	7.20896	2.9865	7.83756	7.85015
4.3791	5.65731	5.73119	3.9897	7.86416	7.84412	2.9898	7.80887	7.93449	2.9898	7.83983	7.88987	2.9898	7.13249	7.1881	2.9898	8.23149	8.42941	2.9898	7.27798	7.20896	2.9898	7.96018	7.85015
4.3824	5.65731	5.74868	3.993	7.86416	7.71827	2.9931	7.37175	7.30901	2.9931	7.79115	7.88987	2.9931	7.13249	6.97228	2.9931	8.23149	8.31432	2.9931	7.29646	7.20896	2.9931	7.98735	7.85015
4.3857	5.65731	5.73098	3.9963	7.86416	7.72624	2.9964	7.37175	7.17706	2.9964	7.82503	7.88987	2.9964	7.13249	6.87357	2.9964	8.23149	8.13089	2.9964	7.29741	7.20896	2.9964	7.74719	7.85015
4.389	5.65731	6.04919	3.9996	7.86416	7.58188	2.9997	7.37175	7.24316	2.9997	7.81653	7.88987	2.9997	7.13249	6.9787	2.9997	8.23149	8.44721	2.9997	7.38749	7.20896	2.9997	7.78981	7.85015
4.3923	5.65731	6.00368	4.0029	7.86416	7.97592	3.003	7.37175	7.33967	3.003	7.82536	7.88987	3.003	7.13249	7.00703	3.003	8.23149	8.34483	3.003	7.36738	7.20896	3.003	7.83631	7.85015
4.3956	5.65731	5.9505	4.0062	7.86416	7.97026	3.0063	7.37175	7.10506	3.0063	7.7767	7.88987	3.0063	7.13249	7.13532	3.0063	8.23149	8.39416	3.0063	7.29782	7.20896	3.0063	7.83556	7.85015
4.3989	5.65731	5.89499	4.0095	7.86416	7.90218	3.0096	7.37175	7.21947	3.0096	8.14596	7.88987	3.0096	7.13249	7.02211	3.0096	8.23149	8.43977	3.0096	7.11931	7.20896	3.0096	7.84061	7.85015
4.4022	5.65731	5.68584	4.0128	7.86416	7.97976	3.0129	7.37175	7.37555	3.0129	7.89096	7.88987	3.0129	7.13249	6.99293	3.0129	8.23149	8.33344	3.0129	7.29539	7.20896	3.0129	7.89394	7.85015
4.4055	5.65731	5.66328	4.0161	7.86416	7.96095	3.0162	7.37175	7.72725	3.0162	7.95949	7.88987	3.0162	7.13249	7.16778	3.0162	8.23149	8.26186	3.0162	7.12593	7.20896	3.0162	7.80674	7.85015
4.4088	5.65731	5.77556	4.0194	7.86416	7.91134	3.0195	7.37175	7.35019	3.0195	7.86847	7.88987	3.0195	7.13249	6.99389	3.0195	8.23149	8.32853	3.0195	7.31258	7.20896	3.0195	7.97337	7.85015
4.4121	5.65731	5.73071	4.0227	7.86416	7.72424	3.0228	7.37175	7.30637	3.0228	7.74142	7.88987	3.0228	7.13249	7.40672	3.0228	8.23149	8.0024	3.0228	7.31121	7.20896	3.0228	7.95873	7.85015
4.4154	5.65731	5.53659	4.026	7.86416	7.81022	3.0261	7.37175	7.34263	3.0261	7.69399	7.88987	3.0261	7.13249	7.34693	3.0261	8.23149	8.45646	3.0261	7.29287	7.20896	3.0261	8.06491	7.85015
4.4187	5.65731	5.80434	4.0293	7.86416	7.97822	3.0294	7.37175	7.24261	3.0294	7.96168	7.88987	3.0294	7.13249	7.14605	3.0294	8.23149	8.24518	3.0294	7.30689	7.20896	3.0294	7.78277	7.85015
4.422	5.65731	5.66893	4.0326	7.86416	7.86418	3.0327	7.37175	7.44493	3.0327	7.85738	7.88987	3.0327	7.13249	7.09521	3.0327	8.23149	8.29993	3.0327	7.35504	7.20896	3.0327	7.76366	7.85015
4.4253	5.65731	5.54204	4.0359	7.86416	7.94018	3.036	7.37175	8.00908	3.036	7.85746	7.88987	3.036	7.13249	7.25418	3.036	8.23149	8.37221	3.036	7.26216	7.20896	3.036	7.79344	7.85015
4.4286	5.65731	5.98539	4.0392	7.86416	8.08961	3.0393	7.37175	7.00551	3.0393	7.78327	7.88987	3.0393	7.13249	7.00544	3.0393	8.23149	8.30716	3.0393	7.26883	7.20896	3.0393	7.93853	7.85015
4.4319	5.65731	5.96861	4.0425	7.86416	7.68566	3.0426	7.80887	7.7119	3.0426	7.80896	7.88987	3.0426	7.13249	6.47996	3.0426	8.23149	8.37267	3.0426	7.39091	7.20896	3.0426	7.71696	7.85015
4.4352	5.65731	5.81599	4.0458	7.86416	7.87597	3.0459	7.80887	7.7241	3.0459	7.67987	7.88987	3.0459	7.13249	7.17546	3.0459	8.23149	8.48538	3.0459	7.36995	7.20896	3.0459	7.82498	7.85015
4.4385	5.65731	5.89317	4.0491	7.86416	7.94898	3.0492	7.80887	7.86562	3.0492	7.76012	7.88987	3.0492	7.13249	7.20531	3.0492	8.23149	8.4298	3.0492	7.36918	7.20896	3.0492	7.83431	7.85015
4.4418	5.65731	5.7857	4.0524	7.86416	7.8674	3.0525	7.80887	7.84812	3.0525	7.63657	7.88987	3.0525	7.13249	6.94618	3.0525	8.23149	8.56711	3.0525	7.29188	7.20896	3.0525	7.70326	7.85015
4.4451	5.65731	5.96077	4.0557	7.86416	7.52748	3.0558	7.80887	7.55656	3.0558	7.79838	7.88987	3.0558	7.13249	6.9228	3.0558	8.23149	8.00492	3.0558	7.25658	7.20896	3.0558	7.74108	7.85015
4.4484	5.65731	5.79901	4.059	7.86416	7.83192	3.0591	7.80887	7.70974	3.0591	7.96292	7.88987	3.0591	7.13249	7.00132	3.0591	8.23149	8.24005	3.0591	7.42019	7.20896	3.0591	7.59479	7.85015
4.4517	5.65731	5.90607	4.0623	7.86416	7.95191	3.0624	7.80887	7.89671	3.0624	7.89787	7.88987	3.0624	7.13249	7.21352	3.0624	8.23149	8.31348	3.0624	7.36227	7.20896	3.0624	7.83587	7.85015
4.455	5.65731	5.87964	4.0656	7.86416	7.72913	3.0657	7.80887	7.95913	3.0657	7.99026	7.88987	3.0657	7.13249	7.42534	3.0657	8.23149	8.4697	3.0657	7.29899	7.20896	3.0657	7.77425	7.85015
4.4583	5.65731	6.05871	4.0689	7.86416	7.88457	3.069	7.80887	7.69024	3.069	7.66106	7.88987	3.069	7.13249	7.44772	3.069	8.23149	8.22143	3.069	7.22462	7.20896	3.069	7.82575	7.85015
4.4616	5.65731	5.89791	4.0722	7.86416	8.08551	3.0723	7.80887	7.79949	3.0723	7.78146	7.88987	3.0723	7.13249	6.87264	3.0723	8.23149	8.52906	3.0723	7.40857	7.20896	3.0723	7.82883	7.85015
4.4649	5.65731	5.94759	4.0755	7.86416	7.89163	3.0756	7.80887	7.69115	3.0756	7.79476	7.88987	3.0756	7.13249	6.8808	3.0756	8.23149	8.16742	3.0756	7.33303	7.20896	3.0756	7.91128	7.85015
4.4682	5.65731	5.76996	4.0788	7.86416	7.86506	3.0789	7.80887	7.75423	3.0789	7.74019	7.88987	3.0789	7.13249	7.28776	3.0789	8.23149	8.34041	3.0789	7.26184	7.20896	3.0789	7.65776	7.85015
4.4715	5.65731	5.99458	4.0821	7.86416	7.89478	3.0822	7.80887	7.68688	3.0822	7.85178	7.88987	3.0822	7.13249	6.83309	3.0822	8.23149	8.37048	3.0822	7.29854	7.20896	3.0822	7.73284	7.85015
4.4748	5.65731	5.99304	4.0854	7.86416	7.7256	3.0855	7.80887	7.69093	3.0855	7.94846	7.88987	3.0855	7.13249	7.17439	3.0855	8.23149	8.29586	3.0855	7.29877	7.20896	3.0855	7.88446	7.85015
4.4781	5.65731	5.91701	4.0887	7.86416	7.93018	3.0888	7.80887	7.87802	3.0888	8.10586	7.88987	3.0888	7.13249	7.14665	3.0888	8.23149	8.66454	3.0888	7.34688	7.20896	3.0888	7.78574	7.85015
4.4814	5.65731	5.74413	4.092	7.86416	7.85491	3.0921	7.80887	7.72204	3.0921	7.80774	7.88987	3.0921	7.13249	7.34903	3.0921	8.23149	8.34454	3.0921	7.34512	7.20896	3.0921	7.66224	7.85015
4.4847	6.05344	5.99745	4.0953	7.86416	7.91914	3.0954	7.80887	7.76909	3.0954	7.78791	7.88987	3.0954	7.13249	7.09764	3.0954	8.23149	8.38841	3.0954	7.36811	7.20896	3.0954	7.72916	7.85015
4.488	6.05344	6.14259	4.0986	7.86416	7.95607	3.0987	7.80887	7.71732	3.0987	7.74716	7.88987	3.0987	7.13249	7.15858	3.0987	8.23149	8.04796	3.0987	7.25398	7.20896	3.0987	7.88054	7.85015
4.4913	6.05344	5.96183	4.1019	7.86416	8.00067	3.102	7.80887	7.69312	3.102	7.99537	7.88987	3.102	7.13249	7.36623	3.102	8.23149	8.33368	3.102	7.14227	7.20896	3.102	7.85526	7.85015
4.4946	6.05344	5.86597	4.1052	7.86416	7.81014	3.1053	7.80887	7.89354	3.1053	7.83232	7.88987	3.1053	7.13249	7.10948	3.1053	8.23149	8.45927	3.1053	7.29255	7.20896	3.1053	7.7666	7.85015
4.4979	6.05344	5.84938	4.1085	7.86416	8.03901	3.1086	7.80887	7.47808	3.1086	7.80081	7.88987	3.1086	7.13249	7.29939	3.1086	8.23149	8.54434	3.1086	7.98606	7.20896	3.1086	7.74505	7.85015
4.5012	6.05344	6.0686	4.1118	7.86416	7.83096	3.1119	7.80887	7.8389	3.1119	8.02148	7.88987	3.1119	7.13249	7.18675	3.1119	8.23149	8.30496	3.1119	7.29659	7.20896	3.1119	7.90462	7.85015
4.5045	6.05344	6.02011	4.1151	7.86416	7.9234	3.1152	7.80887	7.81396	3.1152	7.97279	7.88987	3.1152	7.13249	7.29888	3.1152	8.23149	8.36335	3.1152	7.25213	7.20896	3.1152	7.70983	7.85015
4.5078	6.05344	6.12181	4.1184	7.86416	7.88372	3.1185	7.37175	7.40285	3.1185	7.75892	7.88987	3.1185	7.13249	6.8183	3.1185	8.23149	8.35614	3.1185	7.37173	7.20896	3.1185	7.79048	7.85015
4.5111	6.05344	6.071	4.1217	7.86416	7.73817	3.1218	7.37175	7.58109	3.1218	7.83802	7.88987	3.1218	7.13249	7.28901	3.1218	8.23149	8.32315	3.1218	7.33154	7.20896	3.1218	7.89024	7.85015
4.5144	6.05344	6.25338	4.125	7.86416	7.98421	3.1251	7.37175	7.66635	3.1251	7.93454	7.88987	3.1251	7.13249	6.9061	3.1251	8.23149	8.39821	3.1251	7.26869	7.20896	3.1251	7.70838	7.85015
4.5177	6.05344	6.17463	4.1283	7.86416	7.90929	3.1284	7.37175	7.62043	3.1284	7.91407	7.88987	3.1284	7.13249	7.15759	3.1284	8.23149	8.39535	3.1284	7.31755	7.20896	3.1284	7.951	7.85015
4.521	6.05344	6.18818	4.1316	7.86416	7.80449	3.1317	7.37175	7.28686	3.1317	8.00839	7.88987	3.1317	7.13249	7.50938	3.1317	8.23149	8.47929	3.1317	7.2777	7.20896	3.1317	7.67593	7.85015
4.5243	6.05344	6.30264	4.1349	7.86416	7.90699	3.135	7.37175	7.36894	3.135	7.99819	7.88987	3.135	7.13249	7.21688	3.135	8.23149	8.23355	3.135	7.20623	7.20896	3.135	7.72712	7.85015
4.5276	6.05344	6.03867	4.1382	7.86416	7.93136	3.1383	7.37175	7.39536	3.1383	7.94686	7.88987	3.1383	7.13249	6.86953	3.1383	8.23149	8.37179	3.1383	7.36991	7.20896	3.1383	7.70065	7.85015
4.5309	6.05344	6.11613	4.1415	7.86416	7.76883	3.1416	7.37175	7.1725	3.1416	7.93794	7.88987	3.1416	7.13249	6.68538	3.1416	8.23149	8.44522	3.1416	7.35262	7.20896	3.1416	7.72852	7.85015
4.5342	6.05344	6.30137	4.1448	7.86416	7.9063	3.1449	7.37175	7.58977	3.1449	7.67456	7.88987	3.1449	7.13249	7.21296	3.1449	8.23149	8.29214	3.1449	7.26447	7.20896	3.1449	7.63374	7.85015
4.5375	6.05344	6.05712	4.1481	7.86416	7.95109	3.1482	7.37175	7.61818	3.1482	7.75563	7.88987	3.1482	7.13249	6.93226	3.1482	8.23149	8.03121	3.1482	7.2973	7.20896	3.1482	7.72841	7.85015
4.5408	6.05344	6.1159	4.1514	7.86416	7.92426	3.1515	7.37175	7.63737	3.1515	7.88267	7.88987	3.1515	7.13249	7.31291	3.1515	8.23149	8.24769	3.1515	7.43674	7.20896	3.1515	7.68927	7.85015
4.5441	6.05344	6.07251	4.1547	7.86416	7.80115	3.1548	7.37175	7.48939	3.1548	7.74641	7.88987	3.1548	7.13249	7.43546	3.1548	8.23149	8.27251	3.1548	7.30956	7.20896	3.1548	7.76709	7.85015
4.5474	6.05344	6.08703	4.158	7.86416	7.80132	3.1581	7.37175	7.27887	3.1581	8.11115	7.88987	3.1581	7.13249	7.19247	3.1581	8.23149	8.24986	3.1581	7.21116	7.20896	3.1581	7.83387	7.85015
4.5507	6.05344	6.1416	4.1613	7.86416	7.9074	3.1614	7.37175	7.52454	3.1614	7.9387	7.88987	3.1614	7.13249	7.36844	3.1614	8.23149	8.45839	3.1614	7.20103	7.20896	3.1614	7.85897	7.85015
4.554	6.05344	6.15975	4.1646	7.86416	7.9126	3.1647	7.80887	7.61535	3.1647	7.80738	7.88987	3.1647	7.13249	7.06242	3.1647	8.23149	8.29416	3.1647	7.27696	7.20896	3.1647	7.74302	7.85015
4.5573	6.05344	6.09489	4.1679	7.86416	7.728	3.168	7.80887	7.59316	3.168	7.77646	7.88987	3.168	7.13249	7.21704	3.168	8.23149	7.95238	3.168	7.31811	7.20896	3.168	7.90641	7.85015
4.5606	6.05344	6.07301	4.1712	7.86416	7.9281	3.1713	7.80887	7.69887	3.1713	7.59378	7.88987	3.1713	7.13249	6.90246	3.1713	8.23149	8.59124	3.1713	7.2611	7.20896	3.1713	7.91303	7.85015
4.5639	6.05344	6.24832	4.1745	7.86416	7.74347	3.1746	7.80887	7.58248	3.1746	7.82319	7.88987	3.1746	7.13249	6.99259	3.1746	8.23149	8.24139	3.1746	7.29409	7.20896	3.1746	7.92286	7.85015
4.5672	6.05344	6.24426	4.1778	7.86416	7.9452	3.1779	7.80887	7.69231	3.1779	7.86716	7.88987	3.1779	7.13249	7.1764	3.1779	8.23149	8.20673	3.1779	7.25957	7.20896	3.1779	7.72032	7.85015
4.5705	6.05344	6.09639	4.1811	7.86416	7.77672	3.1812	7.80887	7.68855	3.1812	7.88565	7.88987	3.1812	7.13249	6.96297	3.1812	8.23149	8.21025	3.1812	7.16391	7.20896	3.1812	7.79214	7.85015
4.5738	6.05344	6.20254	4.1844	7.86416	7.65908	3.1845	7.80887	7.6678	3.1845	7.85383	7.88987	3.1845	7.13249	6.87353	3.1845	8.23149	7.91292	3.1845	7.44954	7.20896	3.1845	7.99951	7.85015
4.5771	6.05344	6.26643	4.1877	7.86416	7.4731	3.1878	7.80887	7.81959	3.1878	7.79228	7.88987	3.1878	7.13249	6.32435	3.1878	8.23149	8.41328	3.1878	7.27753	7.20896	3.1878	7.95459	7.85015
4.5804	6.05344	6.18192	4.191	7.86416	7.87035	3.1911	7.80887	7.51746	3.1911	7.9376	7.88987	3.1911	7.13249	7.18784	3.1911	8.23149	7.88073	3.1911	7.22729	7.20896	3.1911	7.88488	7.85015
4.5837	6.05344	6.12874	4.1943	7.86416	7.91919	3.1944	7.80887	7.85246	3.1944	7.87094	7.88987	3.1944	7.13249	7.49938	3.1944	8.23149	8.28885	3.1944	7.46095	7.20896	3.1944	7.77013	7.85015
4.587	6.05344	6.12893	4.1976	7.86416	7.89342	3.1977	7.80887	7.80838	3.1977	7.78096	7.88987	3.1977	7.13249	7.41498	3.1977	8.23149	8.19674	3.1977	7.30471	7.20896	3.1977	7.92458	7.85015
4.5903	6.05344	6.0722	4.2009	7.86416	7.71232	3.201	7.80887	8.03955	3.201	7.65568	7.88987	3.201	7.13249	7.05837	3.201	8.23149	8.16069	3.201	7.35534	7.20896	3.201	7.8423	7.85015
4.5936	6.05344	6.17708	4.2042	7.86416	7.75643	3.2043	7.80887	7.80731	3.2043	7.95508	7.88987	3.2043	7.13249	7.00654	3.2043	8.23149	8.27053	3.2043	7.34196	7.20896	3.2043	7.69964	7.85015
4.5969	6.05344	6.36414	4.2075	7.86416	7.78324	3.2076	7.80887	7.76178	3.2076	7.65767	7.88987	3.2076	7.13249	6.92938	3.2076	8.23149	8.41349	3.2076	7.30434	7.20896	3.2076	7.72698	7.85015
4.6002	6.05344	6.18898	4.2108	7.86416	7.47985	3.2109	7.80887	7.79242	3.2109	7.84913	7.88987	3.2109	7.13249	7.12298	3.2109	8.23149	7.96166	3.2109	7.41431	7.20896	3.2109	7.81964	7.85015
4.6035	6.05344	6.17059	4.2141	7.86416	7.90445	3.2142	7.80887	7.68156	3.2142	7.77278	7.88987	3.2142	7.13249	6.98102	3.2142	8.23149	8.13369	3.2142	7.20099	7.20896	3.2142	7.89356	7.85015
4.6068	6.05344	6.05809	4.2174	7.86416	7.81734	3.2175	7.80887	7.76585	3.2175	7.87762	7.88987	3.2175	7.13249	7.26869	3.2175	8.23149	8.05059	3.2175	7.36082	7.20896	3.2175	7.85094	7.85015
4.6101	6.05344	6.15284	4.2207	7.86416	7.58457	3.2208	7.80887	7.69659	3.2208	7.61536	7.88987	3.2208	7.13249	7.04867	3.2208	8.23149	8.42864	3.2208	7.3092	7.20896	3.2208	7.82305	7.85015
4.6134	6.05344	6.056	4.224	7.86416	7.78971	3.2241	7.80887	7.76795	3.2241	7.62876	7.88987	3.2241	7.13249	7.0118	3.2241	8.23149	8.31506	3.2241	7.22765	7.20896	3.2241	7.90036	7.85015
4.6167	6.05344	6.13177	4.2273	7.86416	7.71729	3.2274	7.80887	7.84581	3.2274	7.73064	7.88987	3.2274	7.13249	7.13569	3.2274	8.23149	8.29527	3.2274	7.33767	7.20896	3.2274	7.78525	7.85015
4.62	6.05344	6.04245	4.2306	7.86416	7.95853	3.2307	7.80887	7.15644	3.2307	7.91921	7.88987	3.2307	7.13249	6.7856	3.2307	8.23149	8.52888	3.2307	7.31685	7.20896	3.2307	7.92605	7.85015
4.6233	6.05344	6.26008	4.2339	7.86416	7.87227	3.234	7.80887	7.47391	3.234	7.87012	7.88987	3.234	7.13249	7.09972	3.234	8.23149	8.52636	3.234	7.36204	7.20896	3.234	7.56442	7.85015
4.6266	6.05344	6.43414	4.2372	7.86416	7.82227	3.2373	7.80887	7.36663	3.2373	7.77501	7.88987	3.2373	7.13249	7.34964	3.2373	8.23149	8.30262	3.2373	7.35291	7.20896	3.2373	7.80956	7.85015
4.6299	6.05344	6.22496	4.2405	7.32021	7.38702	3.2406	7.80887	7.54252	3.2406	7.81217	7.88987	3.2406	7.13249	7.37454	3.2406	8.23149	8.04564	3.2406	7.10406	7.20896	3.2406	8.03582	7.85015
4.6332	6.05344	6.15517	4.2438	7.32021	7.30686	3.2439	7.80887	7.62341	3.2439	7.7824	7.88987	3.2439	7.13249	7.36453	3.2439	8.23149	8.32681	3.2439	7.26347	7.20896	3.2439	7.90379	7.85015
4.6365	6.05344	6.22372	4.2471	7.32021	7.31008	3.2472	7.80887	7.6743	3.2472	7.68219	7.88987	3.2472	7.13249	7.35951	3.2472	8.23149	8.12442	3.2472	7.15211	7.20896	3.2472	7.8824	7.85015
4.6398	6.05344	6.07614	4.2504	7.32021	7.18474	3.2505	7.80887	7.82207	3.2505	7.67815	7.88987	3.2505	7.13249	6.94102	3.2505	8.23149	8.38873	3.2505	7.2049	7.20896	3.2505	7.98601	7.85015
4.6431	6.05344	6.24141	4.2537	7.32021	6.9866	3.2538	7.80887	7.49862	3.2538	7.72018	7.88987	3.2538	7.13249	6.77266	3.2538	8.23149	8.46575	3.2538	7.19736	7.20896	3.2538	8.05619	7.85015
4.6464	6.05344	6.15526	4.257	7.32021	7.25709	3.2571	7.80887	7.71608	3.2571	7.90219	7.88987	3.2571	7.13249	7.36175	3.2571	8.23149	8.24676	3.2571	7.36787	7.20896	3.2571	7.73683	7.85015
4.6497	6.05344	6.18585	4.2603	7.32021	7.47859	3.2604	7.80887	7.78212	3.2604	7.85878	7.88987	3.2604	7.13249	7.06695	3.2604	8.23149	8.13506	3.2604	7.23675	7.20896	3.2604	7.66676	7.85015
4.653	6.05344	6.11471	4.2636	7.32021	7.50749	3.2637	7.80887	7.69033	3.2637	7.83378	7.88987	3.2637	7.13249	6.83265	3.2637	8.23149	8.25784	3.2637	7.32993	7.20896	3.2637	7.79496	7.85015
4.6563	6.05344	5.98048	4.2669	7.32021	7.42591	3.267	7.80887	7.63443	3.267	7.67564	7.88987	3.267	7.13249	7.24043	3.267	8.23149	8.35749	3.267	7.19034	7.20896	3.267	7.72309	7.85015
4.6596	6.05344	6.07095	4.2702	7.32021	7.4917	3.2703	7.80887	7.99012	3.2703	7.61756	7.88987	3.2703	7.13249	7.14369	3.2703	8.23149	8.11299	3.2703	7.35889	7.20896	3.2703	7.81965	7.85015
4.6629	6.05344	6.3057	4.2735	7.32021	7.5173	3.2736	7.80887	7.78284	3.2736	7.85753	7.88987	3.2736	7.13249	7.12205	3.2736	8.23149	8.40158	3.2736	7.27583	7.20896	3.2736	7.82607	7.85015
4.6662	6.05344	6.05958	4.2768	7.32021	7.57843	3.2769	7.80887	7.92403	3.2769	8.00172	7.88987	3.2769	7.13249	7.2665	3.2769	8.23149	8.3456	3.2769	7.22404	7.20896	3.2769	7.65131	7.85015
4.6695	6.05344	6.21305	4.2801	7.32021	7.3372	3.2802	7.80887	7.69176	3.2802	7.84877	7.88987	3.2802	7.13249	7.72447	3.2802	8.23149	8.00735	3.2802	7.21973	7.20896	3.2802	7.77749	7.85015
4.6728	6.05344	6.0558	4.2834	7.32021	7.20923	3.2835	7.80887	7.94865	3.2835	7.73066	7.88987	3.2835	7.13249	7.06135	3.2835	8.23149	8.25905	3.2835	7.2572	7.20896	3.2835	7.75606	7.85015
4.6761	6.05344	6.2287	4.2867	7.32021	7.31301	3.2868	7.80887	7.55038	3.2868	7.58855	7.88987	3.2868	7.13249	7.71747	3.2868	8.23149	8.17686	3.2868	7.27321	7.20896	3.2868	7.72698	7.85015
4.6794	6.05344	5.96102	4.29	7.32021	7.24166	3.2901	7.80887	7.59654	3.2901	7.76626	7.88987	3.2901	7.13249	6.90899	3.2901	8.23149	8.13332	3.2901	7.28268	7.20896	3.2901	8.08598	7.85015
4.6827	6.05344	6.1215	4.2933	7.32021	7.20476	3.2934	7.80887	7.80991	3.2934	7.78431	7.88987	3.2934	7.13249	7.08215	3.2934	8.23149	7.87901	3.2934	7.1551	7.20896	3.2934	7.78127	7.85015
4.686	6.05344	6.09243	4.2966	7.32021	7.29408	3.2967	7.80887	7.94624	3.2967	7.87615	7.88987	3.2967	7.13249	7.14788	3.2967	8.23149	8.41775	3.2967	7.36901	7.20896	3.2967	7.85601	7.85015
4.6893	6.05344	6.11223	4.2999	7.32021	7.25687	3.3	7.80887	8.00044	3.3	7.70635	7.88987	3.3	7.13249	7.29014	3.3	8.23149	7.96396	3.3	7.22848	7.20896	3.3	7.84847	7.85015
4.6926	6.05344	6.0537	4.3032	7.32021	7.25688	3.3033	7.80887	7.73138	3.3033	7.88845	7.88987	3.3033	7.13249	7.48026	3.3033	8.23149	8.06426	3.3033	7.2182	7.20896	3.3033	7.71966	7.85015
4.6959	6.05344	5.97461	4.3065	7.32021	7.28166	3.3066	7.80887	7.82282	3.3066	7.82073	7.88987	3.3066	7.13249	7.42808	3.3066	8.23149	7.96517	3.3066	7.28485	7.20896	3.3066	7.79355	7.85015
4.6992	6.05344	6.1238	4.3098	7.32021	7.39724	3.3099	7.80887	7.79637	3.3099	8.12703	7.88987	3.3099	7.13249	7.31465	3.3099	8.23149	7.81708	3.3099	7.26552	7.20896	3.3099	7.77736	7.85015
4.7025	6.05344	5.7551	4.3131	7.32021	7.40844	3.3132	7.80887	7.6138	3.3132	7.97401	7.88987	3.3132	7.13249	6.96379	3.3132	8.23149	8.07215	3.3132	7.16166	7.20896	3.3132	7.76058	7.85015
4.7058	6.05344	5.93269	4.3164	7.32021	7.46552	3.3165	7.80887	7.75683	3.3165	7.83245	7.88987	3.3165	7.13249	7.20721	3.3165	8.23149	8.2411	3.3165	7.96762	7.85666	3.3165	7.82013	7.85015
4.7091	6.05344	6.09969	4.3197	7.32021	7.45255	3.3198	7.37175	7.45016	3.3198	7.79573	7.88987	3.3198	7.13249	7.15054	3.3198	8.23149	7.88191	3.3198	7.95296	7.85666	3.3198	7.78003	7.85015
4.7124	6.05344	6.11099	4.323	7.32021	7.40506	3.3231	7.37175	7.70106	3.3231	7.74942	7.88987	3.3231	7.13249	7.37173	3.3231	8.23149	7.99912	3.3231	8.00581	7.85666	3.3231	7.83536	7.85015
4.7157	6.05344	6.06454	4.3263	7.32021	7.46041	3.3264	7.37175	7.56741	3.3264	7.85141	7.88987	3.3264	7.13249	7.16106	3.3264	8.23149	8.17165	3.3264	7.98448	7.85666	3.3264	7.72784	7.85015
4.719	6.05344	5.9956	4.3296	7.32021	7.4769	3.3297	7.37175	7.32863	3.3297	7.79712	7.88987	3.3297	7.13249	7.30319	3.3297	8.23149	7.88572	3.3297	8.07254	7.85666	3.3297	7.79473	7.85015
4.7223	6.05344	6.21844	4.3329	7.32021	7.2526	3.333	7.37175	7.41167	3.333	7.63617	7.88987	3.333	7.13249	7.23699	3.333	8.23149	7.83602	3.333	7.9937	7.85666	3.333	7.90785	7.85015
4.7256	5.65731	5.71025	4.3362	7.32021	7.43149	3.3363	7.37175	7.25826	3.3363	7.80783	7.88987	3.3363	7.13249	7.13737	3.3363	8.23149	7.88397	3.3363	7.82105	7.85666	3.3363	7.9105	7.85015
4.7289	5.65731	5.59809	4.3395	7.32021	7.63533	3.3396	7.37175	7.44142	3.3396	7.92319	7.88987	3.3396	7.13249	7.277	3.3396	8.23149	8.17448	3.3396	7.58752	7.85666	3.3396	8.01614	7.85015
4.7322	5.65731	5.63493	4.3428	7.32021	7.1042	3.3429	7.37175	7.16123	3.3429	7.97382	7.88987	3.3429	7.13249	7.31725	3.3429	8.23149	8.31593	3.3429	7.31739	7.20896	3.3429	7.98077	7.85015
4.7355	6.05344	5.78896	4.3461	7.32021	7.42408	3.3462	7.37175	7.398	3.3462	7.88389	7.88987	3.3462	7.13249	6.95124	3.3462	8.23149	8.05838	3.3462	6.97319	7.20896	3.3462	7.98502	7.85015
4.7388	6.05344	5.8561	4.3494	7.32021	7.06215	3.3495	7.37175	7.30576	3.3495	7.73609	7.88987	3.3495	7.13249	7.13303	3.3495	8.23149	7.93629	3.3495	7.19862	7.20896	3.3495	7.87382	7.85015
4.7421	6.05344	5.82781	4.3527	7.32021	7.24839	3.3528	7.80887	7.9263	3.3528	7.7435	7.88987	3.3528	7.13249	7.26388	3.3528	8.23149	8.01851	3.3528	7.18196	7.20896	3.3528	7.84386	7.85015
4.7454	6.05344	5.75312	4.356	7.32021	7.38462	3.3561	7.80887	7.70671	3.3561	7.87689	7.88987	3.3561	7.13249	7.2798	3.3561	8.23149	8.02793	3.3561	7.41098	7.20896	3.3561	7.79831	7.85015
4.7487	6.05344	6.22538	4.3593	7.32021	7.21583	3.3594	7.80887	8.02899	3.3594	7.78583	7.88987	3.3594	7.13249	7.07681	3.3594	8.23149	8.00236	3.3594	7.26118	7.20896	3.3594	7.78681	7.85015
4.752	6.05344	5.86291	4.3626	7.86416	7.88275	3.3627	7.80887	7.68073	3.3627	7.89139	7.88987	3.3627	7.13249	7.05915	3.3627	8.23149	8.33857	3.3627	7.2354	7.20896	3.3627	7.76147	7.85015
4.7553	6.05344	6.03096	4.3659	7.86416	7.72042	3.366	7.80887	7.76153	3.366	7.83188	7.88987	3.366	7.13249	7.15409	3.366	8.23149	8.03897	3.366	7.30691	7.20896	3.366	7.77905	7.85015
4.7586	6.05344	6.04425	4.3692	7.86416	7.8053	3.3693	7.80887	7.56112	3.3693	7.94397	7.88987	3.3693	7.13249	6.85237	3.3693	8.23149	8.23537	3.3693	7.24387	7.20896	3.3693	7.8437	7.85015
4.7619	6.05344	6.03101	4.3725	7.86416	7.98113	3.3726	7.80887	7.78096	3.3726	7.80472	7.88987	3.3726	7.13249	7.10399	3.3726	8.23149	8.31675	3.3726	7.33798	7.20896	3.3726	7.81179	7.85015
4.7652	6.05344	5.84503	4.3758	7.86416	7.59903	3.3759	7.80887	7.78141	3.3759	7.86344	7.88987	3.3759	7.13249	6.99099	3.3759	8.23149	8.19629	3.3759	7.33288	7.20896	3.3759	7.80987	7.85015
4.7685	6.05344	5.73488	4.3791	7.86416	7.75518	3.3792	7.80887	7.66762	3.3792	7.92646	7.88987	3.3792	7.13249	7.35362	3.3792	8.23149	8.57758	3.3792	7.26892	7.20896	3.3792	7.93121	7.85015
4.7718	6.05344	5.73734	4.3824	7.86416	7.83154	3.3825	7.37175	7.27916	3.3825	7.73446	7.88987	3.3825	7.13249	7.1261	3.3825	8.23149	8.33918	3.3825	7.32401	7.20896	3.3825	7.75293	7.85015
4.7751	6.05344	5.83609	4.3857	7.86416	7.72488	3.3858	7.37175	7.27787	3.3858	7.73211	7.88987	3.3858	7.13249	6.94318	3.3858	8.23149	8.11899	3.3858	7.25533	7.20896	3.3858	7.95651	7.85015
4.7784	6.05344	5.96403	4.389	7.86416	7.66179	3.3891	7.37175	7.52456	3.3891	7.82974	7.88987	3.3891	7.13249	7.2832	3.3891	8.23149	8.03387	3.3891	7.25479	7.20896	3.3891	7.86133	7.85015
4.7817	6.05344	5.97846	4.3923	7.86416	7.75546	3.3924	7.37175	7.44825	3.3924	7.84966	7.88987	3.3924	7.13249	7.072	3.3924	8.23149	8.27983	3.3924	7.5892	7.20896	3.3924	7.86403	7.85015
4.785	6.05344	5.93644	4.3956	7.86416	8.06064	3.3957	7.37175	7.36728	3.3957	7.84727	7.88987	3.3957	7.13249	7.33642	3.3957	8.23149	8.1804	3.3957	7.22386	7.20896	3.3957	7.72469	7.85015
4.7883	6.05344	5.83369	4.3989	7.86416	7.98403	3.399	7.37175	7.39155	3.399	7.92887	7.88987	3.399	7.13249	7.01732	3.399	8.23149	8.19976	3.399	7.2975	7.20896	3.399	7.93575	7.85015
4.7916	6.05344	5.91796	4.4022	7.86416	7.83613	3.4023	7.37175	7.20527	3.4023	7.7645	7.88987	3.4023	7.13249	7.30797	3.4023	8.23149	8.30723	3.4023	7.2481	7.20896	3.4023	7.87554	7.85015
4.7949	6.05344	5.91601	4.4055	7.86416	7.70621	3.4056	7.37175	7.33618	3.4056	7.7385	7.88987	3.4056	7.13249	7.55286	3.4056	8.23149	8.17146	3.4056	7.06705	7.20896	3.4056	7.83366	7.85015
4.7982	6.05344	5.94769	4.4088	7.86416	7.97649	3.4089	7.37175	7.50871	3.4089	7.84017	7.88987	3.4089	7.13249	7.08302	3.4089	8.23149	8.1958	3.4089	7.19649	7.20896	3.4089	7.7972	7.85015
4.8015	6.05344	6.13224	4.4121	7.86416	8.09908	3.4122	7.37175	7.32437	3.4122	8.0288	7.88987	3.4122	7.13249	6.93872	3.4122	8.23149	8.2674	3.4122	7.19693	7.20896	3.4122	7.85704	7.85015
4.8048	6.05344	5.71226	4.4154	7.86416	8.02639	3.4155	7.37175	7.38341	3.4155	7.71503	7.88987	3.4155	7.13249	6.67903	3.4155	8.23149	8.03261	3.4155	7.18457	7.20896	3.4155	7.92495	7.85015
4.8081	6.05344	5.81493	4.4187	7.86416	7.78794	3.4188	7.37175	7.24995	3.4188	7.82283	7.88987	3.4188	7.13249	6.72673	3.4188	8.23149	8.11339	3.4188	7.11068	7.20896	3.4188	7.99758	7.85015
4.8114	6.05344	5.86979	4.422	7.86416	7.89457	3.4221	7.37175	7.24034	3.4221	7.77181	7.88987	3.4221	7.13249	7.10649	3.4221	8.23149	8.08865	3.4221	7.23999	7.20896	3.4221	7.83492	7.85015
4.8147	6.05344	5.84601	4.4253	7.86416	7.77702	3.4254	7.80887	7.63196	3.4254	7.6817	7.88987	3.4254	7.13249	7.18166	3.4254	8.23149	8.01853	3.4254	7.11084	7.20896	3.4254	7.87634	7.85015
4.818	6.05344	6.24503	4.4286	7.86416	7.94845	3.4287	7.80887	7.6682	3.4287	7.67894	7.88987	3.4287	7.13249	7.66759	3.4287	8.23149	8.02801	3.4287	7.38233	7.20896	3.4287	7.89722	7.85015
4.8213	6.05344	5.99267	4.4319	7.86416	7.81649	3.432	7.80887	7.73078	3.432	7.72136	7.88987	3.432	7.13249	7.28914	3.432	8.23149	8.07008	3.432	7.17879	7.20896	3.432	7.73226	7.85015
4.8246	6.05344	5.93136	4.4352	7.86416	7.92258	3.4353	7.80887	7.83495	3.4353	7.74079	7.88987	3.4353	7.13249	7.08061	3.4353	8.23149	8.14769	3.4353	7.25005	7.20896	3.4353	7.79686	7.85015
4.8279	6.05344	6.1708	4.4385	7.86416	7.94689	3.4386	7.80887	7.72818	3.4386	7.7329	7.88987	3.4386	7.13249	6.67074	3.4386	8.23149	7.97121	3.4386	7.20347	7.20896	3.4386	7.8466	7.85015
4.8312	6.05344	5.91575	4.4418	7.86416	7.97793	3.4419	7.80887	7.51238	3.4419	7.78616	7.88987	3.4419	7.13249	7.6221	3.4419	8.23149	8.13891	3.4419	7.29705	7.20896	3.4419	7.86916	7.85015
4.8345	6.05344	6.17647	4.4451	7.86416	7.99935	3.4452	7.80887	7.66107	3.4452	7.86626	7.88987	3.4452	7.13249	7.10648	3.4452	8.23149	8.30929	3.4452	7.32963	7.20896	3.4452	7.86195	7.85015
4.8378	6.05344	6.01486	4.4484	7.86416	7.93221	3.4485	7.80887	7.66741	3.4485	7.85488	7.88987	3.4485	7.13249	7.21103	3.4485	8.23149	8.51593	3.4485	7.31268	7.20896	3.4485	7.94207	7.85015
4.8411	6.05344	6.08741	4.4517	7.86416	7.90222	3.4518	7.80887	7.78474	3.4518	7.78218	7.88987	3.4518	7.13249	7.32076	3.4518	8.23149	8.09812	3.4518	7.11732	7.20896	3.4518	7.86975	7.85015
4.8444	6.05344	6.03146	4.455	7.86416	7.91677	3.4551	7.80887	7.86082	3.4551	7.83278	7.88987	3.4551	7.13249	7.14102	3.4551	8.23149	7.96531	3.4551	7.43791	7.20896	3.4551	7.90101	7.85015
4.8477	6.05344	5.90853	4.4583	7.86416	7.97443	3.4584	7.80887	7.60364	3.4584	7.98575	7.88987	3.4584	7.13249	6.89747	3.4584	8.23149	8.26226	3.4584	7.28551	7.20896	3.4584	7.91927	7.85015
4.851	6.05344	6.22593	4.4616	7.86416	7.87506	3.4617	7.80887	7.6137	3.4617	7.75134	7.88987	3.4617	7.13249	7.05643	3.4617	8.23149	8.10662	3.4617	7.27349	7.20896	3.4617	7.93399	7.85015
4.8543	6.05344	6.11659	4.4649	7.86416	7.78913	3.465	7.37175	7.31692	3.465	7.76497	7.88987	3.465	7.13249	7.5104	3.465	8.23149	8.21919	3.465	7.18002	7.20896	3.465	7.94049	7.85015
4.8576	6.05344	6.20862	4.4682	7.86416	8.10333	3.4683	7.37175	7.51764	3.4683	7.747	7.88987	3.4683	7.13249	7.35664	3.4683	8.23149	8.31055	3.4683	7.36067	7.20896	3.4683	7.92616	7.85015
4.8609	6.05344	5.75448	4.4715	7.86416	8.25796	3.4716	7.37175	7.14605	3.4716	7.87495	7.88987	3.4716	7.13249	6.96295	3.4716	8.23149	8.68843	3.4716	7.36717	7.20896	3.4716	7.85875	7.85015
4.8642	6.05344	6.15771	4.4748	7.86416	7.67573	3.4749	7.37175	7.51119	3.4749	7.83531	7.88987	3.4749	7.13249	7.41	3.4749	8.23149	8.09081	3.4749	7.39238	7.20896	3.4749	7.87407	7.85015
4.8675	6.05344	6.21842	4.4781	7.86416	7.94151	3.4782	7.37175	7.5595	3.4782	7.78402	7.88987	3.4782	7.13249	7.04691	3.4782	8.23149	8.23598	3.4782	7.31012	7.20896	3.4782	7.98136	7.85015
4.8708	6.05344	6.18218	4.4814	7.86416	7.68138	3.4815	7.37175	7.24377	3.4815	7.75852	7.88987	3.4815	7.13249	7.11477	3.4815	8.23149	8.21907	3.4815	7.20635	7.20896	3.4815	7.78204	7.85015
4.8741	6.05344	6.09415	4.4847	7.86416	7.96135	3.4848	7.37175	7.32213	3.4848	7.66844	7.88987	3.4848	7.13249	7.71968	3.4848	7.53726	7.80321	3.4848	7.24593	7.20896	3.4848	7.82582	7.85015
4.8774	6.05344	6.14891	4.488	7.86416	7.9115	3.4881	7.37175	7.5163	3.4881	7.66058	7.88987	3.4881	7.13249	7.62006	3.4881	7.53726	7.59122	3.4881	7.26233	7.20896	3.4881	7.87328	7.85015
4.8807	6.05344	6.19931	4.4913	7.86416	7.98533	3.4914	7.37175	7.54254	3.4914	7.57365	7.88987	3.4914	7.13249	7.49212	3.4914	7.53726	7.81058	3.4914	7.29052	7.20896	3.4914	8.02765	7.85015
4.884	6.05344	6.06041	4.4946	7.86416	7.68635	3.4947	7.37175	7.43485	3.4947	7.77151	7.88987	3.4947	7.13249	7.61776	3.4947	7.53726	7.397	3.4947	7.25525	7.20896	3.4947	7.78238	7.85015
4.8873	6.05344	6.31092	4.4979	7.86416	8.06091	3.498	7.37175	7.63804	3.498	7.79795	7.88987	3.498	7.13249	6.99125	3.498	7.53726	7.71666	3.498	7.32722	7.20896	3.498	8.02342	7.85015
4.8906	6.05344	6.03464	4.5012	7.86416	8.02143	3.5013	7.37175	7.26937	3.5013	7.66832	7.88987	3.5013	7.13249	7.02311	3.5013	7.53726	7.76358	3.5013	7.3827	7.20896	3.5013	7.82549	7.85015
4.8939	6.05344	6.10389	4.5045	7.86416	7.8795	3.5046	7.37175	7.3594	3.5046	7.72974	7.88987	3.5046	7.13249	7.39412	3.5046	7.53726	7.696	3.5046	7.31277	7.20896	3.5046	8.00347	7.85015
4.8972	6.05344	6.11452	4.5078	7.86416	7.84087	3.5079	7.37175	7.28666	3.5079	7.77527	7.88987	3.5079	7.13249	7.3865	3.5079	7.53726	7.56235	3.5079	7.25642	7.20896	3.5079	7.95267	7.85015
4.9005	6.05344	6.04146	4.5111	7.86416	8.03253	3.5112	7.37175	7.20061	3.5112	7.72188	7.88987	3.5112	7.13249	7.22265	3.5112	8.23149	8.71385	3.5112	7.05323	7.20896	3.5112	7.82128	7.85015
4.9038	6.05344	5.92908	4.5144	7.86416	7.74859	3.5145	7.37175	7.30022	3.5145	7.56949	7.88987	3.5145	7.13249	7.41021	3.5145	8.23149	8.30494	3.5145	7.1574	7.20896	3.5145	7.88182	7.85015
4.9071	6.05344	5.65905	4.5177	7.86416	7.61051	3.5178	7.37175	7.58424	3.5178	7.75144	7.88987	3.5178	7.13249	7.39682	3.5178	8.23149	8.19814	3.5178	7.31554	7.20896	3.5178	7.75632	7.85015
4.9104	6.05344	6.24158	4.521	7.86416	7.7527	3.5211	7.37175	7.40695	3.5211	7.78464	7.88987	3.5211	7.13249	7.378	3.5211	8.23149	8.4559	3.5211	7.383	7.20896	3.5211	7.8516	7.85015
4.9137	6.05344	6.11374	4.5243	7.86416	7.89528	3.5244	7.37175	7.5443	3.5244	7.66013	7.88987	3.5244	7.13249	7.33042	3.5244	8.23149	8.35404	3.5244	7.20502	7.20896	3.5244	7.95152	7.85015
4.917	6.05344	6.17621	4.5276	7.86416	7.8893	3.5277	7.37175	7.42043	3.5277	7.70625	7.88987	3.5277	7.13249	6.99112	3.5277	8.23149	8.31099	3.5277	7.16292	7.20896	3.5277	7.88657	7.85015
4.9203	6.05344	6.12066	4.5309	7.86416	7.91786	3.531	7.80887	7.72824	3.531	7.69594	7.88987	3.531	7.13249	7.01746	3.531	8.23149	8.15229	3.531	7.25045	7.20896	3.531	7.7679	7.85015
4.9236	6.05344	6.23105	4.5342	7.86416	7.80643	3.5343	7.80887	7.61633	3.5343	7.78933	7.88987	3.5343	7.13249	7.18147	3.5343	8.23149	8.41079	3.5343	7.11346	7.20896	3.5343	7.87844	7.85015
4.9269	6.05344	6.12873	4.5375	7.86416	7.72781	3.5376	7.80887	7.84713	3.5376	7.69987	7.88987	3.5376	7.13249	7.09075	3.5376	8.23149	8.57177	3.5376	7.1501	7.20896	3.5376	7.72939	7.85015
4.9302	6.05344	5.75368	4.5408	7.86416	7.92479	3.5409	7.80887	7.56002	3.5409	7.76113	7.88987	3.5409	7.13249	7.19421	3.5409	8.23149	8.0872	3.5409	7.09926	7.20896	3.5409	7.93264	7.85015
4.9335	6.05344	6.09072	4.5441	7.86416	8.14501	3.5442	7.80887	7.65461	3.5442	7.84285	7.88987	3.5442	7.13249	7.09769	3.5442	8.23149	8.0667	3.5442	7.38844	7.20896	3.5442	7.8535	7.85015
4.9368	6.05344	6.13912	4.5474	7.86416	7.94045	3.5475	7.80887	7.45478	3.5475	7.7061	7.88987	3.5475	7.13249	7.28899	3.5475	8.23149	8.33422	3.5475	7.26571	7.20896	3.5475	7.78851	7.85015
4.9401	6.05344	6.15712	4.5507	7.86416	8.0344	3.5508	7.37175	7.29851	3.5508	7.78739	7.88987	3.5508	7.13249	7.31353	3.5508	8.23149	8.07047	3.5508	7.24008	7.20896	3.5508	7.78168	7.85015
4.9434	6.05344	5.91005	4.554	7.86416	8.00073	3.5541	7.37175	7.29756	3.5541	7.72441	7.88987	3.5541	7.13249	7.13791	3.5541	8.23149	8.44828	3.5541	7.38576	7.20896	3.5541	7.94588	7.85015
4.9467	6.05344	6.06373	4.5573	7.86416	7.98119	3.5574	7.37175	7.26624	3.5574	7.86699	7.88987	3.5574	7.13249	7.58555	3.5574	8.23149	8.1915	3.5574	7.09724	7.20896	3.5574	7.85676	7.85015
4.95	6.05344	5.95634	4.5606	7.86416	8.05536	3.5607	7.37175	7.30445	3.5607	7.6668	7.88987	3.5607	7.13249	7.59631	3.5607	8.23149	8.39797	3.5607	7.34637	7.20896	3.5607	7.89536	7.85015
4.9533	6.05344	6.36861	4.5639	7.86416	7.88843	3.564	7.37175	7.36493	3.564	7.8313	7.88987	3.564	7.13249	6.93256	3.564	8.23149	8.23708	3.564	7.25355	7.20896	3.564	7.99102	7.85015
4.9566	6.05344	6.31039	4.5672	7.86416	8.10201	3.5673	7.37175	7.03846	3.5673	7.81735	7.88987	3.5673	7.13249	7.60506	3.5673	8.23149	8.12993	3.5673	7.12865	7.20896	3.5673	7.96769	7.85015
4.9599	6.05344	6.22383	4.5705	7.86416	8.07065	3.5706	7.37175	7.25046	3.5706	7.73862	7.88987	3.5706	7.13249	7.04173	3.5706	8.23149	8.04898	3.5706	7.21684	7.20896	3.5706	7.89027	7.85015
4.9632	6.05344	6.26287	4.5738	7.86416	7.86831	3.5739	7.37175	7.23263	3.5739	7.99675	7.88987	3.5739	7.13249	7.09574	3.5739	8.23149	8.14238	3.5739	7.18851	7.20896	3.5739	7.96939	7.85015
4.9665	5.65731	5.75368	4.5771	7.86416	7.99373	3.5772	7.37175	7.24509	3.5772	7.83446	7.88987	3.5772	7.13249	7.11772	3.5772	8.23149	8.40462	3.5772	7.13278	7.20896	3.5772	7.85054	7.85015
4.9698	5.65731	5.679	4.5804	7.86416	8.10182	3.5805	7.37175	7.37186	3.5805	7.89963	7.88987	3.5805	7.13249	7.36142	3.5805	8.23149	8.08452	3.5805	7.22399	7.20896	3.5805	7.90491	7.85015
4.9731	5.65731	5.82737	4.5837	7.86416	7.93764	3.5838	7.37175	7.33854	3.5838	7.92367	7.88987	3.5838	7.13249	6.91234	3.5838	8.23149	8.25359	3.5838	7.48111	7.20896	3.5838	7.90588	7.85015
4.9764	5.65731	5.82717	4.587	7.86416	8.00266	3.5871	7.37175	7.14577	3.5871	7.95006	7.88987	3.5871	7.13249	7.38006	3.5871	8.23149	8.25628	3.5871	7.13331	7.20896	3.5871	7.75871	7.85015
4.9797	5.65731	5.6617	4.5903	7.86416	7.76645	3.5904	7.37175	7.42515	3.5904	7.76894	7.88987	3.5904	7.13249	7.18766	3.5904	8.23149	8.35424	3.5904	7.23357	7.20896	3.5904	8.03047	7.85015
4.983	5.65731	5.46952	4.5936	7.86416	7.86755	3.5937	7.37175	7.24176	3.5937	7.90388	7.88987	3.5937	7.13249	7.55953	3.5937	8.23149	8.38388	3.5937	7.17411	7.20896	3.5937	7.86198	7.85015
4.9863	5.65731	5.67564	4.5969	7.86416	7.97011	3.597	7.37175	7.1197	3.597	7.71207	7.88987	3.597	7.13249	7.03011	3.597	8.23149	8.1655	3.597	7.31544	7.20896	3.597	7.73896	7.85015
4.9896	5.65731	5.60871	4.6002	7.86416	7.84733	3.6003	7.37175	7.14834	3.6003	7.71523	7.88987	3.6003	7.13249	6.83912	3.6003	8.23149	8.05146	3.6003	7.23699	7.20896	3.6003	7.80356	7.85015
4.9929	5.65731	5.78484	4.6035	7.86416	7.85342	3.6036	7.37175	7.19103	3.6036	7.75617	7.88987	3.6036	7.13249	7.37668	3.6036	8.23149	8.35683	3.6036	7.15584	7.20896	3.6036	7.74591	7.85015
4.9962	5.65731	5.69392	4.6068	7.86416	7.83076	3.6069	7.37175	7.48429	3.6069	7.73786	7.88987	3.6069	7.13249	7.46038	3.6069	8.23149	8.19644	3.6069	7.1635	7.20896	3.6069	7.59697	7.85015
4.9995	5.65731	5.65731	4.6101	7.86416	8.17	3.6102	7.37175	7.30775	3.6102	7.76923	7.88987	3.6102	7.13249	7.68442	3.6102	8.23149	8.46069	3.6102	7.22663	7.20896	3.6102	7.83609	7.85015
5.0028	5.65731	5.70674	4.6134	7.86416	7.87376	3.6135	7.37175	7.24858	3.6135	7.88725	7.88987	3.6135	7.13249	7.05694	3.6135	8.23149	8.21618	3.6135	7.21053	7.20896	3.6135	7.74998	7.85015
5.0061	5.65731	5.57858	4.6167	7.86416	8.05529	3.6168	7.37175	7.04137	3.6168	7.76127	7.88987	3.6168	7.13249	7.38209	3.6168	8.23149	8.29312	3.6168	7.26934	7.20896	3.6168	7.85886	7.85015
5.0094	6.05344	6.00021	4.62	7.86416	8.08791	3.6201	7.37175	7.07995	3.6201	7.77556	7.88987	3.6201	7.13249	7.15317	3.6201	8.23149	8.59607	3.6201	7.08853	7.20896	3.6201	7.80517	7.85015
5.0127	6.05344	5.88476	4.6233	7.86416	8.19876	3.6234	7.37175	7.0552	3.6234	7.76629	7.88987	3.6234	7.13249	7.26673	3.6234	8.23149	8.40159	3.6234	7.21567	7.20896	3.6234	7.88167	7.85015
5.016	6.05344	5.8512	4.6266	7.86416	8.10326	3.6267	7.37175	7.32491	3.6267	7.67885	7.88987	3.6267	7.13249	8.00466	3.6267	8.23149	8.15567	3.6267	7.3144	7.20896	3.6267	7.87639	7.85015
5.0193	6.05344	6.0247	4.6299	7.86416	8.15755	3.63	7.37175	7.14954	3.63	7.70854	7.88987	3.63	7.13249	7.51932	3.63	8.23149	8.30616	3.63	7.3709	7.20896	3.63	7.91968	7.85015
5.0226	6.05344	5.92699	4.6332	7.86416	7.96997	3.6333	7.37175	7.40269	3.6333	7.7149	7.88987	3.6333	7.13249	6.96194	3.6333	8.23149	8.28912	3.6333	7.16746	7.20896	3.6333	8.00529	7.85015
5.0259	6.05344	6.12269	4.6365	7.86416	8.06253	3.6366	7.37175	7.32767	3.6366	7.82602	7.88987	3.6366	7.13249	7.25986	3.6366	8.23149	8.41448	3.6366	7.3137	7.20896	3.6366	7.92958	7.85015
5.0292	6.05344	5.53322	4.6398	7.86416	8.05411	3.6399	7.37175	7.36537	3.6399	7.57992	7.88987	3.6399	7.13249	7.25527	3.6399	8.23149	8.34156	3.6399	7.23222	7.20896	3.6399	7.89661	7.85015
5.0325	6.05344	5.69314	4.6431	7.86416	7.90061	3.6432	7.37175	7.13804	3.6432	7.86207	7.88987	3.6432	7.13249	6.93468	3.6432	8.23149	8.42671	3.6432	7.37647	7.20896	3.6432	7.9476	7.85015
5.0358	6.05344	6.04132	4.6464	7.86416	8.0959	3.6465	7.37175	7.24439	3.6465	7.85828	7.88987	3.6465	7.13249	7.14091	3.6465	8.23149	7.88326	3.6465	7.20467	7.20896	3.6465	7.94459	7.85015
5.0391	6.05344	5.99523	4.6497	7.86416	8.03227	3.6498	7.37175	7.12471	3.6498	7.90083	7.88987	3.6498	7.13249	7.49026	3.6498	8.23149	7.99299	3.6498	7.18686	7.20896	3.6498	7.99773	7.85015
5.0424	6.05344	6.05605	4.653	7.86416	8.0263	3.6531	7.37175	7.42063	3.6531	7.74269	7.88987	3.6531	7.13249	7.40991	3.6531	8.23149	8.39802	3.6531	7.22108	7.20896	3.6531	7.8683	7.85015
5.0457	6.05344	5.94934	4.6563	7.86416	7.86928	3.6564	7.37175	7.34995	3.6564	7.80314	7.88987	3.6564	7.13249	7.55413	3.6564	8.23149	7.86017	3.6564	7.31471	7.20896	3.6564	7.91969	7.85015
5.049	6.05344	5.88379	4.6596	7.86416	8.04188	3.6597	7.37175	7.32284	3.6597	7.82591	7.88987	3.6597	7.13249	7.36526	3.6597	8.23149	7.72819	3.6597	7.18752	7.20896	3.6597	7.94485	7.85015
5.0523	6.05344	6.02091	4.6629	7.86416	7.9764	3.663	7.37175	7.10104	3.663	7.83021	7.88987	3.663	7.13249	7.59089	3.663	8.23149	8.09105	3.663	7.22801	7.20896	3.663	7.86153	7.85015
5.0556	6.05344	6.15376	4.6662	7.86416	7.93198	3.6663	7.37175	7.26273	3.6663	7.8814	7.88987	3.6663	7.13249	7.40277	3.6663	8.23149	7.90418	3.6663	7.15427	7.20896	3.6663	7.93399	7.85015
5.0589	6.05344	6.26973	4.6695	7.86416	8.00179	3.6696	7.37175	7.14134	3.6696	7.79542	7.88987	3.6696	7.13249	7.14146	3.6696	8.23149	7.98155	3.6696	7.24654	7.20896	3.6696	7.91717	7.85015
5.0622	6.05344	5.99983	4.6728	7.86416	8.02921	3.6729	7.37175	7.2928	3.6729	7.63055	7.88987	3.6729	7.13249	7.32588	3.6729	8.23149	7.86044	3.6729	7.12622	7.20896	3.6729	7.90077	7.85015
5.0655	6.05344	6.1433	4.6761	7.86416	8.11514	3.6762	7.80887	7.66961	3.6762	7.74736	7.88987	3.6762	7.13249	7.70735	3.6762	8.23149	7.99406	3.6762	7.25964	7.20896	3.6762	8.00308	7.85015
5.0688	6.05344	5.98838	4.6794	7.86416	7.89623	3.6795	7.80887	7.84333	3.6795	7.81308	7.88987	3.6795	7.13249	7.8384	3.6795	8.23149	7.96079	3.6795	7.22904	7.20896	3.6795	7.84398	7.85015
5.0721	6.05344	5.71471	4.6827	7.86416	7.86389	3.6828	7.80887	7.46538	3.6828	7.7629	7.88987	3.6828	7.13249	7.35363	3.6828	8.23149	8.09683	3.6828	7.21435	7.20896	3.6828	7.87689	7.85015
5.0754	6.05344	6.11429	4.686	7.86416	7.94586	3.6861	7.80887	7.89998	3.6861	7.80179	7.88987	3.6861	7.13249	6.7193	3.6861	8.23149	8.10797	3.6861	7.20944	7.20896	3.6861	7.58872	7.85015
5.0787	6.05344	6.095	4.6893	7.86416	7.82687	3.6894	7.80887	7.51507	3.6894	7.90376	7.88987	3.6894	7.13249	7.33687	3.6894	8.23149	7.87702	3.6894	7.12802	7.20896	3.6894	7.76607	7.85015
5.082	6.05344	6.13783	4.6926	7.86416	7.76275	3.6927	7.80887	7.5988	3.6927	7.78029	7.88987	3.6927	7.13249	7.13283	3.6927	8.23149	7.90097	3.6927	7.22918	7.20896	3.6927	7.84495	7.85015
5.0853	6.05344	6.29872	4.6959	7.86416	7.80321	3.696	7.37175	7.28405	3.696	7.82836	7.88987	3.696	7.13249	7.32659	3.696	8.23149	8.15336	3.696	7.22255	7.20896	3.696	7.82921	7.85015
5.0886	6.05344	6.25503	4.6992	7.86416	7.81664	3.6993	7.37175	7.21709	3.6993	7.84628	7.88987	3.6993	7.13249	7.05654	3.6993	8.23149	7.91145	3.6993	7.25346	7.20896	3.6993	7.79671	7.85015
5.0919	6.05344	6.08152	4.7025	7.86416	8.0583	3.7026	7.37175	7.46623	3.7026	7.92322	7.88987	3.7026	7.13249	7.34635	3.7026	8.23149	8.1338	3.7026	7.18616	7.20896	3.7026	7.77436	7.85015
5.0952	6.05344	6.08617	4.7058	7.86416	7.86207	3.7059	7.37175	7.3256	3.7059	7.81356	7.88987	3.7059	7.13249	7.52647	3.7059	8.23149	8.01768	3.7059	7.30501	7.20896	3.7059	7.86288	7.85015
5.0985	6.05344	5.98274	4.7091	7.86416	7.88376	3.7092	7.37175	7.25736	3.7092	7.85531	7.88987	3.7092	7.13249	7.30145	3.7092	8.23149	8.22272	3.7092	7.13187	7.20896	3.7092	7.73165	7.85015
5.1018	6.05344	6.29845	4.7124	7.86416	7.81721	3.7125	7.37175	7.06157	3.7125	7.6789	7.88987	3.7125	7.13249	7.17381	3.7125	8.23149	8.0993	3.7125	7.16803	7.20896	3.7125	7.81492	7.85015
5.1051	6.05344	6.02639	4.7157	7.86416	7.94037	3.7158	7.37175	7.2946	3.7158	7.73296	7.88987	3.7158	7.13249	7.17009	3.7158	8.23149	8.21791	3.7158	7.33969	7.20896	3.7158	7.68593	7.85015
5.1084	6.05344	6.13866	4.719	7.86416	7.71167	3.7191	7.37175	7.22864	3.7191	7.75539	7.88987	3.7191	7.13249	7.14445	3.7191	8.23149	8.49717	3.7191	7.25157	7.20896	3.7191	7.70889	7.85015
5.1117	6.05344	6.38072	4.7223	7.86416	7.95971	3.7224	7.37175	7.29654	3.7224	7.79246	7.88987	3.7224	7.13249	7.5476	3.7224	8.23149	8.15468	3.7224	7.34505	7.20896	3.7224	7.59334	7.85015
5.115	6.05344	6.1878	4.7256	7.86416	7.8622	3.7257	7.37175	7.37398	3.7257	7.68982	7.88987	3.7257	7.13249	7.56164	3.7257	8.23149	8.00365	3.7257	7.36885	7.20896	3.7257	7.75577	7.85015
5.1183	6.05344	6.07354	4.7289	7.86416	7.82334	3.729	7.37175	7.44642	3.729	7.66772	7.88987	3.729	7.13249	7.24839	3.729	8.23149	8.06247	3.729	7.36075	7.20896	3.729	7.84125	7.85015
5.1216	6.05344	6.02888	4.7322	7.86416	7.7994	3.7323	7.37175	7.26623	3.7323	7.82049	7.88987	3.7323	7.13249	7.37582	3.7323	8.23149	8.13947	3.7323	7.17586	7.20896	3.7323	7.82237	7.85015
5.1249	6.05344	6.36261	4.7355	7.86416	7.82509	3.7356	7.37175	7.58638	3.7356	7.85557	7.88987	3.7356	7.13249	6.8949	3.7356	8.23149	8.17596	3.7356	7.35623	7.20896	3.7356	7.84289	7.85015
5.1282	6.05344	6.06439	4.7388	7.86416	7.78993	3.7389	7.37175	7.80719	3.7389	7.89247	7.88987	3.7389	7.13249	7.48477	3.7389	8.23149	8.2178	3.7389	7.25975	7.20896	3.7389	7.74844	7.85015
5.1315	6.05344	6.04581	4.7421	7.86416	7.95878	3.7422	7.37175	7.50244	3.7422	7.75152	7.88987	3.7422	7.13249	7.30614	3.7422	8.23149	8.17631	3.7422	7.31262	7.20896	3.7422	7.81769	7.85015
5.1348	6.05344	6.14203	4.7454	7.86416	7.93182	3.7455	7.37175	7.65261	3.7455	7.85836	7.88987	3.7455	7.13249	7.46662	3.7455	8.23149	7.99771	3.7455	7.08651	7.20896	3.7455	7.61564	7.85015
5.1381	6.05344	5.88754	4.7487	7.86416	7.89489	3.7488	7.37175	7.55233	3.7488	7.942	7.88987	3.7488	7.13249	6.81819	3.7488	8.23149	7.84385	3.7488	7.30653	7.20896	3.7488	7.82608	7.85015
5.1414	6.05344	6.05504	4.752	7.86416	7.9705	3.7521	7.37175	7.75985	3.7521	7.85834	7.88987	3.7521	7.13249	7.39141	3.7521	8.23149	7.98949	3.7521	7.24186	7.20896	3.7521	7.65737	7.85015
5.1447	6.05344	6.16166	4.7553	7.86416	8.06078	3.7554	7.37175	7.6617	3.7554	7.70328	7.88987	3.7554	7.13249	7.22178	3.7554	8.23149	7.97984	3.7554	7.25868	7.20896	3.7554	7.72688	7.85015
5.148	6.05344	5.82351	4.7586	7.86416	7.83801	3.7587	7.37175	7.17426	3.7587	7.75744	7.88987	3.7587	7.13249	6.8995	3.7587	8.23149	8.13371	3.7587	7.17895	7.20896	3.7587	7.69366	7.85015
5.1513	6.05344	6.19652	4.7619	7.86416	7.85345	3.762	7.37175	7.46866	3.762	7.91212	7.88987	3.762	7.13249	7.18614	3.762	8.23149	7.87408	3.762	7.27607	7.20896	3.762	7.78768	7.85015
5.1546	6.05344	6.21048	4.7652	7.86416	7.88758	3.7653	7.37175	7.37393	3.7653	7.66822	7.88987	3.7653	7.13249	7.03692	3.7653	8.23149	8.04131	3.7653	7.25053	7.20896	3.7653	7.97012	7.85015
5.1579	6.05344	6.02813	4.7685	7.86416	8.01019	3.7686	7.37175	7.18111	3.7686	7.8687	7.88987	3.7686	7.13249	6.94011	3.7686	8.23149	8.02333	3.7686	7.16519	7.20896	3.7686	7.74851	7.85015
5.1612	6.05344	5.87221	4.7718	7.86416	7.82749	3.7719	7.37175	7.11665	3.7719	7.82969	7.88987	3.7719	7.13249	7.18791	3.7719	8.23149	8.26955	3.7719	7.22481	7.20896	3.7719	7.79621	7.85015
5.1645	6.05344	5.89018	4.7751	7.86416	7.8096	3.7752	7.37175	7.3002	3.7752	7.82738	7.88987	3.7752	7.13249	7.17022	3.7752	8.23149	8.28619	3.7752	7.23674	7.20896	3.7752	7.81945	7.85015
5.1678	6.05344	5.95652	4.7784	7.86416	7.8758	3.7785	7.37175	7.4555	3.7785	7.67174	7.88987	3.7785	7.13249	7.30145	3.7785	8.23149	8.30596	3.7785	7.19371	7.20896	3.7785	7.74336	7.85015
5.1711	6.05344	6.18537	4.7817	7.86416	7.92716	3.7818	7.37175	7.42787	3.7818	7.8499	7.88987	3.7818	7.13249	7.25161	3.7818	8.23149	8.24135	3.7818	7.23999	7.20896	3.7818	7.62616	7.85015
5.1744	6.05344	6.39405	4.785	7.86416	8.17119	3.7851	7.37175	7.43651	3.7851	7.80977	7.88987	3.7851	7.13249	7.18931	3.7851	8.23149	8.36814	3.7851	7.13401	7.20896	3.7851	7.74165	7.85015
5.1777	6.05344	6.19012	4.7883	7.86416	7.84347	3.7884	7.37175	7.3594	3.7884	7.64484	7.88987	3.7884	7.13249	6.97104	3.7884	8.23149	8.1221	3.7884	7.24395	7.20896	3.7884	7.85075	7.85015
5.181	6.05344	6.08828	4.7916	7.86416	7.85339	3.7917	7.37175	7.31714	3.7917	7.76269	7.88987	3.7917	7.13249	7.45988	3.7917	8.23149	8.17476	3.7917	7.17929	7.20896	3.7917	7.76487	7.85015
5.1843	6.05344	6.1722	4.7949	7.86416	8.07235	3.795	7.37175	7.39212	3.795	7.55505	7.88987	3.795	7.13249	6.88697	3.795	8.23149	8.5034	3.795	7.25048	7.20896	3.795	7.846	7.85015
5.1876	6.05344	5.99696	4.7982	7.86416	7.83458	3.7983	7.37175	7.4402	3.7983	7.77261	7.88987	3.7983	7.13249	7.25344	3.7983	8.23149	8.29219	3.7983	7.2633	7.20896	3.7983	7.77374	7.85015
5.1909	6.05344	6.09978	4.8015	7.86416	8.07715	3.8016	7.37175	7.4857	3.8016	7.88154	7.88987	3.8016	7.13249	7.01984	3.8016	8.23149	8.35129	3.8016	7.2247	7.20896	3.8016	7.78152	7.85015
5.1942	6.05344	5.81211	4.8048	7.86416	8.01047	3.8049	7.37175	7.60081	3.8049	7.7178	7.88987	3.8049	7.13249	7.26842	3.8049	8.23149	8.35858	3.8049	7.16283	7.20896	3.8049	7.64606	7.85015
5.1975	6.05344	6.05383	4.8081	7.86416	8.04584	3.8082	7.37175	7.36849	3.8082	7.96313	7.88987	3.8082	7.13249	7.35535	3.8082	8.23149	8.26512	3.8082	7.18924	7.20896	3.8082	7.76192	7.85015
5.2008	5.65731	5.57465	4.8114	7.86416	7.94997	3.8115	7.80887	7.54219	3.8115	7.54321	7.88987	3.8115	7.13249	7.2442	3.8115	8.23149	8.56293	3.8115	7.24802	7.20896	3.8115	7.74894	7.85015
5.2041	5.65731	5.46283	4.8147	7.86416	8.20966	3.8148	7.80887	7.59299	3.8148	7.88455	7.88987	3.8148	7.13249	7.38395	3.8148	8.23149	8.28853	3.8148	7.31093	7.20896	3.8148	7.9461	7.85015
5.2074	5.65731	5.63877	4.818	7.86416	8.01861	3.8181	7.80887	7.56621	3.8181	7.75477	7.88987	3.8181	7.13249	7.34744	3.8181	8.23149	8.30438	3.8181	7.24173	7.20896	3.8181	7.98984	7.85015
5.2107	5.65731	5.66403	4.8213	7.86416	8.18182	3.8214	7.80887	7.64879	3.8214	7.66338	7.88987	3.8214	7.13249	7.037	3.8214	8.23149	8.21927	3.8214	7.22149	7.20896	3.8214	7.93304	7.85015
5.214	5.65731	5.82339	4.8246	7.86416	8.06444	3.8247	7.80887	7.50219	3.8247	7.89832	7.88987	3.8247	6.01021	6.27654	3.8247	8.23149	8.05545	3.8247	7.2142	7.20896	3.8247	7.85047	7.85015
5.2173	5.65731	5.47281	4.8279	7.86416	8.0245	3.828	7.80887	7.5063	3.828	7.71952	7.88987	3.828	6.01021	5.92154	3.828	8.23149	8.11458	3.828	7.1996	7.20896	3.828	8.0064	7.85015
5.2206	5.65731	5.55174	4.8312	7.86416	8.06763	3.8313	7.80887	7.58072	3.8313	7.96511	7.88987	3.8313	6.01021	5.92924	3.8313	8.23149	8.20797	3.8313	7.3191	7.20896	3.8313	7.93648	7.85015
5.2239	5.65731	5.62613	4.8345	7.86416	8.09309	3.8346	7.80887	7.4468	3.8346	7.95295	7.88987	3.8346	6.01021	5.96806	3.8346	8.23149	8.14067	3.8346	7.14298	7.20896	3.8346	8.02241	7.85015
5.2272	5.65731	5.73382	4.8378	7.86416	7.99403	3.8379	7.80887	7.50374	3.8379	7.87111	7.88987	3.8379	6.01021	5.72294	3.8379	8.23149	8.05491	3.8379	7.16381	7.20896	3.8379	7.78996	7.85015
5.2305	5.65731	5.52669	4.8411	7.86416	7.90298	3.8412	7.80887	7.65358	3.8412	7.67623	7.88987	3.8412	6.01021	5.75649	3.8412	8.23149	7.88804	3.8412	7.25329	7.20896	3.8412	7.81634	7.85015
5.2338	6.05344	5.87949	4.8444	7.86416	8.00877	3.8445	7.80887	7.19836	3.8445	7.71154	7.88987	3.8445	6.01021	6.17489	3.8445	8.23149	8.30388	3.8445	7.15523	7.20896	3.8445	8.03246	7.85015
5.2371	6.05344	5.98109	4.8477	7.86416	7.93421	3.8478	7.80887	7.64578	3.8478	7.70173	7.88987	3.8478	6.01021	6.35778	3.8478	8.23149	8.14791	3.8478	7.33751	7.20896	3.8478	7.88008	7.85015
5.2404	6.05344	5.85963	4.851	7.86416	8.38927	3.8511	7.80887	7.54061	3.8511	7.93871	7.88987	3.8511	6.01021	6.18959	3.8511	8.23149	8.29181	3.8511	7.20076	7.20896	3.8511	7.85818	7.85015
5.2437	6.05344	5.98715	4.8543	7.86416	8.19796	3.8544	7.80887	7.86886	3.8544	7.8499	7.88987	3.8544	6.01021	6.04283	3.8544	8.23149	8.1419	3.8544	7.28603	7.20896	3.8544	8.02956	7.85015
5.247	6.05344	6.03338	4.8576	7.86416	8.1905	3.8577	7.80887	7.85726	3.8577	7.80539	7.88987	3.8577	6.01021	6.23694	3.8577	8.23149	7.93573	3.8577	7.23967	7.20896	3.8577	8.06603	7.85015
5.2503	6.05344	6.07279	4.8609	7.86416	7.88514	3.861	7.80887	7.86017	3.861	7.87689	7.88987	3.861	6.01021	6.30109	3.861	8.23149	8.23769	3.861	7.29447	7.20896	3.861	7.98682	7.85015
5.2536	6.05344	6.16314	4.8642	7.86416	7.97657	3.8643	7.80887	7.63419	3.8643	7.82888	7.88987	3.8643	6.01021	6.13151	3.8643	8.23149	8.26197	3.8643	7.26839	7.20896	3.8643	7.88733	7.85015
5.2569	6.05344	6.02785	4.8675	7.86416	8.00176	3.8676	7.80887	7.54168	3.8676	7.88033	7.88987	3.8676	6.01021	6.16149	3.8676	8.23149	8.17705	3.8676	7.32702	7.20896	3.8676	7.81153	7.85015
5.2602	6.05344	6.07813	4.8708	7.86416	8.12523	3.8709	7.80887	7.61099	3.8709	7.80846	7.88987	3.8709	6.01021	6.09693	3.8709	8.23149	8.20283	3.8709	7.2762	7.20896	3.8709	7.78702	7.85015
5.2635	6.05344	5.97416	4.8741	7.86416	7.83818	3.8742	7.37175	7.07882	3.8742	7.97269	7.88987	3.8742	6.01021	6.09758	3.8742	8.23149	8.16459	3.8742	7.29568	7.20896	3.8742	7.73324	7.85015
5.2668	6.05344	5.87207	4.8774	7.86416	8.02271	3.8775	7.37175	7.22803	3.8775	7.73428	7.88987	3.8775	6.01021	6.03872	3.8775	8.23149	7.96908	3.8775	7.36913	7.20896	3.8775	8.01748	7.85015
5.2701	6.05344	6.11684	4.8807	7.86416	7.99571	3.8808	7.37175	7.04174	3.8808	7.93307	7.88987	3.8808	6.01021	5.87618	3.8808	8.23149	8.19053	3.8808	7.36676	7.20896	3.8808	8.14333	7.85015
5.2734	6.05344	6.14585	4.884	7.86416	7.90556	3.8841	7.37175	7.21775	3.8841	7.9445	7.88987	3.8841	6.01021	5.85286	3.8841	8.23149	8.1631	3.8841	7.30547	7.20896	3.8841	7.90744	7.85015
5.2767	6.05344	6.01385	4.8873	7.86416	8.07294	3.8874	7.37175	7.16275	3.8874	7.82623	7.88987	3.8874	6.01021	5.68307	3.8874	8.23149	8.14334	3.8874	7.31493	7.20896	3.8874	7.93986	7.85015
5.28	6.05344	6.02076	4.8906	7.86416	8.02035	3.8907	7.37175	7.23983	3.8907	7.85595	7.88987	3.8907	6.01021	6.08058	3.8907	8.23149	8.27373	3.8907	7.4069	7.20896	3.8907	7.74795	7.85015
5.2833	6.05344	6.98531	4.8939	7.86416	7.97828	3.894	7.37175	7.12797	3.894	7.65292	7.88987	3.894	6.01021	5.71517	3.894	8.23149	8.13961	3.894	7.21608	7.20896	3.894	8.09206	7.85015
5.2866	6.05344	6.17851	4.8972	7.86416	8.04523	3.8973	7.37175	7.251	3.8973	7.76295	7.88987	3.8973	6.01021	6.07221	3.8973	8.23149	8.04369	3.8973	7.37697	7.20896	3.8973	8.04864	7.85015
5.2899	6.05344	6.11307	4.9005	7.86416	8.13918	3.9006	7.37175	7.26407	3.9006	7.5605	7.88987	3.9006	6.01021	5.72793	3.9006	8.23149	8.18138	3.9006	7.2041	7.20896	3.9006	7.95354	7.85015
5.2932	6.05344	5.87266	4.9038	7.86416	8.09856	3.9039	7.37175	7.34011	3.9039	7.99185	7.88987	3.9039	6.01021	5.75813	3.9039	8.23149	8.19131	3.9039	7.25752	7.20896	3.9039	7.96373	7.85015
5.2965	6.05344	6.20026	4.9071	7.86416	8.04763	3.9072	7.37175	7.3939	3.9072	7.97317	7.88987	3.9072	6.01021	6.33788	3.9072	8.23149	8.19188	3.9072	7.23547	7.20896	3.9072	7.78352	7.85015
5.2998	6.05344	6.10881	4.9104	7.86416	7.9645	3.9105	7.37175	7.24007	3.9105	7.76778	7.88987	3.9105	6.01021	5.88365	3.9105	8.23149	8.17318	3.9105	7.4239	7.20896	3.9105	7.92622	7.85015
5.3031	6.05344	5.96376	4.9137	7.86416	8.01002	3.9138	7.37175	7.30251	3.9138	7.97243	7.88987	3.9138	6.01021	6.30104	3.9138	8.23149	7.94822	3.9138	7.18717	7.20896	3.9138	7.82006	7.85015
5.3064	6.05344	6.16938	4.917	7.86416	8.1456	3.9171	7.37175	7.34421	3.9171	8.01535	7.88987	3.9171	6.01021	6.03361	3.9171	8.23149	8.3357	3.9171	7.19397	7.20896	3.9171	7.78557	7.85015
5.3097	6.05344	6.05896	4.9203	7.86416	7.90184	3.9204	7.80887	7.73116	3.9204	7.90151	7.88987	3.9204	6.01021	5.89823	3.9204	8.23149	8.14784	3.9204	7.24647	7.20896	3.9204	7.82005	7.85015
5.313	6.05344	6.23363	4.9236	7.86416	8.11822	3.9237	7.80887	7.82559	3.9237	7.93163	7.88987	3.9237	6.01021	6.22019	3.9237	8.23149	8.54987	3.9237	7.30964	7.20896	3.9237	7.87517	7.85015
5.3163	6.05344	6.00644	4.9269	7.86416	8.07118	3.927	7.80887	7.69507	3.927	7.659	7.88987	3.927	6.01021	6.33838	3.927	8.23149	8.34558	3.927	7.24632	7.20896	3.927	7.8558	7.85015
5.3196	6.05344	6.22979	4.9302	7.86416	7.72618	3.9303	7.80887	7.97634	3.9303	7.87854	7.88987	3.9303	6.01021	6.0526	3.9303	8.23149	8.16781	3.9303	7.26433	7.20896	3.9303	7.85117	7.85015
5.3229	6.05344	6.04196	4.9335	7.86416	7.88509	3.9336	7.37175	7.42018	3.9336	7.8217	7.88987	3.9336	6.01021	6.02354	3.9336	8.23149	8.33661	3.9336	7.19242	7.20896	3.9336	7.92048	7.85015
5.3262	6.05344	6.08398	4.9368	7.86416	7.9652	3.9369	7.37175	7.47547	3.9369	7.77676	7.88987	3.9369	6.01021	6.41323	3.9369	8.23149	8.15633	3.9369	7.37976	7.20896	3.9369	7.8009	7.85015
5.3295	6.05344	6.00284	4.9401	7.86416	7.92266	3.9402	7.37175	7.38658	3.9402	7.72552	7.88987	3.9402	6.01021	6.07228	3.9402	8.23149	8.02367	3.9402	7.25146	7.20896	3.9402	7.72586	7.85015
5.3328	6.05344	6.0838	4.9434	7.86416	7.98446	3.9435	7.37175	7.72167	3.9435	7.70343	7.88987	3.9435	6.01021	6.23539	3.9435	8.23149	8.44783	3.9435	7.25712	7.20896	3.9435	7.75283	7.85015
5.3361	6.05344	6.08057	4.9467	7.86416	7.95448	3.9468	7.37175	7.37911	3.9468	7.50089	7.88987	3.9468	6.01021	5.77807	3.9468	8.23149	8.31496	3.9468	7.21595	7.20896	3.9468	7.74383	7.85015
5.3394	6.05344	6.15202	4.95	7.86416	7.87074	3.9501	7.37175	7.5441	3.9501	7.77886	7.88987	3.9501	6.01021	6.05065	3.9501	8.23149	8.06346	3.9501	7.16757	7.20896	3.9501	7.78519	7.85015
5.3427	6.05344	6.07274	4.9533	7.86416	8.01976	3.9534	7.37175	7.54632	3.9534	7.88137	7.88987	3.9534	6.01021	5.80797	3.9534	8.23149	8.03991	3.9534	7.24841	7.20896	3.9534	7.83173	7.85015
5.346	5.65731	5.92933	4.9566	7.86416	7.89577	3.9567	7.37175	7.76107	3.9567	7.79805	7.88987	3.9567	6.01021	6.07867	3.9567	8.23149	8.14261	3.9567	7.29112	7.20896	3.9567	8.13752	7.85015
5.3493	5.65731	5.85889	4.9599	7.86416	7.8434	3.96	7.37175	7.59534	3.96	7.81292	7.88987	3.96	6.01021	6.01413	3.96	8.23149	8.16863	3.96	7.16447	7.20896	3.96	7.81962	7.85015
5.3526	5.65731	5.58512	4.9632	7.86416	8.05867	3.9633	7.37175	7.50089	3.9633	7.77869	7.88987	3.9633	6.01021	5.67096	3.9633	8.23149	8.30377	3.9633	7.31052	7.20896	3.9633	7.92481	7.85015
5.3559	5.65731	5.87067	4.9665	7.86416	7.8959	3.9666	7.37175	7.71432	3.9666	7.89701	7.88987	3.9666	6.01021	5.89944	3.9666	8.23149	7.99092	3.9666	7.22057	7.20896	3.9666	7.85059	7.85015
5.3592	5.65731	5.79453	4.9698	7.86416	8.18215	3.9699	7.37175	7.632	3.9699	8.01328	7.88987	3.9699	6.01021	6.02955	3.9699	8.23149	8.26988	3.9699	7.30288	7.20896	3.9699	7.75216	7.85015
5.3625	5.65731	5.78445	4.9731	7.86416	7.84345	3.9732	7.37175	7.59003	3.9732	7.82098	7.88987	3.9732	6.01021	6.07847	3.9732	8.23149	8.15149	3.9732	7.38091	7.20896	3.9732	7.78696	7.85015
5.3658	5.65731	6.03993	4.9764	7.86416	7.99314	3.9765	7.37175	7.64204	3.9765	7.83346	7.88987	3.9765	6.01021	6.15589	3.9765	8.23149	8.05655	3.9765	7.19702	7.20896	3.9765	7.90974	7.85015
5.3691	5.65731	5.70868	4.9797	7.86416	7.89546	3.9798	7.37175	7.6097	3.9798	7.7405	7.88987	3.9798	6.01021	6.05358	3.9798	8.23149	8.00557	3.9798	7.17699	7.20896	3.9798	7.96346	7.85015
5.3724	6.05344	6.0511	4.983	7.86416	8.1401	3.9831	7.37175	7.66695	3.9831	7.84216	7.88987	3.9831	6.01021	6.18894	3.9831	8.23149	8.09494	3.9831	7.21572	7.20896	3.9831	7.85757	7.85015
5.3757	6.05344	6.08755	4.9863	7.86416	7.99636	3.9864	7.37175	7.62732	3.9864	7.73775	7.88987	3.9864	6.01021	5.88248	3.9864	8.23149	8.11986	3.9864	7.24088	7.20896	3.9864	7.82146	7.85015
5.379	6.05344	6.00906	4.9896	7.86416	7.93121	3.9897	7.37175	7.82483	3.9897	7.90096	7.88987	3.9897	6.01021	5.9592	3.9897	8.23149	8.24908	3.9897	7.12981	7.20896	3.9897	7.821	7.85015
5.3823	6.05344	6.2069	4.9929	7.86416	7.98816	3.993	7.37175	7.58068	3.993	7.78685	7.88987	3.993	6.01021	6.1582	3.993	8.23149	8.20115	3.993	7.20079	7.20896	3.993	7.93334	7.85015
5.3856	6.05344	6.29466	4.9962	7.86416	7.82717	3.9963	7.37175	7.4012	3.9963	7.70797	7.88987	3.9963	6.01021	5.9586	3.9963	8.23149	8.23758	3.9963	7.41091	7.20896	3.9963	7.89033	7.85015
5.3889	6.05344	6.01346	4.9995	7.86416	7.90902	3.9996	7.37175	7.13075	3.9996	7.92127	7.88987	3.9996	6.01021	6.11368	3.9996	8.23149	8.03946	3.9996	7.16595	7.20896	3.9996	7.90087	7.85015
5.3922	6.05344	6.16807	5.0028	7.86416	7.77207	4.0029	7.37175	7.74914	4.0029	7.8434	7.88987	4.0029	6.01021	5.92677	4.0029	8.23149	8.2494	4.0029	7.27457	7.20896	4.0029	7.84985	7.85015
5.3955	6.05344	6.06257	5.0061	7.86416	7.95729	4.0062	7.37175	7.819	4.0062	7.87279	7.88987	4.0062	6.01021	6.02094	4.0062	8.23149	7.91056	4.0062	7.24849	7.20896	4.0062	7.71696	7.85015
5.3988	6.05344	6.08089	5.0094	7.86416	8.00738	4.0095	7.37175	7.63159	4.0095	7.66575	7.88987	4.0095	6.01021	6.03739	4.0095	8.23149	8.13382	4.0095	7.38649	7.20896	4.0095	7.80733	7.85015
5.4021	6.05344	6.2986	5.0127	7.86416	7.94182	4.0128	7.37175	7.54569	4.0128	7.88743	7.88987	4.0128	6.01021	6.35799	4.0128	8.23149	8.19737	4.0128	7.42458	7.20896	4.0128	7.82731	7.85015
5.4054	6.05344	6.09323	5.016	7.86416	8.00206	4.0161	7.37175	7.46011	4.0161	7.8809	7.88987	4.0161	6.01021	6.31931	4.0161	8.23149	8.29094	4.0161	7.16241	7.20896	4.0161	7.61589	7.85015
5.4087	6.05344	5.74078	5.0193	7.86416	8.04201	4.0194	7.37175	7.26695	4.0194	7.97827	7.88987	4.0194	6.01021	6.00958	4.0194	8.23149	8.28383	4.0194	7.26109	7.20896	4.0194	7.84379	7.85015
5.412	6.05344	6.03471	5.0226	7.86416	8.08596	4.0227	7.37175	7.26868	4.0227	7.85719	7.88987	4.0227	6.01021	5.9657	4.0227	8.23149	8.2856	4.0227	7.22589	7.20896	4.0227	7.75564	7.85015
5.4153	6.05344	6.07489	5.0259	7.86416	8.02942	4.026	7.37175	7.65582	4.026	7.67177	7.88987	4.026	6.01021	6.11492	4.026	8.23149	8.4998	4.026	7.08971	7.20896	4.026	7.84324	7.85015
5.4186	6.05344	5.95907	5.0292	7.86416	7.82655	4.0293	7.37175	7.82324	4.0293	7.64637	7.88987	4.0293	6.01021	5.96959	4.0293	8.23149	8.19854	4.0293	7.28241	7.20896	4.0293	7.73412	7.85015
5.4219	6.05344	6.09205	5.0325	7.86416	7.73947	4.0326	7.37175	7.60597	4.0326	7.77417	7.88987	4.0326	6.01021	5.85809	4.0326	8.23149	8.19997	4.0326	7.294	7.20896	4.0326	7.94016	7.85015
5.4252	6.05344	6.06405	5.0358	7.86416	7.87429	4.0359	7.37175	7.06106	4.0359	7.84914	7.88987	4.0359	6.01021	5.8557	4.0359	8.23149	8.35163	4.0359	7.11287	7.20896	4.0359	8.08025	7.85015
5.4285	6.05344	6.06782	5.0391	7.86416	7.84465	4.0392	7.37175	7.38628	4.0392	7.75811	7.88987	4.0392	6.01021	6.10242	4.0392	8.23149	8.14383	4.0392	7.30035	7.20896	4.0392	7.89633	7.85015
5.4318	6.05344	5.8942	5.0424	7.86416	7.98105	4.0425	7.37175	7.35694	4.0425	8.04546	7.88987	4.0425	6.01021	6.05074	4.0425	8.23149	8.38411	4.0425	7.19708	7.20896	4.0425	7.97564	7.85015
5.4351	5.65731	5.77256	5.0457	7.86416	7.82047	4.0458	7.37175	7.24673	4.0458	7.81551	7.88987	4.0458	6.01021	5.94575	4.0458	8.23149	8.20313	4.0458	7.16662	7.20896	4.0458	8.04929	7.85015
5.4384	5.65731	5.74178	5.049	7.86416	8.10475	4.0491	7.37175	7.35827	4.0491	7.82049	7.88987	4.0491	6.01021	5.9309	4.0491	8.23149	8.16483	4.0491	7.34556	7.20896	4.0491	7.97301	7.85015
5.4417	5.65731	5.68974	5.0523	7.86416	7.90003	4.0524	7.37175	7.25312	4.0524	7.64547	7.88987	4.0524	6.01021	5.79248	4.0524	8.23149	8.50729	4.0524	7.36407	7.20896	4.0524	7.86802	7.85015
5.445	5.65731	5.74324	5.0556	7.86416	7.83548	4.0557	7.37175	7.42211	4.0557	7.69712	7.88987	4.0557	6.01021	6.00596	4.0557	8.23149	7.96435	4.0557	7.14123	7.20896	4.0557	7.92561	7.85015
5.4483	5.65731	5.69144	5.0589	7.86416	7.89534	4.059	7.37175	7.18111	4.059	7.77837	7.88987	4.059	6.01021	5.81804	4.059	8.23149	8.022	4.059	7.23505	7.20896	4.059	7.89249	7.85015
5.4516	5.65731	5.68058	5.0622	7.86416	8.07787	4.0623	7.37175	7.44746	4.0623	7.74538	7.88987	4.0623	6.01021	5.90831	4.0623	8.23149	8.26281	4.0623	7.26793	7.20896	4.0623	7.88389	7.85015
5.4549	5.65731	5.84979	5.0655	7.86416	7.76855	4.0656	7.37175	7.54513	4.0656	7.71693	7.88987	4.0656	6.01021	6.25699	4.0656	8.23149	8.11646	4.0656	7.22499	7.20896	4.0656	7.91391	7.85015
5.4582	5.65731	5.95794	5.0688	7.86416	7.95259	4.0689	7.37175	7.59494	4.0689	7.81137	7.88987	4.0689	6.01021	6.15471	4.0689	8.23149	8.06894	4.0689	7.29376	7.20896	4.0689	7.99744	7.85015
5.4615	5.65731	5.77836	5.0721	7.86416	7.83297	4.0722	7.37175	7.69903	4.0722	7.82607	7.88987	4.0722	6.01021	6.1192	4.0722	8.23149	8.13774	4.0722	7.16827	7.20896	4.0722	7.78634	7.85015
5.4648	5.65731	5.93772	5.0754	7.86416	7.91642	4.0755	7.37175	7.19842	4.0755	7.73584	7.88987	4.0755	6.01021	6.12675	4.0755	8.23149	8.27282	4.0755	7.25374	7.20896	4.0755	7.97527	7.85015
5.4681	5.65731	5.50422	5.0787	7.86416	7.85059	4.0788	7.37175	7.20137	4.0788	7.7718	7.88987	4.0788	6.01021	6.04082	4.0788	8.23149	8.30438	4.0788	7.25705	7.20896	4.0788	7.90737	7.85015
5.4714	5.65731	5.6802	5.082	7.86416	7.87957	4.0821	7.37175	7.13773	4.0821	7.94202	7.88987	4.0821	6.01021	6.2919	4.0821	8.23149	8.27586	4.0821	7.20688	7.20896	4.0821	7.81211	7.85015
5.4747	5.65731	5.79473	5.0853	7.86416	7.8599	4.0854	7.37175	7.479	4.0854	7.82366	7.88987	4.0854	6.01021	5.98228	4.0854	8.23149	7.81028	4.0854	7.24571	7.20896	4.0854	7.75272	7.85015
5.478	5.65731	5.56462	5.0886	7.86416	8.0082	4.0887	7.37175	7.25143	4.0887	8.02421	7.88987	4.0887	6.01021	6.2511	4.0887	8.23149	8.00432	4.0887	7.20831	7.20896	4.0887	7.91905	7.85015
5.4813	5.65731	5.63824	5.0919	7.86416	7.94186	4.092	7.37175	7.31924	4.092	7.5683	7.88987	4.092	6.01021	6.26911	4.092	8.23149	8.46809	4.092	7.08463	7.20896	4.092	7.90149	7.85015
5.4846	6.05344	6.00031	5.0952	7.86416	7.91983	4.0953	7.37175	7.45168	4.0953	7.84821	7.88987	4.0953	6.01021	5.88465	4.0953	8.23149	8.16008	4.0953	7.18592	7.20896	4.0953	7.82842	7.85015
5.4879	6.05344	6.265	5.0985	7.86416	7.86847	4.0986	7.37175	7.43437	4.0986	7.71838	7.88987	4.0986	6.01021	6.12094	4.0986	8.23149	7.91155	4.0986	7.1296	7.20896	4.0986	7.94089	7.85015
5.4912	6.05344	6.10345	5.1018	7.86416	7.85477	4.1019	7.80887	7.80614	4.1019	7.72868	7.88987	4.1019	6.01021	6.16927	4.1019	8.23149	8.03969	4.1019	7.25767	7.20896	4.1019	7.9143	7.85015
5.4945	6.05344	6.04827	5.1051	7.86416	7.98616	4.1052	7.80887	7.72034	4.1052	7.64935	7.88987	4.1052	6.01021	6.11333	4.1052	8.23149	8.40209	4.1052	7.0553	7.20896	4.1052	7.71358	7.85015
5.4978	6.05344	6.29039	5.1084	7.86416	7.92154	4.1085	7.80887	7.59283	4.1085	7.87616	7.88987	4.1085	6.01021	6.2635	4.1085	8.23149	8.28698	4.1085	7.27794	7.20896	4.1085	7.87516	7.85015
5.5011	6.05344	5.96124	5.1117	7.86416	7.77513	4.1118	7.80887	7.59472	4.1118	7.7145	7.88987	4.1118	6.01021	6.06728	4.1118	8.23149	8.25585	4.1118	7.28137	7.20896	4.1118	7.9068	7.85015
5.5044	6.05344	5.97364	5.115	7.86416	7.83661	4.1151	7.80887	7.5878	4.1151	7.82747	7.88987	4.1151	6.01021	6.00059	4.1151	8.23149	8.33256	4.1151	7.24929	7.20896	4.1151	7.80195	7.85015
5.5077	6.05344	5.99397	5.1183	7.86416	7.95465	4.1184	7.80887	7.71906	4.1184	7.68715	7.88987	4.1184	6.01021	5.86173	4.1184	8.23149	8.40827	4.1184	7.24274	7.20896	4.1184	7.83769	7.85015
5.511	6.05344	6.12307	5.1216	7.86416	7.96568	4.1217	7.80887	7.77298	4.1217	7.91087	7.88987	4.1217	6.01021	5.99461	4.1217	8.23149	8.11573	4.1217	7.37109	7.20896	4.1217	7.91658	7.85015
5.5143	6.05344	6.0948	5.1249	7.86416	7.94741	4.125	7.80887	7.69721	4.125	7.91637	7.88987	4.125	6.01021	6.14606	4.125	8.23149	8.40154	4.125	7.12271	7.20896	4.125	7.87757	7.85015
5.5176	6.05344	6.2639	5.1282	7.86416	7.88594	4.1283	7.80887	7.64082	4.1283	7.80538	7.88987	4.1283	6.01021	6.07157	4.1283	8.23149	8.11792	4.1283	7.20799	7.20896	4.1283	7.87159	7.85015
5.5209	6.05344	6.22617	5.1315	7.86416	7.95075	4.1316	7.80887	7.71489	4.1316	7.92477	7.88987	4.1316	6.01021	6.35008	4.1316	8.23149	8.03874	4.1316	7.30774	7.20896	4.1316	7.8877	7.85015
5.5242	6.05344	6.17759	5.1348	7.86416	7.82753	4.1349	7.80887	7.69677	4.1349	7.9282	7.88987	4.1349	6.01021	5.96111	4.1349	8.23149	8.26807	4.1349	7.29361	7.20896	4.1349	7.87891	7.85015
5.5275	6.05344	6.15019	5.1381	7.86416	7.74266	4.1382	7.80887	7.35684	4.1382	7.75655	7.88987	4.1382	6.01021	6.05453	4.1382	8.23149	8.31835	4.1382	7.11114	7.20896	4.1382	7.77332	7.85015
5.5308	6.05344	6.06108	5.1414	7.86416	7.85421	4.1415	7.80887	7.56869	4.1415	7.79668	7.88987	4.1415	6.01021	6.0455	4.1415	8.23149	8.40645	4.1415	7.34092	7.20896	4.1415	7.81401	7.85015
5.5341	6.05344	6.07616	5.1447	7.86416	7.88549	4.1448	7.37175	7.25505	4.1448	7.78782	7.88987	4.1448	6.01021	6.08743	4.1448	8.23149	7.82145	4.1448	7.29361	7.20896	4.1448	7.91859	7.85015
5.5374	6.05344	6.24672	5.148	7.86416	8.07275	4.1481	7.37175	7.36806	4.1481	7.89624	7.88987	4.1481	6.01021	6.03966	4.1481	8.23149	8.24751	4.1481	7.29667	7.20896	4.1481	7.73214	7.85015
5.5407	6.05344	6.14631	5.1513	7.86416	8.05644	4.1514	7.37175	7.16491	4.1514	7.71331	7.88987	4.1514	6.01021	5.88353	4.1514	8.23149	8.2401	4.1514	7.36127	7.20896	4.1514	7.86859	7.85015
5.544	6.05344	6.19638	5.1546	7.86416	7.93675	4.1547	7.37175	7.26943	4.1547	7.68179	7.88987	4.1547	6.01021	6.59169	4.1547	8.23149	8.304	4.1547	7.27944	7.20896	4.1547	7.8853	7.85015
5.5473	6.05344	6.0532	5.1579	7.86416	8.15008	4.158	7.37175	7.32809	4.158	7.74838	7.88987	4.158	6.01021	6.47464	4.158	8.23149	8.20139	4.158	7.15612	7.20896	4.158	7.95452	7.85015
5.5506	5.65731	5.7	5.1612	7.86416	7.98141	4.1613	7.37175	7.35412	4.1613	7.69186	7.88987	4.1613	6.01021	6.10415	4.1613	8.23149	8.2545	4.1613	7.17113	7.20896	4.1613	7.83863	7.85015
5.5539	5.65731	5.62885	5.1645	7.86416	8.04145	4.1646	7.37175	7.31594	4.1646	7.71455	7.88987	4.1646	6.01021	6.11837	4.1646	8.23149	7.9598	4.1646	7.33376	7.20896	4.1646	7.76238	7.85015
5.5572	6.05344	6.26888	5.1678	7.86416	7.93138	4.1679	7.37175	7.36128	4.1679	7.79909	7.88987	4.1679	6.01021	6.10806	4.1679	8.23149	8.44916	4.1679	7.33162	7.20896	4.1679	7.83055	7.85015
5.5605	6.05344	5.75077	5.1711	7.86416	7.89678	4.1712	7.37175	7.26246	4.1712	7.74397	7.88987	4.1712	6.01021	6.26939	4.1712	8.23149	8.38603	4.1712	7.3254	7.20896	4.1712	7.99322	7.85015
5.5638	6.05344	5.97731	5.1744	7.86416	7.9073	4.1745	7.37175	7.30926	4.1745	7.73461	7.88987	4.1745	6.01021	6.3011	4.1745	8.23149	8.08526	4.1745	7.27895	7.20896	4.1745	7.88524	7.85015
5.5671	6.05344	6.04716	5.1777	7.86416	7.98135	4.1778	7.37175	7.4728	4.1778	7.79099	7.88987	4.1778	6.01021	6.33407	4.1778	8.23149	8.5268	4.1778	7.36214	7.20896	4.1778	7.89903	7.85015
5.5704	6.05344	6.21213	5.181	7.86416	7.86519	4.1811	7.37175	7.30543	4.1811	7.76162	7.88987	4.1811	6.01021	5.98139	4.1811	8.23149	8.03167	4.1811	7.26531	7.20896	4.1811	7.78208	7.85015
5.5737	6.05344	6.27695	5.1843	7.86416	7.87092	4.1844	7.37175	7.35061	4.1844	7.9583	7.88987	4.1844	6.01021	5.97662	4.1844	8.23149	7.98868	4.1844	7.23722	7.20896	4.1844	7.88282	7.85015
5.577	6.05344	6.01138	5.1876	7.86416	8.06336	4.1877	7.37175	7.42377	4.1877	8.05204	7.88987	4.1877	6.01021	5.97357	4.1877	8.23149	8.30624	4.1877	7.28054	7.20896	4.1877	7.94624	7.85015
5.5803	6.05344	5.76528	5.1909	7.86416	7.82012	4.191	7.37175	7.51852	4.191	7.90018	7.88987	4.191	6.01021	6.03902	4.191	8.23149	8.26274	4.191	7.36146	7.20896	4.191	7.81615	7.85015
5.5836	6.05344	6.09804	5.1942	7.86416	7.94211	4.1943	7.37175	7.33944	4.1943	7.74703	7.88987	4.1943	6.01021	6.08216	4.1943	8.23149	7.81993	4.1943	7.21687	7.20896	4.1943	7.72362	7.85015
5.5869	6.05344	5.75368	5.1975	7.86416	8.0313	4.1976	7.37175	7.37655	4.1976	7.859	7.88987	4.1976	6.01021	5.90929	4.1976	8.23149	8.35957	4.1976	7.20686	7.20896	4.1976	7.84486	7.85015
5.5902	6.05344	6.01338	5.2008	7.86416	7.83678	4.2009	7.37175	7.20276	4.2009	7.72672	7.88987	4.2009	6.01021	6.40408	4.2009	8.23149	8.34628	4.2009	7.36752	7.20896	4.2009	7.88919	7.85015
5.5935	6.05344	6.167	5.2041	7.86416	8.17909	4.2042	7.37175	7.15219	4.2042	7.94472	7.88987	4.2042	6.01021	6.26553	4.2042	8.23149	8.33735	4.2042	7.18399	7.20896	4.2042	7.8096	7.85015
5.5968	6.05344	6.29442	5.2074	7.86416	7.75507	4.2075	7.37175	7.17416	4.2075	7.87714	7.88987	4.2075	6.01021	5.83952	4.2075	8.23149	8.04406	4.2075	7.38813	7.20896	4.2075	7.82287	7.85015
5.6001	6.05344	6.19829	5.2107	7.86416	8.1456	4.2108	7.37175	7.37886	4.2108	7.86062	7.88987	4.2108	6.01021	6.22658	4.2108	8.23149	8.0457	4.2108	7.23335	7.20896	4.2108	7.73332	7.85015
5.6034	6.05344	6.29191	5.214	7.86416	7.94927	4.2141	7.37175	7.34629	4.2141	7.84481	7.88987	4.2141	6.01021	6.26298	4.2141	8.23149	8.20895	4.2141	7.10385	7.20896	4.2141	7.81736	7.85015
5.6067	6.05344	6.16989	5.2173	7.86416	7.90944	4.2174	7.37175	7.3924	4.2174	7.83873	7.88987	4.2174	6.01021	6.20405	4.2174	8.23149	8.17373	4.2174	7.14653	7.20896	4.2174	7.86435	7.85015
5.61	6.05344	6.18541	5.2206	7.86416	7.89718	4.2207	7.37175	7.09076	4.2207	8.02295	7.88987	4.2207	6.01021	6.43827	4.2207	8.23149	8.23606	4.2207	7.22363	7.20896	4.2207	7.7837	7.85015
5.6133	6.05344	6.27717	5.2239	7.86416	7.95078	4.224	7.37175	7.38804	4.224	8.0231	7.88987	4.224	6.01021	6.25342	4.224	8.23149	8.32877	4.224	7.19115	7.20896	4.224	7.74941	7.85015
5.6166	6.05344	6.27026	5.2272	7.86416	7.69704	4.2273	7.37175	7.27459	4.2273	7.76319	7.88987	4.2273	6.01021	6.51793	4.2273	8.23149	8.33115	4.2273	7.48749	7.20896	4.2273	7.87112	7.85015
5.6199	6.05344	5.90511	5.2305	7.86416	7.87423	4.2306	7.37175	7.25996	4.2306	7.74589	7.88987	4.2306	6.01021	5.9641	4.2306	8.23149	8.28373	4.2306	7.14237	7.20896	4.2306	7.84381	7.85015
5.6232	6.05344	6.27377	5.2338	7.86416	8.08432	4.2339	7.37175	7.25582	4.2339	7.92341	7.88987	4.2339	6.01021	5.84532	4.2339	8.23149	8.13137	4.2339	7.31809	7.20896	4.2339	7.78548	7.85015
5.6265	6.05344	5.95394	5.2371	7.86416	7.81586	4.2372	7.37175	7.18566	4.2372	7.82368	7.88987	4.2372	6.01021	5.92922	4.2372	8.23149	8.068	4.2372	7.23952	7.20896	4.2372	7.85076	7.85015
5.6298	6.05344	6.16022	5.2404	7.86416	8.02809	4.2405	7.37175	7.2246	4.2405	7.88551	7.88987	4.2405	6.01021	5.68201	4.2405	8.23149	8.24547	4.2405	7.32724	7.20896	4.2405	7.73313	7.85015
5.6331	6.05344	5.88957	5.2437	7.86416	7.96402	4.2438	7.37175	7.25491	4.2438	7.90545	7.88987	4.2438	6.01021	5.98226	4.2438	8.23149	8.27165	4.2438	7.20675	7.20896	4.2438	7.70377	7.85015
5.6364	6.05344	5.93338	5.247	7.86416	7.88348	4.2471	7.37175	7.26104	4.2471	7.80216	7.88987	4.2471	6.01021	6.77599	4.2471	8.23149	8.38469	4.2471	7.11243	7.20896	4.2471	7.78172	7.85015
5.6397	6.05344	6.23182	5.2503	7.86416	7.87646	4.2504	7.37175	7.55528	4.2504	7.90547	7.88987	4.2504	6.01021	6.44151	4.2504	8.23149	8.21964	4.2504	7.16581	7.20896	4.2504	7.80105	7.85015
5.643	6.05344	6.31604	5.2536	7.86416	8.08802	4.2537	7.37175	7.29222	4.2537	7.68452	7.88987	4.2537	6.01021	6.35726	4.2537	8.23149	8.30971	4.2537	7.25055	7.20896	4.2537	7.75472	7.85015
5.6463	6.05344	5.86493	5.2569	7.86416	7.96875	4.257	7.37175	7.22391	4.257	7.78486	7.88987	4.257	6.01021	6.55181	4.257	8.23149	8.14682	4.257	7.22767	7.20896	4.257	7.78047	7.85015
5.6496	6.05344	6.23042	5.2602	7.86416	7.86115	4.2603	7.37175	7.37498	4.2603	7.88382	7.88987	4.2603	6.01021	6.12137	4.2603	8.23149	8.03335	4.2603	7.14799	7.20896	4.2603	7.87682	7.85015
5.6529	6.05344	6.14058	5.2635	7.86416	7.83073	4.2636	7.37175	7.17314	4.2636	7.7555	7.88987	4.2636	6.01021	6.1757	4.2636	8.23149	8.41064	4.2636	7.05643	7.20896	4.2636	7.69147	7.85015
5.6562	5.65731	5.58102	5.2668	7.86416	7.81161	4.2669	7.37175	7.07093	4.2669	7.83313	7.88987	4.2669	6.01021	6.69174	4.2669	8.23149	8.24748	4.2669	7.1092	7.20896	4.2669	7.76369	7.85015
5.6595	5.65731	5.75679	5.2701	7.86416	8.14825	4.2702	7.37175	7.36374	4.2702	7.96306	7.88987	4.2702	6.01021	6.02471	4.2702	8.23149	8.19502	4.2702	7.20859	7.20896	4.2702	8.00356	7.85015
5.6628	5.65731	5.75505	5.2734	7.86416	8.00912	4.2735	7.37175	7.28798	4.2735	7.88557	7.88987	4.2735	6.01021	5.9387	4.2735	8.23149	8.34852	4.2735	7.1872	7.20896	4.2735	7.84966	7.85015
5.6661	5.65731	5.66813	5.2767	7.86416	7.96522	4.2768	7.37175	7.28845	4.2768	7.83956	7.88987	4.2768	6.01021	6.01341	4.2768	8.23149	8.25415	4.2768	7.33646	7.20896	4.2768	7.91285	7.85015
5.6694	5.65731	5.54592	5.28	7.86416	7.89467	4.2801	7.37175	7.52601	4.2801	7.8758	7.88987	4.2801	6.01021	6.34135	4.2801	8.23149	8.48246	4.2801	7.14378	7.20896	4.2801	7.85388	7.85015
5.6727	5.65731	5.56993	5.2833	7.86416	7.69815	4.2834	7.37175	7.22219	4.2834	7.8803	7.88987	4.2834	6.01021	5.92837	4.2834	8.23149	7.99175	4.2834	7.25988	7.20896	4.2834	7.86171	7.85015
5.676	5.65731	5.76428	5.2866	7.86416	8.01145	4.2867	7.37175	7.36253	4.2867	8.00896	7.88987	4.2867	6.01021	6.2108	4.2867	8.23149	8.19131	4.2867	7.24	7.20896	4.2867	7.76299	7.85015
5.6793	5.65731	5.64238	5.2899	7.86416	7.98835	4.29	7.37175	7.17043	4.29	7.67489	7.88987	4.29	6.01021	6.19497	4.29	8.23149	8.2483	4.29	7.21304	7.20896	4.29	7.93199	7.85015
5.6826	5.65731	5.8206	5.2932	7.86416	7.86516	4.2933	7.80887	7.56008	4.2933	7.83773	7.88987	4.2933	6.01021	6.38416	4.2933	8.23149	8.09611	4.2933	7.0981	7.20896	4.2933	7.90639	7.85015
5.6859	5.65731	5.54948	5.2965	7.86416	7.95797	4.2966	7.80887	7.88874	4.2966	8.03207	7.88987	4.2966	6.01021	6.08864	4.2966	8.23149	8.14362	4.2966	7.24368	7.20896	4.2966	7.94703	7.85015
5.6892	5.65731	5.69258	5.2998	7.86416	7.96976	4.2999	7.80887	7.67673	4.2999	7.87571	7.88987	4.2999	6.01021	6.0053	4.2999	8.23149	8.28574	4.2999	7.21515	7.20896	4.2999	7.93988	7.85015
5.6925	5.65731	5.65828	5.3031	7.86416	7.739	4.3032	7.80887	8.08991	4.3032	7.94799	7.88987	4.3032	6.01021	6.0343	4.3032	8.23149	7.80396	4.3032	7.29083	7.20896	4.3032	7.93051	7.85015
5.6958	5.65731	5.43792	5.3064	7.86416	7.80395	4.3065	7.80887	7.69306	4.3065	7.8432	7.88987	4.3065	6.01021	6.16662	4.3065	8.23149	7.85084	4.3065	7.32216	7.20896	4.3065	7.7941	7.85015
5.6991	5.65731	5.77327	5.3097	7.86416	7.83476	4.3098	7.80887	7.53158	4.3098	7.88969	7.88987	4.3098	6.01021	6.03693	4.3098	8.23149	8.07083	4.3098	7.27004	7.20896	4.3098	7.83571	7.85015
5.7024	5.65731	5.63478	5.313	7.86416	7.90413	4.3131	7.80887	7.74093	4.3131	7.76535	7.88987	4.3131	6.01021	5.902	4.3131	8.23149	8.03091	4.3131	7.25237	7.20896	4.3131	7.82474	7.85015
5.7057	5.65731	5.7195	5.3163	7.86416	7.88285	4.3164	7.80887	7.63485	4.3164	8.00733	7.88987	4.3164	6.01021	5.99214	4.3164	8.23149	8.25061	4.3164	7.3486	7.20896	4.3164	7.67297	7.85015
5.709	5.65731	5.79484	5.3196	7.86416	7.72028	4.3197	7.37175	7.41418	4.3197	7.80849	7.88987	4.3197	6.01021	6.1275	4.3197	8.23149	8.35028	4.3197	7.23532	7.20896	4.3197	7.67073	7.85015
5.7123	6.05344	5.88063	5.3229	7.86416	7.89675	4.323	7.37175	7.32535	4.323	7.75334	7.88987	4.323	6.01021	6.09632	4.323	8.23149	8.06013	4.323	7.19938	7.20896	4.323	7.6493	7.85015
5.7156	6.05344	6.11476	5.3262	7.86416	7.8171	4.3263	7.37175	7.51728	4.3263	7.76245	7.88987	4.3263	6.01021	6.04598	4.3263	8.23149	8.15575	4.3263	7.12601	7.20896	4.3263	7.64771	7.85015
5.7189	6.05344	5.93654	5.3295	7.86416	8.03348	4.3296	7.37175	7.37764	4.3296	7.90483	7.88987	4.3296	6.01021	6.07246	4.3296	8.23149	8.09778	4.3296	7.16426	7.20896	4.3296	7.61235	7.85015
5.7222	6.05344	5.96077	5.3328	7.86416	7.60098	4.3329	7.37175	7.27065	4.3329	7.67278	7.88987	4.3329	6.01021	6.00084	4.3329	8.23149	8.27903	4.3329	7.18828	7.20896	4.3329	7.67437	7.85015
5.7255	6.05344	6.1361	5.3361	7.86416	7.96618	4.3362	7.37175	7.3923	4.3362	8.08878	7.88987	4.3362	6.01021	6.31236	4.3362	8.23149	8.07892	4.3362	7.27056	7.20896	4.3362	7.51865	7.85015
5.7288	6.05344	5.94026	5.3394	7.86416	7.90128	4.3395	7.37175	7.40368	4.3395	8.02446	7.88987	4.3395	6.01021	6.06043	4.3395	8.23149	8.60349	4.3395	7.13957	7.20896	4.3395	7.4729	7.85015
5.7321	6.05344	6.07131	5.3427	7.86416	7.95514	4.3428	7.37175	7.40517	4.3428	7.6991	7.88987	4.3428	6.01021	5.99167	4.3428	8.23149	8.21714	4.3428	7.2206	7.20896	4.3428	7.60626	7.85015
5.7354	6.05344	6.09485	5.346	7.86416	7.89403	4.3461	7.37175	7.56863	4.3461	7.87711	7.88987	4.3461	6.01021	6.06523	4.3461	8.23149	8.00678	4.3461	7.13264	7.20896	4.3461	7.68079	7.85015
5.7387	6.05344	6.15096	5.3493	7.86416	7.92291	4.3494	7.37175	7.59399	4.3494	8.03541	7.88987	4.3494	6.01021	6.05316	4.3494	8.23149	8.27822	4.3494	7.12164	7.20896	4.3494	7.64419	7.85015
5.742	6.05344	6.19642	5.3526	7.86416	8.08882	4.3527	7.37175	7.4106	4.3527	7.84263	7.88987	4.3527	6.01021	6.40569	4.3527	8.23149	8.28585	4.3527	7.13867	7.20896	4.3527	7.58025	7.85015
5.7453	6.05344	6.23944	5.3559	7.86416	8.09346	4.356	7.37175	7.44636	4.356	7.98531	7.88987	4.356	6.01021	5.89132	4.356	8.23149	8.25203	4.356	7.24182	7.20896	4.356	7.54397	7.85015
5.7486	6.05344	6.30696	5.3592	7.86416	7.81484	4.3593	7.37175	7.32348	4.3593	7.72661	7.88987	4.3593	6.01021	6.03266	4.3593	8.23149	8.34669	4.3593	7.18974	7.20896	4.3593	7.63677	7.85015
5.7519	6.05344	6.23393	5.3625	7.86416	7.99632	4.3626	7.37175	7.19396	4.3626	7.90071	7.88987	4.3626	6.01021	6.61689	4.3626	8.23149	8.5076	4.3626	7.30061	7.20896	4.3626	7.58826	7.85015
5.7552	6.05344	6.1239	5.3658	7.86416	7.90458	4.3659	7.37175	7.35366	4.3659	7.69178	7.88987	4.3659	6.01021	5.83911	4.3659	8.23149	8.41036	4.3659	7.2867	7.20896	4.3659	7.5164	7.85015
5.7585	6.05344	6.09025	5.3691	7.86416	7.64576	4.3692	7.37175	7.37508	4.3692	7.88563	7.88987	4.3692	6.01021	6.03906	4.3692	8.23149	8.15894	4.3692	7.25419	7.20896	4.3692	7.73199	7.85015
5.7618	6.05344	6.23509	5.3724	7.86416	7.93439	4.3725	7.37175	7.58837	4.3725	7.90804	7.88987	4.3725	6.01021	6.2832	4.3725	8.23149	8.26887	4.3725	7.22986	7.20896	4.3725	7.711	7.85015
5.7651	6.05344	6.1815	5.3757	7.86416	7.65642	4.3758	7.37175	7.50725	4.3758	7.89512	7.88987	4.3758	6.01021	6.02957	4.3758	8.23149	8.38001	4.3758	7.15747	7.20896	4.3758	7.66219	7.85015
5.7684	6.05344	6.15029	5.379	7.86416	7.7596	4.3791	7.37175	7.3501	4.3791	7.92405	7.88987	4.3791	6.01021	5.98309	4.3791	8.23149	8.47309	4.3791	7.15168	7.20896	4.3791	7.73123	7.85015
5.7717	6.05344	6.15799	5.3823	7.86416	7.93096	4.3824	7.37175	7.37861	4.3824	7.79016	7.88987	4.3824	6.01021	6.03838	4.3824	8.23149	8.44329	4.3824	7.31065	7.20896	4.3824	7.73834	7.85015
5.775	6.05344	5.94678	5.3856	7.86416	7.70938	4.3857	7.37175	7.39444	4.3857	7.69503	7.88987	4.3857	6.01021	6.20101	4.3857	8.23149	8.35245	4.3857	7.21453	7.20896	4.3857	7.57403	7.85015
5.7783	6.05344	6.29745	5.3889	7.86416	7.93781	4.389	7.37175	7.26863	4.389	7.78906	7.88987	4.389	6.01021	6.3354	4.389	8.23149	8.5659	4.389	7.26365	7.20896	4.389	7.85109	7.85015
5.7816	5.65731	5.70057	5.3922	7.86416	7.8034	4.3923	7.37175	7.55395	4.3923	7.63522	7.88987	4.3923	6.01021	6.28187	4.3923	8.23149	8.17585	4.3923	7.24642	7.20896	4.3923	7.78646	7.85015
5.7849	5.65731	5.74667	5.3955	7.86416	7.78404	4.3956	7.80887	7.81061	4.3956	7.74004	7.88987	4.3956	6.01021	6.16384	4.3956	8.23149	8.57387	4.3956	7.24403	7.20896	4.3956	7.57442	7.85015
5.7882	5.65731	5.58351	5.3988	7.86416	7.79377	4.3989	7.80887	7.43103	4.3989	7.95854	7.88987	4.3989	6.01021	6.19528	4.3989	8.23149	8.45504	4.3989	7.19745	7.20896	4.3989	7.74058	7.85015
5.7915	5.65731	6.20624	5.4021	7.86416	7.5876	4.4022	7.80887	7.77005	4.4022	7.77849	7.88987	4.4022	6.01021	6.26761	4.4022	8.23149	8.21313	4.4022	7.0662	7.20896	4.4022	7.64656	7.85015
5.7948	5.65731	5.88367	5.4054	7.86416	7.74119	4.4055	7.80887	7.78123	4.4055	7.82726	7.88987	4.4055	6.01021	6.39038	4.4055	8.23149	8.10911	4.4055	7.25206	7.20896	4.4055	7.76764	7.85015
5.7981	5.65731	5.67782	5.4087	7.86416	7.77661	4.4088	7.80887	7.74673	4.4088	7.90312	7.88987	4.4088	6.01021	6.1289	4.4088	8.23149	8.3689	4.4088	7.06279	7.20896	4.4088	7.88104	7.85015
5.8014	5.65731	5.6676	5.412	7.86416	7.97085	4.4121	7.80887	7.48816	4.4121	7.86027	7.88987	4.4121	6.01021	6.15257	4.4121	8.23149	8.06382	4.4121	7.18813	7.20896	4.4121	7.76664	7.85015
5.8047	5.65731	5.65855	5.4153	7.86416	7.79553	4.4154	7.80887	7.77809	4.4154	8.10185	7.88987	4.4154	6.01021	6.40278	4.4154	8.23149	8.20053	4.4154	7.13875	7.20896	4.4154	7.92281	7.85015
5.808	5.65731	5.88343	5.4186	7.86416	7.64112	4.4187	7.80887	7.7888	4.4187	7.79434	7.88987	4.4187	6.01021	5.97655	4.4187	8.23149	8.13564	4.4187	7.22161	7.20896	4.4187	7.77808	7.85015
5.8113	5.65731	5.55665	5.4219	7.86416	7.89389	4.422	7.80887	7.82777	4.422	8.0907	7.88987	4.422	6.01021	5.97047	4.422	8.23149	8.1039	4.422	7.18938	7.20896	4.422	7.82935	7.85015
5.8146	5.65731	5.62312	5.4252	7.86416	8.19994	4.4253	7.80887	7.80068	4.4253	7.93479	7.88987	4.4253	6.01021	5.95199	4.4253	8.23149	8.36683	4.4253	7.1149	7.20896	4.4253	7.88536	7.85015
5.8179	5.65731	5.52084	5.4285	7.86416	7.72163	4.4286	7.80887	7.49537	4.4286	8.00364	7.88987	4.4286	6.01021	6.02273	4.4286	8.23149	8.14699	4.4286	7.19911	7.20896	4.4286	7.6846	7.85015
5.8212	5.65731	6.04927	5.4318	7.86416	7.75834	4.4319	7.80887	7.59443	4.4319	7.70706	7.88987	4.4319	6.01021	6.37933	4.4319	8.23149	8.05268	4.4319	7.17527	7.20896	4.4319	7.76022	7.85015
5.8245	5.65731	5.89241	5.4351	7.86416	7.90747	4.4352	7.80887	7.75542	4.4352	7.81331	7.88987	4.4352	6.01021	6.43424	4.4352	8.23149	7.90509	4.4352	7.35015	7.20896	4.4352	7.75519	7.85015
5.8278	5.65731	5.59355	5.4384	7.86416	7.7224	4.4385	7.80887	7.2678	4.4385	7.80492	7.88987	4.4385	6.01021	5.97246	4.4385	8.23149	7.869	4.4385	7.14551	7.20896	4.4385	7.90097	7.85015
5.8311	5.65731	5.54236	5.4417	7.86416	7.87242	4.4418	7.80887	7.46328	4.4418	7.90544	7.88987	4.4418	6.01021	6.30212	4.4418	8.23149	8.20935	4.4418	7.10941	7.20896	4.4418	7.79349	7.85015
5.8344	5.65731	5.62906	5.445	7.86416	8.05934	4.4451	7.80887	7.62954	4.4451	7.91072	7.88987	4.4451	6.01021	6.19233	4.4451	8.23149	7.75003	4.4451	7.09028	7.20896	4.4451	7.73077	7.85015
5.8377	5.65731	5.52611	5.4483	7.86416	7.78562	4.4484	7.80887	7.74442	4.4484	7.99368	7.88987	4.4484	6.01021	6.26404	4.4484	8.23149	8.466	4.4484	7.25506	7.20896	4.4484	7.80001	7.85015
5.841	5.65731	5.72297	5.4516	7.86416	7.69291	4.4517	7.80887	7.89139	4.4517	7.98677	7.88987	4.4517	6.01021	5.9072	4.4517	8.23149	8.07777	4.4517	7.25819	7.20896	4.4517	7.70774	7.85015
5.8443	5.65731	5.82231	5.4549	7.86416	7.75743	4.455	7.80887	7.56535	4.455	7.79669	7.88987	4.455	6.01021	6.12104	4.455	8.23149	7.8207	4.455	7.15334	7.20896	4.455	7.95948	7.85015
5.8476	5.65731	5.7895	5.4582	7.86416	7.63377	4.4583	7.80887	7.8122	4.4583	7.77755	7.88987	4.4583	6.01021	5.98967	4.4583	8.23149	8.36522	4.4583	7.26266	7.20896	4.4583	7.64897	7.85015
5.8509	5.65731	5.68308	5.4615	7.86416	7.65229	4.4616	7.80887	7.91232	4.4616	7.66009	7.88987	4.4616	6.01021	5.96854	4.4616	8.23149	8.11653	4.4616	7.20878	7.20896	4.4616	7.77924	7.85015
5.8542	5.65731	5.8309	5.4648	7.86416	7.88081	4.4649	7.80887	7.65348	4.4649	7.72359	7.88987	4.4649	6.01021	6.14047	4.4649	8.23149	8.16497	4.4649	7.12478	7.20896	4.4649	7.81091	7.85015
5.8575	5.65731	5.55709	5.4681	7.86416	7.78441	4.4682	7.80887	7.55979	4.4682	7.8217	7.88987	4.4682	6.01021	6.32335	4.4682	8.23149	8.08537	4.4682	7.15693	7.20896	4.4682	7.98406	7.85015
5.8608	6.05344	6.04391	5.4714	7.86416	7.7506	4.4715	7.37175	7.51485	4.4715	7.67045	7.88987	4.4715	6.01021	6.16258	4.4715	8.23149	7.91392	4.4715	7.18522	7.20896	4.4715	8.15116	7.85015
5.8641	6.05344	6.00988	5.4747	7.86416	7.62259	4.4748	7.37175	7.39993	4.4748	7.65433	7.88987	4.4748	6.01021	6.47163	4.4748	8.23149	8.45047	4.4748	7.12111	7.20896	4.4748	7.88948	7.85015
5.8674	6.05344	6.23541	5.478	7.86416	7.74913	4.4781	7.37175	7.36056	4.4781	7.78119	7.88987	4.4781	6.01021	6.27567	4.4781	8.23149	8.21466	4.4781	7.18209	7.20896	4.4781	8.09303	7.85015
5.8707	6.05344	6.10823	5.4813	7.86416	7.56909	4.4814	7.37175	7.40201	4.4814	7.94398	7.88987	4.4814	6.01021	6.17206	4.4814	8.23149	8.13737	4.4814	7.29795	7.20896	4.4814	8.10812	7.85015
5.874	6.05344	6.16384	5.4846	7.86416	7.78015	4.4847	7.37175	7.63704	4.4847	7.68818	7.88987	4.4847	6.01021	6.09723	4.4847	8.23149	7.89925	4.4847	7.01307	7.20896	4.4847	7.95391	7.85015
5.8773	6.05344	6.13335	5.4879	7.86416	7.70315	4.488	7.37175	7.31805	4.488	8.01704	7.88987	4.488	6.01021	6.18259	4.488	8.23149	7.97506	4.488	7.13698	7.20896	4.488	7.89873	7.85015
5.8806	6.05344	5.91653	5.4912	7.86416	7.82837	4.4913	7.37175	7.45095	4.4913	7.85932	7.88987	4.4913	6.01021	5.96122	4.4913	8.23149	8.45432	4.4913	7.20654	7.20896	4.4913	7.95938	7.85015
5.8839	6.05344	6.13772	5.4945	7.86416	7.73466	4.4946	7.37175	7.69663	4.4946	7.78369	7.88987	4.4946	6.01021	5.82674	4.4946	8.23149	8.22616	4.4946	7.27353	7.20896	4.4946	7.78147	7.85015
5.8872	6.05344	6.15325	5.4978	7.86416	7.63423	4.4979	7.37175	7.71799	4.4979	7.85269	7.88987	4.4979	6.01021	6.11529	4.4979	8.23149	8.43558	4.4979	7.11277	7.20896	4.4979	8.13595	7.85015
5.8905	6.05344	6.06953	5.5011	7.86416	7.587	4.5012	7.37175	7.12507	4.5012	7.87995	7.88987	4.5012	6.01021	6.1744	4.5012	8.23149	8.23503	4.5012	7.16372	7.20896	4.5012	7.92145	7.85015
5.8938	6.05344	6.0561	5.5044	7.86416	7.85773	4.5045	7.37175	7.53371	4.5045	7.66382	7.88987	4.5045	6.01021	6.40639	4.5045	8.23149	8.18715	4.5045	7.17479	7.20896	4.5045	7.92034	7.85015
5.8971	6.05344	6.03158	5.5077	7.86416	7.56704	4.5078	7.37175	7.5994	4.5078	7.91892	7.88987	4.5078	6.01021	6.39706	4.5078	8.23149	8.35767	4.5078	7.08374	7.20896	4.5078	7.81416	7.85015
5.9004	5.65731	5.77996	5.511	7.86416	7.80263	4.5111	7.37175	7.29429	4.5111	7.76277	7.88987	4.5111	6.01021	6.41831	4.5111	8.23149	8.19061	4.5111	7.22826	7.20896	4.5111	7.77064	7.85015
5.9037	5.65731	5.65402	5.5143	7.86416	7.88439	4.5144	7.37175	7.45245	4.5144	7.63672	7.88987	4.5144	6.01021	6.42785	4.5144	8.23149	8.30732	4.5144	7.19212	7.20896	4.5144	7.97775	7.85015
5.907	5.65731	5.71833	5.5176	7.86416	7.45354	4.5177	7.37175	7.28548	4.5177	7.81646	7.88987	4.5177	6.01021	6.34512	4.5177	8.23149	8.48273	4.5177	7.17578	7.20896	4.5177	7.70415	7.85015
5.9103	5.65731	5.42928	5.5209	7.86416	7.71733	4.521	7.37175	7.23422	4.521	7.91005	7.88987	4.521	6.01021	6.46476	4.521	8.23149	7.94048	4.521	7.10911	7.20896	4.521	7.88052	7.85015
5.9136	5.65731	5.87244	5.5242	7.86416	7.74274	4.5243	7.37175	7.52062	4.5243	7.75057	7.88987	4.5243	6.01021	6.4029	4.5243	8.23149	8.28068	4.5243	7.14703	7.20896	4.5243	7.97449	7.85015
5.9169	6.05344	6.32042	5.5275	7.86416	7.62155	4.5276	7.37175	7.38801	4.5276	7.79766	7.88987	4.5276	6.01021	6.39266	4.5276	8.23149	7.94592	4.5276	7.17055	7.20896	4.5276	8.10891	7.85015
5.9202	6.05344	6.2367	5.5308	7.86416	7.90633	4.5309	7.37175	7.51869	4.5309	7.81659	7.88987	4.5309	6.01021	6.38599	4.5309	8.23149	8.12142	4.5309	7.24213	7.20896	4.5309	7.83807	7.85015
5.9235	6.05344	6.16763	5.5341	7.86416	7.64575	4.5342	7.37175	7.26415	4.5342	7.85404	7.88987	4.5342	6.01021	6.50302	4.5342	8.23149	8.1096	4.5342	7.17282	7.20896	4.5342	8.03633	7.85015
5.9268	6.05344	6.12679	5.5374	7.86416	7.67208	4.5375	7.37175	7.31566	4.5375	7.68516	7.88987	4.5375	6.01021	6.34294	4.5375	8.23149	7.904	4.5375	7.25667	7.20896	4.5375	7.78061	7.85015
5.9301	6.05344	6.01839	5.5407	7.86416	7.66087	4.5408	7.37175	7.349	4.5408	7.83888	7.88987	4.5408	6.01021	6.1359	4.5408	8.23149	8.08501	4.5408	7.10748	7.20896	4.5408	7.90177	7.85015
5.9334	6.05344	6.10245	5.544	7.86416	7.5978	4.5441	7.37175	7.32773	4.5441	8.04704	7.88987	4.5441	6.01021	6.11681	4.5441	8.23149	8.08312	4.5441	7.27608	7.20896	4.5441	7.91634	7.85015
5.9367	6.05344	6.24553	5.5473	7.86416	7.67832	4.5474	7.37175	7.45471	4.5474	7.94076	7.88987	4.5474	6.01021	6.21823	4.5474	8.23149	7.80649	4.5474	7.17148	7.20896	4.5474	7.89463	7.85015
5.94	6.05344	5.78163	5.5506	7.86416	7.76635	4.5507	7.37175	7.37563	4.5507	7.86786	7.88987	4.5507	6.01021	5.87613	4.5507	8.23149	8.21631	4.5507	7.1747	7.20896	4.5507	7.90558	7.85015
5.9433	6.05344	6.25728	5.5539	7.86416	7.56338	4.554	7.37175	7.3896	4.554	7.82983	7.88987	4.554	6.01021	6.21892	4.554	8.23149	8.07761	4.554	7.35559	7.20896	4.554	7.96476	7.85015
5.9466	6.05344	6.03359	5.5572	7.86416	7.93888	4.5573	7.37175	7.46355	4.5573	7.8857	7.88987	4.5573	6.01021	5.93645	4.5573	8.23149	7.9016	4.5573	7.14105	7.20896	4.5573	7.89346	7.85015
5.9499	6.05344	6.03839	5.5605	7.86416	7.68388	4.5606	7.37175	7.52292	4.5606	8.12185	7.88987	4.5606	6.01021	5.80281	4.5606	8.23149	7.91234	4.5606	7.18014	7.20896	4.5606	7.89754	7.85015
5.9532	6.05344	6.08955	5.5638	7.86416	7.79551	4.5639	7.37175	7.41933	4.5639	7.88155	7.88987	4.5639	6.01021	6.35876	4.5639	8.23149	8.17523	4.5639	7.18407	7.20896	4.5639	7.7475	7.85015
5.9565	6.05344	6.11115	5.5671	7.86416	7.80483	4.5672	7.37175	7.47068	4.5672	7.88693	7.88987	4.5672	6.01021	6.13618	4.5672	8.23149	7.85487	4.5672	7.22819	7.20896	4.5672	7.79889	7.85015
5.9598	6.05344	6.18004	5.5704	7.86416	7.96671	4.5705	7.37175	7.41811	4.5705	7.93813	7.88987	4.5705	6.01021	5.88726	4.5705	8.23149	8.16703	4.5705	7.31876	7.20896	4.5705	8.00724	7.85015
5.9631	6.05344	6.1012	5.5737	7.86416	7.51548	4.5738	7.37175	7.39113	4.5738	7.72447	7.88987	4.5738	6.01021	6.29697	4.5738	8.23149	8.33258	4.5738	7.47855	7.20896	4.5738	7.96454	7.85015
5.9664	6.05344	6.08542	5.577	7.86416	7.7983	4.5771	7.37175	7.51223	4.5771	7.65904	7.88987	4.5771	6.01021	6.14056	4.5771	8.23149	8.3325	4.5771	7.29379	7.20896	4.5771	7.89236	7.85015
5.9697	6.05344	6.32261	5.5803	7.86416	8.0341	4.5804	7.37175	7.70473	4.5804	7.79844	7.88987	4.5804	6.01021	5.93882	4.5804	8.23149	8.40001	4.5804	7.2313	7.20896	4.5804	7.85643	7.85015
5.973	6.05344	6.01936	5.5836	7.86416	7.89898	4.5837	7.37175	7.47264	4.5837	7.77264	7.88987	4.5837	6.01021	6.06428	4.5837	8.23149	8.43686	4.5837	7.18531	7.20896	4.5837	7.82616	7.85015
5.9763	6.05344	6.1602	5.5869	7.86416	7.73934	4.587	7.37175	7.41669	4.587	7.79478	7.88987	4.587	6.01021	6.1695	4.587	8.23149	8.48791	4.587	7.12349	7.20896	4.587	7.87433	7.85015
5.9796	6.05344	5.70976	5.5902	7.86416	7.7637	4.5903	7.37175	7.16354	4.5903	7.8863	7.88987	4.5903	6.01021	5.82619	4.5903	8.23149	8.29406	4.5903	7.26557	7.20896	4.5903	7.73232	7.85015
5.9829	6.05344	6.10232	5.5935	7.86416	7.93259	4.5936	7.37175	7.36756	4.5936	7.97139	7.88987	4.5936	6.01021	6.00939	4.5936	8.23149	7.96856	4.5936	7.24523	7.20896	4.5936	7.74981	7.85015
5.9862	6.05344	6.13958	5.5968	7.86416	7.63301	4.5969	7.37175	7.33899	4.5969	7.8474	7.88987	4.5969	6.01021	6.23989	4.5969	8.23149	7.89811	4.5969	7.24902	7.20896	4.5969	7.99193	7.85015
5.9895	6.05344	6.31381	5.6001	7.86416	7.61057	4.6002	7.37175	7.50047	4.6002	7.70495	7.88987	4.6002	6.01021	6.67854	4.6002	8.23149	8.14145	4.6002	7.12145	7.20896	4.6002	7.77573	7.85015
5.9928	6.05344	6.13304	5.6034	7.86416	8.12724	4.6035	7.37175	7.38036	4.6035	7.52869	7.88987	4.6035	6.01021	5.9668	4.6035	8.23149	8.16843	4.6035	7.24833	7.20896	4.6035	7.78018	7.85015
5.9961	6.05344	5.96468	5.6067	7.86416	7.74744	4.6068	7.37175	7.67927	4.6068	7.91829	7.88987	4.6068	6.01021	6.42115	4.6068	8.23149	7.87274	4.6068	7.30536	7.20896	4.6068	7.7621	7.85015
5.9994	6.05344	5.85677	5.61	7.86416	7.91092	4.6101	7.37175	7.46565	4.6101	7.76428	7.88987	4.6101	6.01021	6.4554	4.6101	8.23149	8.26339	4.6101	7.27535	7.20896	4.6101	7.72597	7.85015
6.0027	6.05344	6.0239	5.6133	7.86416	7.77648	4.6134	7.37175	7.39522	4.6134	7.84254	7.88987	4.6134	6.01021	6.01604	4.6134	8.23149	8.00606	4.6134	7.14858	7.20896	4.6134	7.95073	7.85015
6.006	6.05344	6.04189	5.6166	7.86416	7.61927	4.6167	7.37175	7.39364	4.6167	7.78018	7.88987	4.6167	6.01021	6.1744	4.6167	8.23149	8.49444	4.6167	7.25128	7.20896	4.6167	7.76648	7.85015
6.0093	6.05344	5.98777	5.6199	7.86416	7.77808	4.62	7.37175	7.52939	4.62	7.88794	7.88987	4.62	6.01021	5.99217	4.62	8.23149	8.20264	4.62	7.27055	7.20896	4.62	7.73745	7.85015
6.0126	6.05344	6.00678	5.6232	7.86416	7.5561	4.6233	7.37175	7.41491	4.6233	7.78198	7.88987	4.6233	6.01021	5.90161	4.6233	8.23149	8.1523	4.6233	7.21157	7.20896	4.6233	7.82755	7.85015
6.0159	6.05344	6.00655	5.6265	7.86416	7.68089	4.6266	7.37175	7.39997	4.6266	7.8125	7.88987	4.6266	6.01021	6.16284	4.6266	8.23149	8.47916	4.6266	7.21795	7.20896	4.6266	8.0952	7.85015
6.0192	6.05344	5.88866	5.6298	7.86416	7.76785	4.6299	7.37175	7.43933	4.6299	7.79497	7.88987	4.6299	6.01021	6.02942	4.6299	8.23149	8.36288	4.6299	7.2777	7.20896	4.6299	7.60413	7.85015
6.0225	6.05344	5.72459	5.6331	7.86416	7.77951	4.6332	7.37175	7.44566	4.6332	7.81117	7.88987	4.6332	6.01021	5.8642	4.6332	8.23149	8.13358	4.6332	7.20099	7.20896	4.6332	7.87497	7.85015
6.0258	6.05344	5.98979	5.6364	7.86416	7.61255	4.6365	7.37175	7.49216	4.6365	7.71401	7.88987	4.6365	6.01021	6.05764	4.6365	8.23149	8.34862	4.6365	7.26642	7.20896	4.6365	7.68612	7.85015
6.0291	6.05344	5.67933	5.6397	7.86416	8.07946	4.6398	7.37175	7.60363	4.6398	7.78691	7.88987	4.6398	6.01021	6.05837	4.6398	8.23149	8.29588	4.6398	7.14313	7.20896	4.6398	7.68543	7.85015
6.0324	6.05344	5.83666	5.643	7.86416	7.74276	4.6431	7.37175	7.56342	4.6431	7.97077	7.88987	4.6431	6.01021	5.98257	4.6431	8.23149	8.17235	4.6431	7.16035	7.20896	4.6431	7.96309	7.85015
6.0357	6.05344	6.11153	5.6463	7.86416	7.83266	4.6464	7.37175	7.57479	4.6464	7.93023	7.88987	4.6464	6.01021	6.2053	4.6464	8.23149	8.00988	4.6464	7.33731	7.20896	4.6464	7.83275	7.85015
6.039	6.05344	6.11591	5.6496	7.86416	7.77078	4.6497	7.37175	7.31371	4.6497	7.93281	7.88987	4.6497	6.01021	6.43806	4.6497	8.23149	8.04972	4.6497	7.16912	7.20896	4.6497	7.85642	7.85015
6.0423	6.05344	5.83994	5.6529	7.86416	7.92889	4.653	7.37175	7.40231	4.653	7.95756	7.88987	4.653	6.01021	6.07809	4.653	8.23149	8.08232	4.653	7.17578	7.20896	4.653	7.92204	7.85015
6.0456	6.05344	6.08618	5.6562	7.86416	7.60799	4.6563	7.37175	7.29581	4.6563	7.9185	7.88987	4.6563	6.01021	6.43064	4.6563	8.23149	8.46263	4.6563	7.29632	7.20896	4.6563	8.00324	7.85015
6.0489	6.05344	6.16774	5.6595	7.86416	7.58374	4.6596	7.37175	7.52322	4.6596	8.03027	7.88987	4.6596	6.01021	6.10353	4.6596	8.23149	8.38612	4.6596	7.14406	7.20896	4.6596	7.85948	7.85015
6.0522	6.05344	5.77571	5.6628	7.86416	7.71891	4.6629	7.37175	7.32117	4.6629	7.77736	7.88987	4.6629	6.01021	6.40219	4.6629	8.23149	8.07031	4.6629	7.30191	7.20896	4.6629	7.86158	7.85015
6.0555	6.05344	6.04248	5.6661	7.86416	7.61184	4.6662	7.37175	7.36172	4.6662	7.73894	7.88987	4.6662	6.01021	6.37857	4.6662	8.23149	8.13922	4.6662	7.29184	7.20896	4.6662	7.83894	7.85015
6.0588	6.05344	6.279	5.6694	7.86416	7.62671	4.6695	7.37175	7.44873	4.6695	7.78037	7.88987	4.6695	6.01021	6.19921	4.6695	8.23149	8.42177	4.6695	7.45305	7.20896	4.6695	7.88613	7.85015
6.0621	6.05344	6.27135	5.6727	7.86416	7.68413	4.6728	7.37175	7.31025	4.6728	7.86475	7.88987	4.6728	6.01021	6.10251	4.6728	8.23149	8.51641	4.6728	7.36796	7.20896	4.6728	7.90566	7.85015
6.0654	6.05344	6.07877	5.676	7.86416	7.87508	4.6761	7.37175	7.30274	4.6761	8.03738	7.88987	4.6761	6.01021	6.01382	4.6761	8.23149	8.26176	4.6761	7.57065	7.20896	4.6761	7.75871	7.85015
6.0687	6.05344	5.90501	5.6793	7.86416	7.55708	4.6794	7.37175	7.37838	4.6794	7.93338	7.88987	4.6794	6.01021	6.03863	4.6794	8.23149	8.46943	4.6794	7.47468	7.20896	4.6794	7.94287	7.85015
6.072	6.05344	6.02989	5.6826	7.86416	7.62963	4.6827	7.37175	7.33418	4.6827	7.93225	7.88987	4.6827	6.01021	6.12243	4.6827	8.23149	8.35167	4.6827	7.3156	7.20896	4.6827	7.7237	7.85015
6.0753	6.05344	5.9039	5.6859	7.86416	7.81647	4.686	7.37175	7.29489	4.686	7.8569	7.88987	4.686	6.01021	6.13509	4.686	8.23149	8.19667	4.686	7.2274	7.20896	4.686	7.84113	7.85015
6.0786	6.05344	6.25604	5.6892	7.86416	7.60647	4.6893	7.37175	7.42119	4.6893	7.61759	7.88987	4.6893	6.01021	6.06293	4.6893	8.23149	8.12501	4.6893	7.15656	7.20896	4.6893	7.73836	7.85015
6.0819	6.05344	6.30212	5.6925	7.86416	7.89016	4.6926	7.37175	7.28709	4.6926	7.8618	7.88987	4.6926	6.01021	6.11499	4.6926	8.23149	8.26397	4.6926	7.17856	7.20896	4.6926	7.86055	7.85015
6.0852	6.05344	5.79015	5.6958	7.86416	7.83382	4.6959	7.37175	7.29599	4.6959	8.00656	7.88987	4.6959	6.01021	5.86538	4.6959	8.23149	8.09734	4.6959	7.14027	7.20896	4.6959	7.86099	7.85015
6.0885	6.05344	6.14614	5.6991	7.86416	7.78408	4.6992	7.37175	7.41437	4.6992	7.89268	7.88987	4.6992	6.01021	6.29112	4.6992	8.23149	8.03086	4.6992	7.17185	7.20896	4.6992	7.88389	7.85015
6.0918	6.05344	6.16666	5.7024	7.86416	7.62183	4.7025	7.37175	7.28709	4.7025	8.05963	7.88987	4.7025	6.01021	6.12484	4.7025	8.23149	7.96637	4.7025	7.32911	7.20896	4.7025	7.94312	7.85015
6.0951	6.05344	5.85662	5.7057	7.86416	7.62073	4.7058	7.37175	7.46859	4.7058	7.95312	7.88987	4.7058	6.01021	6.17119	4.7058	8.23149	8.35705	4.7058	7.23246	7.20896	4.7058	7.71668	7.85015
6.0984	6.05344	6.0284	5.709	7.86416	7.79339	4.7091	7.37175	7.36945	4.7091	7.65483	7.88987	4.7091	6.01021	6.19223	4.7091	8.23149	8.35182	4.7091	7.1993	7.20896	4.7091	7.85601	7.85015
6.1017	6.05344	6.03344	5.7123	7.86416	7.45576	4.7124	7.37175	7.67279	4.7124	7.87903	7.88987	4.7124	6.01021	6.05125	4.7124	8.23149	7.99368	4.7124	7.22711	7.20896	4.7124	7.84712	7.85015
6.105	6.05344	6.10887	5.7156	7.86416	7.81657	4.7157	7.37175	7.62697	4.7157	7.99589	7.88987	4.7157	6.01021	6.12043	4.7157	8.23149	7.80373	4.7157	7.5068	7.85666	4.7157	7.91004	7.85015
6.1083	6.05344	6.31704	5.7189	7.86416	7.80199	4.719	7.37175	7.62916	4.719	8.03779	7.88987	4.719	6.01021	5.95156	4.719	8.23149	8.15396	4.719	7.72965	7.85666	4.719	7.85884	7.85015
6.1116	6.05344	6.29701	5.7222	7.86416	7.7893	4.7223	7.37175	7.38071	4.7223	7.85879	7.88987	4.7223	6.01021	5.73469	4.7223	8.23149	8.35397	4.7223	7.91407	7.85666	4.7223	7.71357	7.85015
6.1149	6.05344	6.30873	5.7255	7.86416	7.74394	4.7256	7.37175	7.18818	4.7256	7.72336	7.88987	4.7256	6.01021	5.78672	4.7256	8.23149	8.02223	4.7256	8.11225	7.85666	4.7256	7.84979	7.85015
6.1182	6.05344	6.1459	5.7288	7.86416	7.6861	4.7289	7.37175	7.50019	4.7289	7.73606	7.88987	4.7289	6.01021	5.69302	4.7289	8.23149	8.35029	4.7289	7.81076	7.85666	4.7289	7.90786	7.85015
6.1215	6.05344	6.22831	5.7321	7.86416	7.64406	4.7322	7.37175	7.60234	4.7322	7.92583	7.88987	4.7322	6.01021	6.09539	4.7322	8.23149	8.25181	4.7322	7.73885	7.85666	4.7322	7.7978	7.85015
6.1248	6.05344	5.92447	5.7354	7.86416	7.81832	4.7355	7.37175	7.47657	4.7355	7.81948	7.88987	4.7355	6.01021	6.20116	4.7355	8.23149	8.27203	4.7355	7.6466	7.85666	4.7355	7.79011	7.85015
6.1281	6.05344	6.02204	5.7387	7.86416	7.57571	4.7388	7.37175	7.29104	4.7388	7.68672	7.88987	4.7388	6.01021	6.26174	4.7388	8.23149	8.10884	4.7388	7.72548	7.85666	4.7388	7.89617	7.85015
6.1314	6.05344	6.0283	5.742	7.86416	8.12119	4.7421	7.37175	7.28579	4.7421	7.7172	7.88987	4.7421	6.01021	6.08302	4.7421	8.23149	8.32593	4.7421	7.54966	7.85666	4.7421	7.90307	7.85015
6.1347	6.05344	6.27271	5.7453	7.86416	7.80941	4.7454	7.37175	7.40606	4.7454	7.87975	7.88987	4.7454	6.01021	5.97586	4.7454	8.23149	8.38921	4.7454	7.68866	7.85666	4.7454	7.77575	7.85015
6.138	6.05344	6.30785	5.7486	7.86416	7.74163	4.7487	7.37175	7.37942	4.7487	7.8142	7.88987	4.7487	6.01021	6.40398	4.7487	8.23149	8.4303	4.7487	7.81918	7.85666	4.7487	7.96518	7.85015
6.1413	6.05344	6.19832	5.7519	7.86416	7.70661	4.752	7.37175	7.39878	4.752	7.76528	7.88987	4.752	6.01021	6.22451	4.752	8.23149	8.23738	4.752	7.53256	7.85666	4.752	7.85878	7.85015
6.1446	6.05344	6.30286	5.7552	7.86416	8.14498	4.7553	7.37175	7.61198	4.7553	8.03117	7.88987	4.7553	6.01021	5.69511	4.7553	8.23149	8.13208	4.7553	7.63636	7.85666	4.7553	7.76515	7.85015
6.1479	6.05344	6.32156	5.7585	7.86416	8.10332	4.7586	7.37175	7.51327	4.7586	7.87837	7.88987	4.7586	6.01021	6.32136	4.7586	8.23149	8.48858	4.7586	7.82002	7.85666	4.7586	7.82289	7.85015
6.1512	6.05344	6.12366	5.7618	7.86416	7.84691	4.7619	7.37175	7.54272	4.7619	7.88027	7.88987	4.7619	6.01021	6.01592	4.7619	8.23149	8.52062	4.7619	7.74214	7.85666	4.7619	7.90922	7.85015
6.1545	6.05344	6.2163	5.7651	7.86416	7.67847	4.7652	7.37175	7.54109	4.7652	8.00365	7.88987	4.7652	6.01021	5.98132	4.7652	8.23149	8.35918	4.7652	7.54455	7.85666	4.7652	7.8924	7.85015
6.1578	6.05344	6.16478	5.7684	7.86416	7.81808	4.7685	7.37175	7.50732	4.7685	7.90683	7.88987	4.7685	6.01021	6.48358	4.7685	8.23149	8.34294	4.7685	7.89757	7.85666	4.7685	7.97853	7.85015
6.1611	6.05344	6.09286	5.7717	7.86416	7.81362	4.7718	7.37175	7.56124	4.7718	7.76981	7.88987	4.7718	6.01021	6.12615	4.7718	8.23149	8.3341	4.7718	7.86881	7.85666	4.7718	7.84349	7.85015
6.1644	6.05344	6.25007	5.775	7.86416	7.78138	4.7751	7.37175	7.52583	4.7751	7.83693	7.88987	4.7751	6.01021	6.29837	4.7751	8.23149	8.20643	4.7751	8.0323	7.85666	4.7751	7.88074	7.85015
6.1677	6.05344	6.16559	5.7783	7.86416	7.74063	4.7784	7.37175	7.49993	4.7784	7.72351	7.88987	4.7784	6.01021	6.03912	4.7784	8.23149	8.26543	4.7784	7.87578	7.85666	4.7784	7.89175	7.85015
6.171	6.05344	6.0745	5.7816	7.86416	7.6348	4.7817	7.37175	7.18089	4.7817	8.03232	7.88987	4.7817	6.01021	6.42759	4.7817	8.23149	7.97633	4.7817	7.89689	7.85666	4.7817	7.71279	7.85015
6.1743	6.05344	6.18368	5.7849	7.86416	7.85026	4.785	7.37175	7.50672	4.785	7.88157	7.88987	4.785	6.01021	6.08618	4.785	8.23149	8.3742	4.785	7.73139	7.85666	4.785	7.83482	7.85015
6.1776	6.05344	5.847	5.7882	7.86416	7.46899	4.7883	7.37175	7.52119	4.7883	7.98456	7.88987	4.7883	6.01021	5.93005	4.7883	8.23149	8.21885	4.7883	7.85464	7.85666	4.7883	7.96272	7.85015
6.1809	6.05344	6.18966	5.7915	7.86416	7.66444	4.7916	7.37175	7.36716	4.7916	7.94119	7.88987	4.7916	6.01021	6.11907	4.7916	8.23149	7.9983	4.7916	7.98739	7.85666	4.7916	7.81858	7.85015
6.1842	6.05344	6.18336	5.7948	7.86416	7.981	4.7949	7.37175	7.68789	4.7949	7.98559	7.88987	4.7949	6.01021	6.08249	4.7949	8.23149	8.33659	4.7949	7.94592	7.85666	4.7949	7.8121	7.85015
6.1875	6.05344	6.15432	5.7981	7.86416	7.82616	4.7982	7.37175	7.66164	4.7982	7.98303	7.88987	4.7982	6.01021	6.39661	4.7982	8.23149	7.94292	4.7982	7.75548	7.85666	4.7982	7.64061	7.85015
6.1908	6.05344	6.1919	5.8014	7.86416	7.94727	4.8015	7.37175	7.55159	4.8015	8.26508	7.88987	4.8015	6.01021	6.57277	4.8015	8.23149	7.90816	4.8015	7.96555	7.85666	4.8015	7.79131	7.85015
6.1941	6.05344	6.24796	5.8047	7.86416	7.68537	4.8048	7.37175	7.53176	4.8048	7.93167	7.88987	4.8048	6.01021	6.287	4.8048	8.23149	8.33748	4.8048	7.9286	7.85666	4.8048	7.99174	7.85015
6.1974	6.05344	6.2383	5.808	7.86416	7.82843	4.8081	7.37175	7.64211	4.8081	7.96052	7.88987	4.8081	6.01021	6.33662	4.8081	8.23149	8.16429	4.8081	7.83855	7.85666	4.8081	7.93158	7.85015
6.2007	6.05344	6.16058	5.8113	7.86416	7.76833	4.8114	7.37175	7.64323	4.8114	7.93053	7.88987	4.8114	6.01021	6.27102	4.8114	8.23149	8.25311	4.8114	7.36845	7.20896	4.8114	7.90886	7.85015
6.204	6.05344	6.1727	5.8146	7.86416	7.95154	4.8147	7.37175	7.37288	4.8147	8.16816	7.88987	4.8147	6.01021	6.14764	4.8147	8.23149	8.03657	4.8147	7.30739	7.20896	4.8147	7.63863	7.85015
6.2073	6.05344	6.08357	5.8179	7.86416	7.85927	4.818	7.37175	7.51664	4.818	7.88482	7.88987	4.818	6.01021	6.11131	4.818	8.23149	8.2273	4.818	7.48179	7.48266	4.818	7.84704	7.85015
6.2106	6.05344	6.14483	5.8212	7.86416	7.58502	4.8213	7.37175	7.71662	4.8213	8.07979	7.88987	4.8213	7.13249	7.36305	4.8213	8.23149	8.33067	4.8213	7.54913	7.48266	4.8213	7.77397	7.85015
6.2139	6.05344	6.1306	5.8245	7.86416	7.85434	4.8246	7.37175	7.65958	4.8246	8.11508	7.88987	4.8246	7.13249	7.38224	4.8246	8.23149	8.71766	4.8246	7.56287	7.48266	4.8246	7.7917	7.85015
6.2172	6.05344	6.10922	5.8278	7.86416	8.04553	4.8279	7.37175	7.46693	4.8279	7.83698	7.88987	4.8279	7.13249	7.28776	4.8279	8.23149	8.3155	4.8279	7.49306	7.48266	4.8279	7.83258	7.85015
6.2205	6.05344	6.33774	5.8311	7.86416	7.56251	4.8312	7.37175	7.56937	4.8312	8.11223	7.88987	4.8312	7.13249	7.1842	4.8312	8.23149	8.43024	4.8312	7.51191	7.48266	4.8312	7.73697	7.85015
6.2238	6.05344	6.33887	5.8344	7.86416	7.80443	4.8345	7.37175	7.9129	4.8345	7.92773	7.88987	4.8345	7.13249	7.36726	4.8345	8.23149	8.37658	4.8345	7.44817	7.48266	4.8345	7.7258	7.85015
6.2271	6.05344	6.27108	5.8377	7.86416	7.64565	4.8378	7.37175	7.50354	4.8378	7.93975	7.88987	4.8378	7.13249	7.28152	4.8378	8.23149	8.30088	4.8378	7.51054	7.48266	4.8378	7.71193	7.85015
6.2304	6.05344	6.29334	5.841	7.86416	7.81285	4.8411	7.37175	7.35741	4.8411	8.03411	7.88987	4.8411	7.13249	6.79501	4.8411	8.23149	8.41422	4.8411	7.61755	7.48266	4.8411	7.83939	7.85015
6.2337	6.05344	6.22201	5.8443	7.86416	7.92994	4.8444	7.37175	7.54859	4.8444	7.9046	7.88987	4.8444	7.13249	7.22249	4.8444	8.23149	8.14702	4.8444	7.64268	7.48266	4.8444	7.68916	7.85015
6.237	5.65731	5.83525	5.8476	7.86416	7.68096	4.8477	7.37175	7.42176	4.8477	7.80739	7.88987	4.8477	7.13249	8.02534	4.8477	8.23149	8.3833	4.8477	7.5511	7.48266	4.8477	7.8599	7.85015
6.2403	5.65731	5.71319	5.8509	7.86416	8.13429	4.851	7.37175	7.48474	4.851	7.99683	7.88987	4.851	7.13249	7.00171	4.851	8.23149	8.06901	4.851	7.61471	7.48266	4.851	7.68228	7.85015
6.2436	5.65731	6.01139	5.8542	7.86416	7.86154	4.8543	7.37175	7.34575	4.8543	7.82445	7.88987	4.8543	7.13249	6.74616	4.8543	8.23149	8.20375	4.8543	7.52126	7.48266	4.8543	7.79233	7.85015
6.2469	5.65731	5.72992	5.8575	7.86416	8.11108	4.8576	7.37175	7.38224	4.8576	7.93598	7.88987	4.8576	7.13249	6.88457	4.8576	8.23149	8.48323	4.8576	7.5187	7.48266	4.8576	7.87504	7.85015
6.2502	5.65731	5.67493	5.8608	7.86416	8.06663	4.8609	7.37175	7.85302	4.8609	7.89017	7.88987	4.8609	7.13249	6.93602	4.8609	8.23149	8.3184	4.8609	7.54942	7.48266	4.8609	7.76432	7.85015
6.2535	5.65731	5.69025	5.8641	7.86416	8.03667	4.8642	7.37175	7.56075	4.8642	7.94113	7.88987	4.8642	7.13249	7.57707	4.8642	8.23149	8.22087	4.8642	7.49634	7.48266	4.8642	7.8494	7.85015
6.2568	5.65731	5.73078	5.8674	7.86416	7.87875	4.8675	7.37175	7.5392	4.8675	8.05851	7.88987	4.8675	7.13249	7.32485	4.8675	8.23149	8.51868	4.8675	7.52305	7.48266	4.8675	7.66938	7.85015
6.2601	5.65731	5.83525	5.8707	7.86416	7.91518	4.8708	7.37175	7.71711	4.8708	7.86082	7.88987	4.8708	7.13249	6.91011	4.8708	8.23149	8.4863	4.8708	7.55064	7.48266	4.8708	7.64395	7.85015
6.2634	5.65731	5.53117	5.874	7.86416	8.2295	4.8741	7.37175	7.36677	4.8741	7.81152	7.88987	4.8741	7.13249	7.81071	4.8741	8.23149	8.13945	4.8741	7.61246	7.48266	4.8741	7.7569	7.85015
6.2667	5.65731	5.55109	5.8773	7.86416	7.97019	4.8774	7.37175	7.42324	4.8774	8.01352	7.88987	4.8774	7.13249	7.20216	4.8774	8.23149	8.13598	4.8774	7.63729	7.48266	4.8774	7.69997	7.85015
6.27	5.65731	5.69645	5.8806	7.86416	7.78083	4.8807	7.37175	7.44036	4.8807	8.04077	7.88987	4.8807	7.13249	7.31874	4.8807	8.23149	8.25737	4.8807	7.51919	7.48266	4.8807	7.64017	7.85015
6.2733	5.65731	5.67201	5.8839	7.86416	7.90386	4.884	7.37175	7.31439	4.884	7.99393	7.88987	4.884	7.13249	7.45932	4.884	8.23149	8.28152	4.884	7.60164	7.48266	4.884	7.65792	7.85015
6.2766	5.65731	5.76162	5.8872	7.86416	7.96282	4.8873	7.37175	7.46725	4.8873	7.82442	7.88987	4.8873	7.13249	7.69751	4.8873	8.23149	8.56797	4.8873	7.46698	7.48266	4.8873	7.57909	7.85015
6.2799	5.65731	5.85117	5.8905	7.86416	8.02198	4.8906	7.37175	7.38815	4.8906	7.79367	7.88987	4.8906	7.13249	7.28157	4.8906	8.23149	8.38048	4.8906	7.47295	7.48266	4.8906	7.82789	7.85015
6.2832	5.65731	5.73018	5.8938	7.86416	7.67407	4.8939	7.37175	7.32697	4.8939	7.94978	7.88987	4.8939	7.13249	6.86696	4.8939	8.23149	8.46326	4.8939	7.53193	7.48266	4.8939	7.80047	7.85015
6.2865	5.65731	5.62346	5.8971	7.86416	7.94436	4.8972	7.37175	7.23808	4.8972	7.95083	7.88987	4.8972	7.13249	7.79493	4.8972	8.23149	8.07446	4.8972	7.57646	7.48266	4.8972	7.83779	7.85015
6.2898	5.65731	5.60408	5.9004	7.86416	8.02496	4.9005	7.37175	7.4689	4.9005	7.83343	7.88987	4.9005	7.13249	7.39629	4.9005	8.23149	8.50884	4.9005	7.51078	7.48266	4.9005	7.71424	7.85015
6.2931	5.65731	5.57549	5.9037	7.86416	7.90714	4.9038	7.37175	7.44931	4.9038	8.02075	7.88987	4.9038	7.13249	7.32443	4.9038	8.23149	8.19258	4.9038	7.47089	7.48266	4.9038	7.89329	7.85015
6.2964	5.65731	5.6334	5.907	7.55309	7.6138	4.9071	7.37175	7.65138	4.9071	8.17621	7.88987	4.9071	7.13249	7.21458	4.9071	8.23149	8.5005	4.9071	7.576	7.48266	4.9071	7.86219	7.85015
6.2997	5.65731	5.61748	5.9103	7.55309	7.83648	4.9104	7.37175	7.43485	4.9104	8.07214	7.88987	4.9104	7.13249	7.32787	4.9104	8.23149	8.18324	4.9104	7.65014	7.48266	4.9104	7.70112	7.85015
6.303	6.05344	6.09608	5.9136	7.55309	7.76677	4.9137	7.37175	7.48708	4.9137	7.88341	7.88987	4.9137	7.13249	7.35843	4.9137	8.23149	8.09132	4.9137	7.65461	7.48266	4.9137	7.86842	7.85015
6.3063	6.05344	5.97163	5.9169	7.55309	7.73314	4.917	7.37175	7.54675	4.917	7.74224	7.88987	4.917	7.13249	7.27366	4.917	8.23149	8.44938	4.917	7.42731	7.48266	4.917	7.71576	7.85015
6.3096	6.05344	5.85232	5.9202	7.55309	7.58872	4.9203	7.37175	7.51169	4.9203	7.83829	7.88987	4.9203	7.13249	6.95513	4.9203	8.23149	8.4685	4.9203	7.42655	7.48266	4.9203	7.71978	7.85015
6.3129	6.05344	6.03969	5.9235	7.55309	7.61153	4.9236	7.37175	7.42332	4.9236	7.59106	7.88987	4.9236	7.13249	7.34119	4.9236	8.23149	8.24239	4.9236	7.51406	7.48266	4.9236	7.75743	7.85015
6.3162	6.05344	6.13325	5.9268	7.55309	7.56454	4.9269	7.37175	7.45624	4.9269	7.81372	7.88987	4.9269	7.13249	7.22974	4.9269	8.23149	8.48773	4.9269	7.52561	7.48266	4.9269	7.69929	7.85015
6.3195	6.05344	6.03541	5.9301	7.55309	7.6	4.9302	7.37175	7.48364	4.9302	7.89779	7.88987	4.9302	7.13249	7.64214	4.9302	8.23149	8.27693	4.9302	7.40147	7.48266	4.9302	7.88426	7.85015
6.3228	6.05344	5.9686	5.9334	7.55309	7.55668	4.9335	7.37175	7.36292	4.9335	7.7269	7.88987	4.9335	7.13249	6.82932	4.9335	8.23149	8.3077	4.9335	7.40883	7.48266	4.9335	7.61918	7.85015
6.3261	6.05344	6.0521	5.9367	7.55309	7.67813	4.9368	7.37175	7.32127	4.9368	7.74316	7.88987	4.9368	7.13249	7.15966	4.9368	8.23149	7.93882	4.9368	7.53153	7.48266	4.9368	7.83011	7.85015
6.3294	6.05344	6.10735	5.94	7.55309	7.64429	4.9401	7.37175	7.26998	4.9401	7.883	7.88987	4.9401	7.13249	6.75596	4.9401	8.23149	8.31516	4.9401	7.44588	7.48266	4.9401	7.78731	7.85015
6.3327	5.65731	5.74579	5.9433	7.55309	7.59174	4.9434	7.37175	7.54764	4.9434	7.95227	7.88987	4.9434	7.13249	6.97708	4.9434	8.23149	7.82979	4.9434	7.6469	7.48266	4.9434	7.65287	7.85015
6.336	5.65731	5.68998	5.9466	7.55309	7.50336	4.9467	7.37175	7.41251	4.9467	7.80253	7.88987	4.9467	7.13249	7.32597	4.9467	8.23149	8.48307	4.9467	7.58185	7.48266	4.9467	7.78657	7.85015
6.3393	5.65731	5.61126	5.9499	7.55309	7.61748	4.95	7.37175	7.41017	4.95	7.86295	7.88987	4.95	7.13249	7.00436	4.95	8.23149	8.48507	4.95	7.42995	7.48266	4.95	7.51211	7.85015
6.3426	5.65731	5.95033	5.9532	7.55309	7.64757	4.9533	7.37175	7.47371	4.9533	7.75065	7.88987	4.9533	7.13249	7.25191	4.9533	8.23149	8.37881	4.9533	7.45508	7.48266	4.9533	7.65968	7.85015
6.3459	6.05344	6.042	5.9565	7.86416	7.72537	4.9566	7.37175	7.40069	4.9566	7.94032	7.88987	4.9566	7.13249	7.12509	4.9566	8.23149	8.07111	4.9566	7.5114	7.48266	4.9566	7.72775	7.85015
6.3492	6.05344	6.22662	5.9598	7.86416	7.75683	4.9599	7.37175	7.19414	4.9599	7.72872	7.88987	4.9599	7.13249	7.49486	4.9599	8.23149	8.29275	4.9599	7.45422	7.48266	4.9599	7.74125	7.85015
6.3525	6.05344	6.03311	5.9631	7.86416	7.87849	4.9632	7.37175	7.44094	4.9632	7.8506	7.88987	4.9632	7.13249	7.22736	4.9632	8.23149	8.26012	4.9632	7.35705	7.48266	4.9632	7.72372	7.85015
6.3558	6.05344	6.14835	5.9664	7.86416	8.04022	4.9665	7.37175	7.5854	4.9665	7.83531	7.88987	4.9665	7.13249	7.31088	4.9665	8.23149	8.38278	4.9665	7.30347	7.48266	4.9665	7.6939	7.85015
6.3591	6.05344	6.1758	5.9697	7.86416	7.98768	4.9698	7.37175	7.15048	4.9698	7.88948	7.88987	4.9698	7.13249	7.54182	4.9698	8.23149	8.28612	4.9698	7.43323	7.48266	4.9698	7.75284	7.85015
6.3624	6.05344	6.03551	5.973	7.86416	7.76809	4.9731	7.37175	7.29832	4.9731	7.88236	7.88987	4.9731	7.13249	7.71934	4.9731	8.23149	7.96231	4.9731	7.36906	7.48266	4.9731	7.78742	7.85015
6.3657	6.05344	6.26995	5.9763	7.86416	7.84105	4.9764	7.37175	7.39973	4.9764	7.7164	7.88987	4.9764	7.13249	7.65862	4.9764	8.23149	8.24882	4.9764	7.39215	7.48266	4.9764	7.85526	7.85015
6.369	6.05344	5.94602	5.9796	7.86416	7.75984	4.9797	7.37175	7.46209	4.9797	7.82547	7.88987	4.9797	7.13249	7.43661	4.9797	8.23149	8.35006	4.9797	8.0082	7.85666	4.9797	7.87749	7.85015
6.3723	6.05344	6.11662	5.9829	7.86416	7.67246	4.983	7.37175	7.28766	4.983	7.70307	7.88987	4.983	7.13249	7.36655	4.983	8.23149	8.34846	4.983	7.69917	7.85666	4.983	7.85257	7.85015
6.3756	6.05344	5.94613	5.9862	7.86416	7.80953	4.9863	7.37175	7.20599	4.9863	7.70397	7.88987	4.9863	7.13249	7.51335	4.9863	8.23149	8.4551	4.9863	7.82424	7.85666	4.9863	7.95101	7.85015
6.3789	6.05344	6.32552	5.9895	7.86416	7.96163	4.9896	7.37175	7.34252	4.9896	7.81875	7.88987	4.9896	7.13249	7.26374	4.9896	8.23149	8.1926	4.9896	7.7687	7.85666	4.9896	7.87601	7.85015
6.3822	6.05344	6.15551	5.9928	7.86416	8.04812	4.9929	7.37175	7.78254	4.9929	7.70335	7.88987	4.9929	7.13249	7.57758	4.9929	8.23149	8.46243	4.9929	7.79327	7.85666	4.9929	7.77501	7.85015
6.3855	5.65731	5.54959	5.9961	7.86416	8.33009	4.9962	7.37175	7.37564	4.9962	7.77238	7.88987	4.9962	7.13249	7.7436	4.9962	8.23149	8.26018	4.9962	7.71896	7.85666	4.9962	7.68766	7.85015
6.3888	5.65731	5.63868	5.9994	7.86416	7.56904	4.9995	7.37175	7.51833	4.9995	7.86846	7.88987	4.9995	7.13249	7.44429	4.9995	8.23149	8.1868	4.9995	7.69919	7.85666	4.9995	7.76809	7.85015
6.3921	5.65731	5.60308	6.0027	7.86416	7.89228	5.0028	7.37175	7.27886	5.0028	7.69242	7.88987	5.0028	7.13249	7.27677	5.0028	8.23149	8.47074	5.0028	8.00623	7.85666	5.0028	7.778	7.85015
6.3954	5.65731	5.44367	6.006	7.86416	7.59091	5.0061	7.37175	7.41042	5.0061	7.78192	7.88987	5.0061	7.13249	7.60246	5.0061	8.23149	8.45698	5.0061	7.87019	7.85666	5.0061	7.70931	7.85015
6.3987	5.65731	5.60974	6.0093	7.86416	7.66867	5.0094	7.37175	7.35253	5.0094	7.71805	7.88987	5.0094	7.13249	7.04073	5.0094	8.23149	8.59905	5.0094	7.80498	7.85666	5.0094	7.76475	7.85015
6.402	5.65731	5.66787	6.0126	7.86416	7.79263	5.0127	7.37175	7.34192	5.0127	7.83242	7.88987	5.0127	7.13249	7.55294	5.0127	8.23149	8.58428	5.0127	7.81146	7.85666	5.0127	7.7947	7.85015
6.4053	5.65731	5.58426	6.0159	7.86416	7.57018	5.016	7.37175	7.51491	5.016	7.63972	7.88987	5.016	7.13249	6.98444	5.016	8.23149	8.28545	5.016	7.62041	7.85666	5.016	7.89973	7.85015
6.4086	5.65731	5.60622	6.0192	7.86416	7.63874	5.0193	7.37175	7.73253	5.0193	7.75224	7.88987	5.0193	7.13249	7.49636	5.0193	8.23149	8.08861	5.0193	7.79424	7.85666	5.0193	7.90305	7.85015
6.4119	6.05344	6.12193	6.0225	7.86416	7.86247	5.0226	7.37175	7.51635	5.0226	7.76945	7.88987	5.0226	7.13249	7.47297	5.0226	8.23149	8.41688	5.0226	7.31063	7.20896	5.0226	7.83368	7.85015
6.4152	6.05344	5.93362	6.0258	7.86416	7.71139	5.0259	7.37175	7.47085	5.0259	7.82474	7.88987	5.0259	7.13249	7.2477	5.0259	8.23149	8.3388	5.0259	7.16153	7.20896	5.0259	7.88503	7.85015
6.4185	6.05344	6.14862	6.0291	7.86416	7.8237	5.0292	7.37175	7.19631	5.0292	7.88544	7.88987	5.0292	7.13249	7.57799	5.0292	8.23149	8.35213	5.0292	7.0636	7.20896	5.0292	7.93165	7.85015
6.4218	6.05344	5.9359	6.0324	7.86416	8.20324	5.0325	7.37175	7.23468	5.0325	7.81649	7.88987	5.0325	7.13249	7.89753	5.0325	8.23149	8.33879	5.0325	7.11414	7.20896	5.0325	7.97117	7.85015
6.4251	6.05344	6.4396	6.0357	7.55309	7.73974	5.0358	7.37175	7.56631	5.0358	7.80844	7.88987	5.0358	7.13249	7.7019	5.0358	8.23149	8.10633	5.0358	7.23082	7.20896	5.0358	7.89457	7.85015
6.4284	6.05344	6.17583	6.039	7.55309	7.69134	5.0391	7.37175	7.17452	5.0391	7.65378	7.88987	5.0391	7.13249	7.35114	5.0391	8.23149	8.31037	5.0391	7.17249	7.20896	5.0391	7.74276	7.85015
6.4317	6.05344	5.91812	6.0423	7.55309	7.66098	5.0424	7.37175	7.57522	5.0424	7.8228	7.88987	5.0424	7.13249	6.79756	5.0424	8.23149	7.91134	5.0424	7.20894	7.20896	5.0424	7.84404	7.85015
6.435	6.05344	5.98656	6.0456	7.55309	7.76356	5.0457	7.37175	7.47176	5.0457	7.92453	7.88987	5.0457	7.13249	7.50715	5.0457	8.23149	7.89019	5.0457	7.31193	7.20896	5.0457	7.78681	7.85015
6.4383	6.05344	6.06079	6.0489	7.55309	7.41251	5.049	7.37175	7.34343	5.049	7.79016	7.88987	5.049	7.13249	6.95031	5.049	8.23149	7.99401	5.049	7.11933	7.20896	5.049	7.95508	7.85015
6.4416	6.05344	6.18319	6.0522	7.55309	7.84073	5.0523	7.37175	7.54547	5.0523	7.77588	7.88987	5.0523	7.13249	7.10502	5.0523	8.23149	7.9748	5.0523	7.06485	7.20896	5.0523	7.82015	7.85015
6.4449	6.05344	5.94972	6.0555	7.55309	7.8178	5.0556	7.80887	7.8253	5.0556	7.77595	7.88987	5.0556	7.13249	7.27791	5.0556	8.23149	8.29234	5.0556	7.19766	7.20896	5.0556	7.72987	7.85015
6.4482	6.05344	6.17161	6.0588	7.86416	7.99877	5.0589	7.80887	7.78497	5.0589	7.89891	7.88987	5.0589	7.13249	7.48882	5.0589	8.23149	8.19744	5.0589	7.18624	7.20896	5.0589	7.85721	7.85015
6.4515	6.05344	6.04356	6.0621	7.86416	7.81648	5.0622	7.80887	7.87292	5.0622	7.84655	7.88987	5.0622	7.13249	7.23557	5.0622	8.23149	8.21635	5.0622	7.294	7.20896	5.0622	7.84908	7.85015
6.4548	6.05344	6.24866	6.0654	7.86416	7.74873	5.0655	7.37175	7.41871	5.0655	7.58731	7.88987	5.0655	7.13249	7.41774	5.0655	8.23149	8.53575	5.0655	7.32467	7.20896	5.0655	7.73138	7.85015
6.4581	6.05344	6.11761	6.0687	7.86416	7.94076	5.0688	7.37175	7.25327	5.0688	7.72001	7.88987	5.0688	7.13249	7.52671	5.0688	8.23149	8.1688	5.0688	7.29754	7.20896	5.0688	7.88478	7.85015
6.4614	6.05344	6.13137	6.072	7.86416	7.85724	5.0721	7.37175	7.20029	5.0721	7.81441	7.88987	5.0721	7.13249	7.31935	5.0721	8.23149	8.18136	5.0721	7.25073	7.20896	5.0721	7.80276	7.85015
6.4647	6.05344	6.10638	6.0753	7.86416	7.87979	5.0754	7.37175	7.58538	5.0754	7.87486	7.88987	5.0754	7.13249	7.64922	5.0754	8.23149	8.19081	5.0754	7.28383	7.20896	5.0754	7.79154	7.85015
6.468	6.05344	6.2087	6.0786	7.86416	7.91905	5.0787	7.37175	8.03404	5.0787	7.93863	7.88987	5.0787	7.13249	7.54309	5.0787	8.23149	8.20436	5.0787	7.09769	7.20896	5.0787	7.93487	7.85015
6.4713	6.05344	5.93555	6.0819	7.86416	7.97086	5.082	7.37175	7.73229	5.082	7.85578	7.88987	5.082	7.13249	7.22951	5.082	8.23149	8.0205	5.082	7.08014	7.20896	5.082	7.8931	7.85015
6.4746	6.05344	6.11363	6.0852	7.86416	7.95869	5.0853	7.37175	7.65688	5.0853	7.73692	7.88987	5.0853	7.13249	7.5581	5.0853	8.23149	8.28451	5.0853	7.19377	7.20896	5.0853	7.95965	7.85015
6.4779	6.05344	6.11516	6.0885	7.86416	7.86222	5.0886	7.37175	7.39697	5.0886	7.78634	7.88987	5.0886	7.13249	7.57409	5.0886	8.23149	8.13062	5.0886	7.27927	7.20896	5.0886	7.83607	7.85015
6.4812	6.05344	6.12996	6.0918	7.86416	7.91907	5.0919	7.37175	7.22815	5.0919	7.90284	7.88987	5.0919	7.13249	7.6705	5.0919	8.23149	8.00086	5.0919	7.22838	7.20896	5.0919	7.88089	7.85015
6.4845	6.05344	6.19863	6.0951	7.86416	7.91845	5.0952	7.37175	7.33105	5.0952	7.75718	7.88987	5.0952	7.13249	7.65192	5.0952	8.23149	8.35076	5.0952	7.02808	7.20896	5.0952	7.96585	7.85015
6.4878	6.05344	6.22306	6.0984	7.86416	8.01834	5.0985	7.37175	7.1273	5.0985	7.69053	7.88987	5.0985	7.13249	7.22605	5.0985	8.23149	8.22982	5.0985	7.20568	7.20896	5.0985	8.01042	7.85015
6.4911	6.05344	5.96825	6.1017	7.86416	7.8909	5.1018	7.37175	7.43353	5.1018	7.65464	7.88987	5.1018	7.13249	7.2921	5.1018	8.23149	8.63629	5.1018	7.20646	7.20896	5.1018	7.90739	7.85015
6.4944	6.05344	6.3234	6.105	7.86416	7.83986	5.1051	7.37175	7.43639	5.1051	7.87115	7.88987	5.1051	7.13249	7.35344	5.1051	8.23149	8.2483	5.1051	7.11679	7.20896	5.1051	7.87559	7.85015
6.4977	6.05344	6.1512	6.1083	7.86416	7.85019	5.1084	7.37175	7.20881	5.1084	7.9456	7.88987	5.1084	7.13249	7.536	5.1084	8.23149	8.26543	5.1084	7.30585	7.20896	5.1084	7.90298	7.85015
6.501	6.05344	6.3512	6.1116	7.86416	7.8288	5.1117	7.37175	7.47705	5.1117	8.04046	7.88987	5.1117	7.13249	7.0463	5.1117	8.23149	8.09833	5.1117	7.20636	7.20896	5.1117	7.76897	7.85015
6.5043	6.05344	6.16895	6.1149	7.86416	7.84596	5.115	7.37175	7.51345	5.115	8.02341	7.88987	5.115	7.13249	7.01017	5.115	8.23149	8.10369	5.115	7.09994	7.20896	5.115	7.91848	7.85015
6.5076	6.05344	6.23666	6.1182	7.86416	7.96615	5.1183	7.37175	7.27907	5.1183	8.10847	7.88987	5.1183	7.13249	7.046	5.1183	8.23149	8.30413	5.1183	7.18875	7.20896	5.1183	7.74226	7.85015
6.5109	6.05344	6.2578	6.1215	7.86416	7.85046	5.1216	7.80887	7.71155	5.1216	7.90451	7.88987	5.1216	7.13249	7.57416	5.1216	8.23149	8.05475	5.1216	7.17274	7.20896	5.1216	7.83206	7.85015
6.5142	6.05344	6.21981	6.1248	7.86416	7.8856	5.1249	7.80887	7.78286	5.1249	7.84947	7.88987	5.1249	7.13249	7.51704	5.1249	8.23149	8.22665	5.1249	7.08424	7.20896	5.1249	7.65295	7.85015
6.5175	6.05344	5.95955	6.1281	7.86416	7.83732	5.1282	7.80887	8.00618	5.1282	7.66315	7.88987	5.1282	7.13249	7.42717	5.1282	8.23149	8.27988	5.1282	7.12459	7.20896	5.1282	7.89381	7.85015
6.5208	6.05344	6.02629	6.1314	7.86416	7.79809	5.1315	7.80887	7.93908	5.1315	7.82357	7.88987	5.1315	7.13249	7.30678	5.1315	8.23149	8.10419	5.1315	7.3554	7.20896	5.1315	7.88049	7.85015
6.5241	6.05344	6.11786	6.1347	7.86416	7.93041	5.1348	7.80887	7.8759	5.1348	8.08329	7.88987	5.1348	7.13249	7.26419	5.1348	8.23149	8.14767	5.1348	6.99699	7.20896	5.1348	7.88863	7.85015
6.5274	6.05344	6.14395	6.138	7.86416	8.08031	5.1381	7.80887	7.78861	5.1381	8.20751	7.88987	5.1381	7.13249	7.12854	5.1381	8.23149	8.66254	5.1381	7.21485	7.20896	5.1381	7.81332	7.85015
6.5307	6.05344	6.0126	6.1413	7.86416	8.10486	5.1414	7.80887	7.84589	5.1414	8.06199	7.88987	5.1414	7.13249	7.14956	5.1414	8.23149	8.31102	5.1414	7.15975	7.20896	5.1414	7.7486	7.85015
6.534	6.05344	6.11703	6.1446	7.86416	7.88021	5.1447	7.80887	7.7726	5.1447	7.80031	7.88987	5.1447	7.13249	7.35159	5.1447	8.23149	8.62447	5.1447	7.20741	7.20896	5.1447	7.89673	7.85015
6.5373	6.05344	5.85774	6.1479	7.86416	7.96718	5.148	7.80887	7.76276	5.148	7.87552	7.88987	5.148	7.13249	7.58182	5.148	8.23149	8.01633	5.148	7.12376	7.20896	5.148	7.79197	7.85015
6.5406	6.05344	5.99653	6.1512	7.86416	8.06785	5.1513	7.80887	7.9943	5.1513	7.8501	7.88987	5.1513	7.13249	7.10799	5.1513	8.23149	8.33363	5.1513	7.12697	7.20896	5.1513	7.80522	7.85015
6.5439	6.05344	5.93383	6.1545	7.86416	8.16517	5.1546	7.80887	7.7476	5.1546	7.79345	7.88987	5.1546	7.13249	7.14923	5.1546	8.23149	7.84892	5.1546	7.15671	7.20896	5.1546	7.82248	7.85015
6.5472	6.05344	6.12074	6.1578	7.86416	7.96679	5.1579	7.80887	7.79745	5.1579	7.77184	7.88987	5.1579	7.13249	6.37521	5.1579	8.23149	8.45373	5.1579	7.09582	7.20896	5.1579	7.91331	7.85015
6.5505	6.05344	6.17792	6.1611	7.86416	7.97085	5.1612	7.37175	7.41724	5.1612	7.86959	7.88987	5.1612	7.13249	7.16557	5.1612	8.23149	8.36839	5.1612	7.28221	7.20896	5.1612	7.87032	7.85015
6.5538	6.05344	6.37789	6.1644	7.86416	7.89188	5.1645	7.37175	7.28892	5.1645	7.93147	7.88987	5.1645	7.13249	6.83896	5.1645	8.23149	8.26996	5.1645	7.13368	7.20896	5.1645	7.82486	7.85015
6.5571	6.05344	6.29541	6.1677	7.86416	7.77007	5.1678	7.37175	7.39139	5.1678	7.91183	7.88987	5.1678	7.13249	7.24634	5.1678	8.23149	8.14748	5.1678	7.11681	7.20896	5.1678	7.80787	7.85015
6.5604	5.65731	5.64469	6.171	7.86416	7.97082	5.1711	7.37175	7.30619	5.1711	8.11885	7.88987	5.1711	7.13249	7.46176	5.1711	8.23149	7.95276	5.1711	7.14265	7.20896	5.1711	7.85556	7.85015
6.5637	5.65731	5.48473	6.1743	7.86416	7.79934	5.1744	7.37175	7.05214	5.1744	7.93556	7.88987	5.1744	7.13249	7.42133	5.1744	8.23149	8.12488	5.1744	7.13318	7.20896	5.1744	7.94606	7.85015
6.567	5.65731	5.43186	6.1776	7.86416	7.75205	5.1777	7.37175	7.20981	5.1777	7.81063	7.88987	5.1777	7.13249	7.4836	5.1777	8.23149	8.63138	5.1777	7.13954	7.20896	5.1777	7.83059	7.85015
6.5703	5.65731	5.72839	6.1809	7.86416	7.83599	5.181	7.37175	7.32037	5.181	7.8526	7.88987	5.181	7.13249	7.67501	5.181	8.23149	8.09501	5.181	7.12447	7.20896	5.181	7.85109	7.85015
6.5736	5.65731	5.53551	6.1842	7.86416	7.7144	5.1843	7.37175	7.41882	5.1843	7.80609	7.88987	5.1843	7.13249	7.44657	5.1843	8.23149	8.2857	5.1843	7.13573	7.20896	5.1843	7.79481	7.85015
6.5769	5.65731	5.58343	6.1875	7.86416	7.56274	5.1876	7.37175	7.1493	5.1876	8.01273	7.88987	5.1876	7.13249	7.46384	5.1876	8.23149	8.44946	5.1876	7.34533	7.20896	5.1876	7.90104	7.85015
6.5802	5.65731	5.57281	6.1908	7.86416	7.83276	5.1909	7.37175	7.34991	5.1909	8.01946	7.88987	5.1909	7.13249	7.25909	5.1909	8.23149	8.47729	5.1909	7.27971	7.20896	5.1909	7.82066	7.85015
6.5835	5.65731	5.65153	6.1941	7.86416	7.78177	5.1942	7.37175	7.63529	5.1942	7.89756	7.88987	5.1942	7.13249	7.28553	5.1942	8.23149	8.19709	5.1942	7.27357	7.20896	5.1942	7.80598	7.85015
6.5868	5.65731	5.73263	6.1974	7.86416	8.10023	5.1975	7.37175	7.29543	5.1975	7.88539	7.88987	5.1975	7.13249	6.95692	5.1975	8.23149	8.40074	5.1975	7.16292	7.20896	5.1975	8.08104	7.85015
6.5901	5.65731	5.78793	6.2007	7.86416	7.88711	5.2008	7.37175	7.56878	5.2008	7.83477	7.88987	5.2008	7.13249	7.52045	5.2008	8.23149	7.84303	5.2008	7.12298	7.20896	5.2008	8.03413	7.85015
6.5934	5.65731	5.62597	6.204	7.86416	7.77455	5.2041	7.37175	7.03027	5.2041	7.85392	7.88987	5.2041	7.13249	6.97703	5.2041	8.23149	8.41783	5.2041	7.18388	7.20896	5.2041	7.8826	7.85015
6.5967	5.65731	5.74587	6.2073	7.86416	8.02681	5.2074	7.37175	7.02886	5.2074	7.90022	7.88987	5.2074	7.13249	7.18456	5.2074	8.23149	7.99094	5.2074	7.20467	7.20896	5.2074	7.98715	7.85015
6.6	5.65731	5.43694	6.2106	7.86416	7.82073	5.2107	7.37175	7.19163	5.2107	7.89028	7.88987	5.2107	7.13249	7.43091	5.2107	8.23149	8.57764	5.2107	7.11005	7.20896	5.2107	8.06847	7.85015
6.6033	5.65731	6.58575	6.2139	7.86416	7.8057	5.214	7.37175	7.1854	5.214	8.02689	7.88987	5.214	7.13249	7.33006	5.214	8.23149	8.73976	5.214	7.14781	7.20896	5.214	7.99562	7.85015
6.6066	5.65731	5.64423	6.2172	7.86416	7.89755	5.2173	7.37175	7.04198	5.2173	7.95445	7.88987	5.2173	7.13249	6.7005	5.2173	8.23149	8.80278	5.2173	7.1154	7.20896	5.2173	7.84555	7.85015
6.6099	5.65731	5.60523	6.2205	7.86416	7.83386	5.2206	7.80887	7.75136	5.2206	8.10773	7.88987	5.2206	7.13249	7.13045	5.2206	8.23149	8.38408	5.2206	7.10218	7.20896	5.2206	7.95886	7.85015
6.6132	5.65731	5.84724	6.2238	7.86416	7.90952	5.2239	7.80887	7.78662	5.2239	7.94587	7.88987	5.2239	7.13249	6.9212	5.2239	8.23149	8.23133	5.2239	7.22035	7.20896	5.2239	7.85557	7.85015
6.6165	5.65731	5.65317	6.2271	7.86416	7.72994	5.2272	7.80887	7.93502	5.2272	7.90855	7.88987	5.2272	7.13249	7.08181	5.2272	8.23149	8.06054	5.2272	7.13476	7.20896	5.2272	7.96021	7.85015
6.6198	5.65731	5.68833	6.2304	7.86416	7.93921	5.2305	7.80887	7.73312	5.2305	7.89749	7.88987	5.2305	7.13249	7.76729	5.2305	8.23149	8.12173	5.2305	7.07862	7.20896	5.2305	7.87975	7.85015
6.6231	5.65731	5.63935	6.2337	7.86416	7.75822	5.2338	7.80887	7.78869	5.2338	7.99577	7.88987	5.2338	7.13249	7.25169	5.2338	8.23149	8.09402	5.2338	7.28963	7.20896	5.2338	8.10715	7.85015
6.6264	5.65731	5.56722	6.237	7.86416	7.99845	5.2371	7.80887	7.73074	5.2371	7.72083	7.88987	5.2371	7.13249	7.25888	5.2371	8.23149	8.50579	5.2371	7.29728	7.20896	5.2371	8.03073	7.85015
6.6297	5.65731	5.70719	6.2403	7.86416	7.95667	5.2404	7.80887	7.82825	5.2404	7.80828	7.88987	5.2404	7.13249	7.52101	5.2404	8.23149	8.13204	5.2404	7.02953	7.20896	5.2404	7.96697	7.85015
6.633	6.05344	5.90418	6.2436	7.86416	7.83087	5.2437	7.80887	7.82433	5.2437	7.84322	7.88987	5.2437	7.13249	7.35909	5.2437	8.23149	8.34045	5.2437	7.15171	7.20896	5.2437	8.01629	7.85015
6.6363	6.05344	6.0374	6.2469	7.86416	7.88562	5.247	7.80887	7.50752	5.247	7.9481	7.88987	5.247	7.13249	7.22375	5.247	8.23149	8.71916	5.247	7.17337	7.20896	5.247	7.92504	7.85015
6.6396	6.05344	6.04382	6.2502	7.86416	7.82836	5.2503	7.80887	8.02198	5.2503	7.88943	7.88987	5.2503	7.13249	7.31981	5.2503	8.23149	8.20118	5.2503	7.20818	7.20896	5.2503	7.95579	7.85015
6.6429	6.05344	6.05315	6.2535	7.86416	7.84888	5.2536	7.80887	7.71706	5.2536	7.9552	7.88987	5.2536	7.13249	7.33379	5.2536	8.23149	8.24995	5.2536	7.25179	7.20896	5.2536	7.90451	7.85015
6.6462	6.05344	6.0317	6.2568	7.86416	7.72093	5.2569	7.80887	7.96937	5.2569	8.15888	7.88987	5.2569	7.13249	7.1668	5.2569	8.23149	8.4951	5.2569	7.08006	7.20896	5.2569	7.93281	7.85015
6.6495	6.05344	6.12055	6.2601	7.86416	7.94217	5.2602	7.80887	7.82318	5.2602	8.03355	7.88987	5.2602	7.13249	7.15729	5.2602	8.23149	8.32825	5.2602	7.23517	7.20896	5.2602	7.849	7.85015
6.6528	6.05344	5.74302	6.2634	7.86416	8.01757	5.2635	7.80887	7.7647	5.2635	7.9745	7.88987	5.2635	7.13249	7.3429	5.2635	8.23149	8.42449	5.2635	7.28377	7.20896	5.2635	8.07028	7.85015
6.6561	6.05344	5.97612	6.2667	7.86416	7.77652	5.2668	7.80887	7.65716	5.2668	7.79626	7.88987	5.2668	7.13249	6.82365	5.2668	8.23149	8.31609	5.2668	7.02572	7.20896	5.2668	7.81678	7.85015
6.6594	6.05344	6.09541	6.27	7.86416	7.89735	5.2701	7.80887	7.52796	5.2701	7.79698	7.88987	5.2701	7.13249	7.43253	5.2701	8.23149	8.32467	5.2701	7.02654	7.20896	5.2701	7.97407	7.85015
6.6627	6.05344	6.22143	6.2733	7.86416	8.1629	5.2734	7.80887	7.66931	5.2734	7.94501	7.88987	5.2734	7.13249	7.13987	5.2734	8.23149	8.21725	5.2734	7.27852	7.20896	5.2734	7.93618	7.85015
6.666	6.05344	5.9813	6.2766	7.86416	7.7755	5.2767	7.80887	7.71175	5.2767	8.08333	7.88987	5.2767	7.13249	7.26116	5.2767	8.23149	8.2251	5.2767	7.09588	7.20896	5.2767	8.04806	7.85015
6.6693	6.05344	6.24556	6.2799	7.86416	7.75928	5.28	7.80887	7.57031	5.28	8.1533	7.88987	5.28	7.13249	7.34835	5.28	8.23149	8.28137	5.28	7.20398	7.20896	5.28	7.95085	7.85015
6.6726	6.05344	6.14799	6.2832	7.86416	7.57846	5.2833	7.80887	7.87661	5.2833	8.01937	7.88987	5.2833	7.13249	7.25876	5.2833	8.23149	8.35054	5.2833	6.99828	7.20896	5.2833	7.89353	7.85015
6.6759	6.05344	6.14268	6.2865	7.86416	8.08984	5.2866	7.80887	7.5929	5.2866	8.06388	7.88987	5.2866	7.13249	7.53535	5.2866	8.23149	8.56324	5.2866	7.24956	7.20896	5.2866	7.74555	7.85015
6.6792	6.05344	6.18189	6.2898	7.86416	7.6991	5.2899	7.80887	7.65098	5.2899	8.02032	7.88987	5.2899	7.13249	6.98523	5.2899	8.23149	8.47425	5.2899	7.26053	7.20896	5.2899	7.79393	7.85015
6.6825	6.05344	5.95539	6.2931	7.86416	7.76113	5.2932	7.80887	7.70662	5.2932	7.73194	7.88987	5.2932	7.13249	7.46109	5.2932	8.23149	8.26619	5.2932	7.16684	7.20896	5.2932	8.0248	7.85015
6.6858	6.05344	6.01636	6.2964	7.86416	7.83704	5.2965	7.80887	7.97988	5.2965	8.13202	7.88987	5.2965	7.13249	7.42243	5.2965	8.23149	8.13242	5.2965	7.17496	7.20896	5.2965	7.97432	7.85015
6.6891	6.05344	5.90653	6.2997	7.86416	8.21794	5.2998	7.80887	7.94768	5.2998	8.06728	7.88987	5.2998	7.13249	7.38013	5.2998	8.23149	8.45103	5.2998	7.1605	7.20896	5.2998	7.89183	7.85015
6.6924	6.05344	6.00103	6.303	7.86416	7.96026	5.3031	7.80887	7.65806	5.3031	8.0046	7.88987	5.3031	7.13249	7.09431	5.3031	8.23149	8.36765	5.3031	7.13829	7.20896	5.3031	7.82207	7.85015
6.6957	6.05344	5.83936	6.3063	7.86416	7.80911	5.3064	7.80887	7.766	5.3064	7.94354	7.88987	5.3064	7.13249	7.32803	5.3064	8.23149	8.19161	5.3064	7.08407	7.20896	5.3064	8.0434	7.85015
6.699	6.05344	6.2229	6.3096	7.86416	7.91911	5.3097	7.80887	7.80751	5.3097	8.15602	7.88987	5.3097	7.13249	7.60256	5.3097	8.23149	8.56627	5.3097	7.05491	7.20896	5.3097	8.01424	7.85015
6.7023	6.05344	6.04438	6.3129	7.86416	7.67363	5.313	7.80887	7.81903	5.313	8.0473	7.88987	5.313	7.13249	7.23992	5.313	8.23149	8.04621	5.313	7.21968	7.20896	5.313	8.09534	7.85015
6.7056	6.05344	6.10795	6.3162	7.86416	7.82391	5.3163	7.80887	7.78932	5.3163	7.85021	7.88987	5.3163	7.13249	7.34832	5.3163	8.23149	8.46572	5.3163	7.17449	7.20896	5.3163	8.00383	7.85015
6.7089	6.05344	5.9903	6.3195	7.86416	7.92615	5.3196	7.80887	8.05007	5.3196	8.00874	7.88987	5.3196	7.13249	6.93071	5.3196	8.23149	8.36193	5.3196	7.1926	7.20896	5.3196	7.8774	7.85015
6.7122	6.05344	5.89205	6.3228	7.86416	7.75739	5.3229	7.80887	7.65422	5.3229	7.93762	7.88987	5.3229	7.13249	7.16077	5.3229	8.23149	8.62173	5.3229	7.13263	7.20896	5.3229	7.7603	7.85015
6.7155	6.05344	6.07749	6.3261	7.86416	7.64768	5.3262	7.80887	7.52164	5.3262	8.20609	7.88987	5.3262	7.13249	7.8326	5.3262	8.23149	8.77259	5.3262	7.18958	7.20896	5.3262	7.91095	7.85015
6.7188	6.05344	6.18792	6.3294	7.86416	7.88158	5.3295	7.80887	7.88949	5.3295	8.227	7.88987	5.3295	7.13249	7.27761	5.3295	8.23149	8.40516	5.3295	7.3026	7.20896	5.3295	7.94398	7.85015
6.7221	6.05344	6.00236	6.3327	7.86416	7.73176	5.3328	7.80887	7.46657	5.3328	7.98974	7.88987	5.3328	7.13249	7.35669	5.3328	8.23149	8.15391	5.3328	8.02932	7.85666	5.3328	7.8895	7.85015
6.7254	6.05344	5.76074	6.336	7.86416	7.89583	5.3361	7.80887	7.91011	5.3361	8.02163	7.88987	5.3361	7.13249	7.25743	5.3361	8.23149	8.31945	5.3361	7.56353	7.85666	5.3361	7.9076	7.85015
6.7287	6.05344	5.83876	6.3393	7.86416	7.65466	5.3394	7.80887	7.91441	5.3394	8.08613	7.88987	5.3394	7.13249	7.20315	5.3394	8.23149	8.26041	5.3394	7.17591	7.85666	5.3394	7.96731	7.85015
6.732	6.05344	6.07581	6.3426	7.86416	8.04661	5.3427	7.80887	7.6542	5.3427	8.00554	7.88987	5.3427	7.13249	7.32431	5.3427	8.23149	8.4943	5.3427	7.87032	7.85666	5.3427	7.92685	7.85015
6.7353	6.05344	6.20022	6.3459	7.86416	8.00426	5.346	7.80887	7.8509	5.346	7.79916	7.88987	5.346	7.13249	6.86268	5.346	8.23149	8.56478	5.346	7.91594	7.85666	5.346	7.95998	7.85015
6.7386	6.05344	6.05746	6.3492	7.86416	7.98243	5.3493	7.80887	7.99574	5.3493	7.7564	7.88987	5.3493	7.13249	7.42935	5.3493	8.23149	8.09048	5.3493	7.99613	7.85666	5.3493	8.09193	7.85015
6.7419	6.05344	6.09114	6.3525	7.86416	7.84094	5.3526	7.80887	7.84816	5.3526	8.00325	7.88987	5.3526	7.13249	7.14461	5.3526	8.23149	8.34025	5.3526	7.81364	7.85666	5.3526	7.93534	7.85015
6.7452	6.05344	6.16143	6.3558	7.86416	8.07459	5.3559	7.80887	8.15692	5.3559	7.89418	7.88987	5.3559	7.13249	7.67153	5.3559	8.23149	8.46034	5.3559	7.46372	7.48266	5.3559	7.86906	7.85015
6.7485	6.05344	6.31807	6.3591	7.86416	7.75831	5.3592	7.80887	7.77896	5.3592	8.17733	7.88987	5.3592	6.57737	6.41361	5.3592	8.23149	7.92466	5.3592	7.37651	7.48266	5.3592	7.86824	7.85015
6.7518	6.05344	6.09556	6.3624	7.86416	7.89075	5.3625	7.80887	7.90026	5.3625	7.83246	7.88987	5.3625	7.13249	7.46956	5.3625	8.23149	8.28807	5.3625	7.45078	7.48266	5.3625	7.96053	7.85015
6.7551	6.05344	6.19995	6.3657	7.86416	8.07058	5.3658	7.37175	7.40778	5.3658	7.92436	7.88987	5.3658	7.13249	7.0274	5.3658	8.23149	8.25833	5.3658	7.53501	7.48266	5.3658	7.98184	7.85015
6.7584	6.05344	5.991	6.369	7.86416	7.74238	5.3691	7.37175	7.45867	5.3691	7.84523	7.88987	5.3691	7.13249	7.36665	5.3691	8.23149	8.47145	5.3691	7.31174	7.48266	5.3691	7.93015	7.85015
6.7617	6.05344	6.01381	6.3723	7.86416	7.85542	5.3724	7.37175	7.30541	5.3724	7.8051	7.88987	5.3724	7.13249	7.46632	5.3724	8.23149	7.96754	5.3724	7.48117	7.48266	5.3724	7.71757	7.85015
6.765	6.05344	6.22324	6.3756	7.86416	7.74302	5.3757	7.37175	7.34181	5.3757	7.90191	7.88987	5.3757	7.13249	7.32553	5.3757	8.23149	8.18231	5.3757	7.55929	7.48266	5.3757	7.99533	7.85015
6.7683	6.05344	6.01818	6.3789	7.86416	7.96749	5.379	7.37175	7.47896	5.379	7.74569	7.88987	5.379	7.13249	7.3669	5.379	8.23149	8.4334	5.379	7.5841	7.48266	5.379	7.94003	7.85015
6.7716	6.05344	6.28262	6.3822	7.86416	7.76809	5.3823	7.37175	7.26663	5.3823	7.97059	7.88987	5.3823	7.13249	6.85164	5.3823	8.23149	8.80512	5.3823	7.84246	7.85666	5.3823	8.00184	7.85015
6.7749	6.05344	6.17453	6.3855	7.86416	8.01363	5.3856	7.37175	7.2771	5.3856	7.74091	7.88987	5.3856	7.13249	6.94007	5.3856	8.23149	8.36309	5.3856	7.85958	7.85666	5.3856	8.05564	7.85015
6.7782	6.05344	6.14775	6.3888	7.86416	7.75062	5.3889	7.37175	7.32524	5.3889	7.98624	7.88987	5.3889	7.13249	6.92787	5.3889	8.23149	8.15251	5.3889	7.98479	7.85666	5.3889	8.02885	7.85015
6.7815	6.05344	5.90615	6.3921	7.86416	7.86783	5.3922	7.37175	7.59189	5.3922	7.85287	7.88987	5.3922	7.13249	7.19922	5.3922	8.23149	7.99877	5.3922	7.95241	7.85666	5.3922	8.05428	7.85015
6.7848	6.05344	6.12924	6.3954	7.86416	7.80772	5.3955	7.37175	7.28047	5.3955	7.94932	7.88987	5.3955	7.13249	7.0724	5.3955	8.23149	8.43705	5.3955	8.06832	7.85666	5.3955	8.00301	7.85015
6.7881	6.05344	6.13853	6.3987	7.86416	7.62923	5.3988	7.37175	7.2962	5.3988	7.94787	7.88987	5.3988	7.13249	7.29392	5.3988	8.23149	8.29824	5.3988	7.10497	7.20896	5.3988	7.8539	7.85015
6.7914	6.05344	6.10577	6.402	7.86416	7.78601	5.4021	7.37175	7.06897	5.4021	7.90526	7.88987	5.4021	7.13249	7.21704	5.4021	8.23149	8.62226	5.4021	7.28631	7.20896	5.4021	7.94514	7.85015
6.7947	6.05344	6.04095	6.4053	7.86416	7.62702	5.4054	7.37175	7.26569	5.4054	7.59137	7.88987	5.4054	7.13249	7.19094	5.4054	8.23149	8.41237	5.4054	7.09929	7.20896	5.4054	7.80179	7.85015
6.798	6.05344	6.28679	6.4086	7.86416	7.71972	5.4087	7.37175	7.26576	5.4087	7.91165	7.88987	5.4087	7.13249	7.28603	5.4087	8.23149	8.42468	5.4087	6.98873	7.20896	5.4087	7.98601	7.85015
6.8013	6.05344	6.05797	6.4119	7.86416	7.72221	5.412	7.37175	7.09022	5.412	7.7607	7.88987	5.412	7.13249	6.89009	5.412	8.23149	8.25995	5.412	7.05622	7.20896	5.412	7.95856	7.85015
6.8046	6.05344	5.96123	6.4152	7.86416	7.82793	5.4153	7.37175	7.34481	5.4153	8.05174	7.88987	5.4153	7.13249	6.8733	5.4153	8.23149	8.30978	5.4153	7.16502	7.20896	5.4153	8.01093	7.85015
6.8079	6.05344	5.80495	6.4185	7.86416	7.86171	5.4186	7.37175	7.2361	5.4186	7.80182	7.88987	5.4186	7.13249	7.03306	5.4186	8.23149	8.24854	5.4186	7.20488	7.20896	5.4186	7.91249	7.85015
6.8112	6.05344	5.57715	6.4218	7.86416	7.8368	5.4219	7.37175	7.29901	5.4219	7.79608	7.88987	5.4219	7.13249	6.70861	5.4219	8.23149	8.30244	5.4219	7.1371	7.20896	5.4219	8.06482	7.85015
6.8145	6.05344	6.21029	6.4251	7.86416	7.83185	5.4252	7.37175	7.46951	5.4252	7.85318	7.88987	5.4252	7.13249	6.87152	5.4252	8.23149	8.16704	5.4252	7.1923	7.20896	5.4252	8.00383	7.85015
6.8178	6.05344	6.22011	6.4284	7.86416	7.99249	5.4285	7.37175	7.35655	5.4285	8.00399	7.88987	5.4285	7.13249	6.78522	5.4285	8.23149	8.41406	5.4285	7.2203	7.20896	5.4285	7.90708	7.85015
6.8211	6.05344	5.98751	6.4317	7.86416	7.8257	5.4318	7.37175	7.33253	5.4318	7.83631	7.88987	5.4318	7.13249	7.50673	5.4318	8.23149	8.23357	5.4318	7.2212	7.20896	5.4318	7.84454	7.85015
6.8244	6.05344	5.94588	6.435	7.86416	7.95447	5.4351	7.37175	7.4328	5.4351	7.81514	7.88987	5.4351	7.13249	6.71624	5.4351	8.23149	8.48105	5.4351	7.13536	7.20896	5.4351	7.85923	7.85015
6.8277	6.05344	6.25023	6.4383	7.86416	7.89972	5.4384	7.37175	7.25655	5.4384	7.85541	7.88987	5.4384	7.13249	6.97298	5.4384	8.23149	8.56846	5.4384	7.29185	7.20896	5.4384	7.707	7.85015
6.831	6.05344	6.03781	6.4416	7.86416	7.88694	5.4417	7.37175	7.25799	5.4417	8.13691	7.88987	5.4417	7.13249	6.96401	5.4417	8.23149	8.28378	5.4417	7.2129	7.20896	5.4417	7.83402	7.85015
6.8343	6.05344	5.95085	6.4449	7.86416	7.78405	5.445	7.37175	7.53976	5.445	7.91562	7.88987	5.445	7.13249	7.24372	5.445	8.23149	8.13038	5.445	7.20546	7.20896	5.445	7.78366	7.85015
6.8376	6.05344	6.02406	6.4482	7.86416	8.00392	5.4483	7.37175	7.32552	5.4483	8.01163	7.88987	5.4483	7.13249	7.22364	5.4483	8.23149	8.34561	5.4483	7.25249	7.20896	5.4483	7.78913	7.85015
6.8409	6.05344	5.98263	6.4515	7.86416	7.86959	5.4516	7.37175	7.52819	5.4516	7.79137	7.88987	5.4516	7.13249	7.17912	5.4516	7.53726	7.48792	5.4516	7.224	7.20896	5.4516	7.74703	7.85015
6.8442	6.05344	6.14095	6.4548	7.86416	7.92304	5.4549	7.37175	7.15439	5.4549	7.8193	7.88987	5.4549	7.13249	7.15918	5.4549	7.53726	7.47539	5.4549	7.07682	7.20896	5.4549	7.97272	7.85015
6.8475	6.05344	5.92263	6.4581	7.86416	7.89235	5.4582	7.37175	7.31897	5.4582	7.90575	7.88987	5.4582	7.13249	7.10129	5.4582	7.53726	7.55773	5.4582	7.14674	7.20896	5.4582	7.98386	7.85015
6.8508	6.05344	6.04224	6.4614	7.86416	7.89837	5.4615	7.37175	7.31748	5.4615	7.92097	7.88987	5.4615	7.13249	7.10035	5.4615	7.53726	7.67962	5.4615	7.169	7.20896	5.4615	7.87477	7.85015
6.8541	6.05344	6.00453	6.4647	7.86416	7.88323	5.4648	7.37175	7.22598	5.4648	7.94576	7.88987	5.4648	7.13249	6.90661	5.4648	7.53726	7.71962	5.4648	7.27156	7.20896	5.4648	7.87885	7.85015
6.8574	6.05344	6.23616	6.468	7.86416	8.02205	5.4681	7.37175	7.20388	5.4681	7.96101	7.88987	5.4681	7.13249	7.24805	5.4681	7.53726	7.90154	5.4681	7.19294	7.20896	5.4681	7.83893	7.85015
6.8607	6.05344	6.21992	6.4713	7.86416	7.86899	5.4714	7.37175	7.07648	5.4714	7.99101	7.88987	5.4714	7.13249	6.90792	5.4714	7.53726	7.62717	5.4714	7.1254	7.20896	5.4714	7.84507	7.85015
6.864	6.05344	6.18898	6.4746	7.86416	7.68206	5.4747	7.37175	7.31981	5.4747	7.80153	7.88987	5.4747	7.13249	7.13431	5.4747	7.53726	7.519	5.4747	7.07481	7.20896	5.4747	7.96348	7.85015
6.8673	6.05344	6.13725	6.4779	7.86416	7.85856	5.478	7.37175	7.33018	5.478	7.67018	7.88987	5.478	7.13249	6.86358	5.478	7.53726	7.53069	5.478	7.14714	7.20896	5.478	7.9092	7.85015
6.8706	6.05344	6.18774	6.4812	7.86416	7.90056	5.4813	7.37175	7.16877	5.4813	7.66869	7.88987	5.4813	7.13249	6.98239	5.4813	7.53726	7.66194	5.4813	7.17421	7.20896	5.4813	7.896	7.85015
6.8739	6.05344	6.28943	6.4845	7.86416	7.86976	5.4846	7.37175	7.09751	5.4846	7.90139	7.88987	5.4846	7.13249	6.9228	5.4846	7.53726	7.45868	5.4846	7.21955	7.20896	5.4846	7.82851	7.85015
6.8772	6.05344	6.18539	6.4878	7.86416	7.94054	5.4879	7.37175	7.25345	5.4879	8.02976	7.88987	5.4879	7.13249	7.28202	5.4879	7.53726	7.68345	5.4879	7.19524	7.20896	5.4879	7.86169	7.85015
6.8805	6.05344	6.00883	6.4911	7.86416	7.85655	5.4912	7.37175	7.58271	5.4912	7.94499	7.88987	5.4912	7.13249	7.11736	5.4912	7.53726	7.75369	5.4912	7.23342	7.20896	5.4912	7.73331	7.85015
6.8838	6.05344	6.01684	6.4944	7.86416	7.95666	5.4945	7.37175	7.26408	5.4945	7.70989	7.88987	5.4945	7.13249	7.28589	5.4945	7.53726	7.73731	5.4945	7.15936	7.20896	5.4945	7.81558	7.85015
6.8871	6.05344	6.01535	6.4977	7.86416	7.86756	5.4978	7.37175	7.10688	5.4978	7.82186	7.88987	5.4978	7.13249	7.35159	5.4978	7.53726	7.64521	5.4978	7.20314	7.20896	5.4978	7.82685	7.85015
6.8904	6.05344	5.88073	6.501	7.86416	7.80457	5.5011	7.37175	7.26739	5.5011	7.77921	7.88987	5.5011	7.13249	7.37486	5.5011	7.53726	7.80424	5.5011	7.05589	7.20896	5.5011	7.81619	7.85015
6.8937	6.05344	6.0457	6.5043	7.86416	7.90469	5.5044	7.37175	7.19668	5.5044	7.8274	7.88987	5.5044	7.13249	7.17806	5.5044	7.53726	7.88931	5.5044	7.03105	7.20896	5.5044	7.9259	7.85015
6.897	6.05344	6.20393	6.5076	7.86416	7.87567	5.5077	7.37175	7.25086	5.5077	7.97582	7.88987	5.5077	7.13249	7.15387	5.5077	7.53726	7.58473	5.5077	7.2046	7.20896	5.5077	8.00633	7.85015
6.9003	6.05344	6.09059	6.5109	7.86416	8.00499	5.511	7.37175	7.10279	5.511	7.85773	7.88987	5.511	7.13249	7.23096	5.511	7.53726	7.73746	5.511	7.08888	7.20896	5.511	7.90712	7.85015
6.9036	6.05344	6.34083	6.5142	7.86416	8.10901	5.5143	7.37175	7.24552	5.5143	7.7704	7.88987	5.5143	7.13249	7.38155	5.5143	8.23149	8.66482	5.5143	7.10911	7.20896	5.5143	8.00199	7.85015
6.9069	6.05344	6.25328	6.5175	7.86416	8.00796	5.5176	7.37175	7.4051	5.5176	7.95529	7.88987	5.5176	7.13249	6.98009	5.5176	8.23149	8.36753	5.5176	7.66522	7.85666	5.5176	8.13923	7.85015
6.9102	6.05344	6.16291	6.5208	7.86416	8.02014	5.5209	7.37175	7.2973	5.5209	8.07792	7.88987	5.5209	7.13249	7.03902	5.5209	8.23149	8.3117	5.5209	7.55329	7.85666	5.5209	7.94984	7.85015
6.9135	6.05344	6.07047	6.5241	7.86416	8.08504	5.5242	7.37175	7.23301	5.5242	7.74369	7.88987	5.5242	7.13249	6.84258	5.5242	8.23149	8.26898	5.5242	7.73291	7.85666	5.5242	7.86216	7.85015
6.9168	6.05344	6.13485	6.5274	7.86416	7.86901	5.5275	7.37175	7.31139	5.5275	7.79788	7.88987	5.5275	7.13249	7.10304	5.5275	8.23149	8.26031	5.5275	7.79334	7.85666	5.5275	7.78159	7.85015
6.9201	6.05344	6.20973	6.5307	7.86416	7.96634	5.5308	7.37175	7.34301	5.5308	7.67624	7.88987	5.5308	7.13249	7.09828	5.5308	8.23149	8.50848	5.5308	7.91133	7.85666	5.5308	7.97917	7.85015
6.9234	6.05344	6.29453	6.534	7.86416	8.07079	5.5341	7.37175	7.5266	5.5341	7.87906	7.88987	5.5341	7.13249	7.27098	5.5341	8.23149	8.4825	5.5341	7.79016	7.85666	5.5341	7.93455	7.85015
6.9267	6.05344	6.17634	6.5373	7.86416	8.08597	5.5374	7.37175	7.17473	5.5374	7.96593	7.88987	5.5374	7.13249	7.06814	5.5374	8.23149	8.42943	5.5374	7.18638	7.20896	5.5374	8.0323	7.85015
6.93	6.05344	5.98146	6.5406	7.86416	8.1203	5.5407	7.37175	7.54251	5.5407	7.90078	7.88987	5.5407	7.13249	7.48481	5.5407	8.23149	8.45617	5.5407	7.12212	7.20896	5.5407	7.92112	7.85015
6.9333	6.05344	5.96947	6.5439	7.86416	7.93583	5.544	7.37175	7.52076	5.544	7.6486	7.88987	5.544	7.13249	6.78259	5.544	8.23149	8.31094	5.544	7.29258	7.20896	5.544	7.74282	7.85015
6.9366	6.05344	6.14358	6.5472	7.86416	7.98258	5.5473	7.37175	7.42514	5.5473	7.91631	7.88987	5.5473	7.13249	6.87182	5.5473	8.23149	8.27046	5.5473	7.2356	7.20896	5.5473	7.79469	7.85015
6.9399	6.05344	6.15865	6.5505	7.86416	8.10385	5.5506	7.37175	7.40584	5.5506	8.12169	7.88987	5.5506	7.13249	7.10373	5.5506	8.23149	8.47146	5.5506	7.10695	7.20896	5.5506	7.86087	7.85015
6.9432	6.05344	6.11841	6.5538	7.86416	8.11857	5.5539	7.37175	7.24328	5.5539	8.06764	7.88987	5.5539	7.13249	7.4084	5.5539	8.23149	8.45451	5.5539	7.24258	7.20896	5.5539	7.84162	7.85015
6.9465	6.05344	6.41892	6.5571	7.86416	7.81928	5.5572	7.37175	7.27368	5.5572	7.89172	7.88987	5.5572	7.13249	7.06367	5.5572	8.23149	8.18944	5.5572	7.12177	7.20896	5.5572	7.99468	7.85015
6.9498	6.05344	6.01378	6.5604	7.86416	7.98536	5.5605	7.37175	7.50156	5.5605	7.67982	7.88987	5.5605	7.13249	7.65435	5.5605	8.23149	8.104	5.5605	7.16748	7.20896	5.5605	8.00147	7.85015
6.9531	6.05344	6.19037	6.5637	7.86416	8.19933	5.5638	7.37175	7.41993	5.5638	7.64813	7.88987	5.5638	7.13249	7.17138	5.5638	8.23149	8.26116	5.5638	7.11319	7.20896	5.5638	7.7164	7.85015
6.9564	6.05344	6.02576	6.567	7.86416	8.23145	5.5671	7.37175	7.47016	5.5671	7.56446	7.88987	5.5671	7.13249	7.35206	5.5671	8.23149	8.37479	5.5671	7.14808	7.20896	5.5671	7.84432	7.85015
6.9597	6.05344	6.05772	6.5703	7.86416	7.91136	5.5704	7.37175	7.48394	5.5704	7.83135	7.88987	5.5704	7.13249	7.14796	5.5704	8.23149	8.33005	5.5704	7.20999	7.20896	5.5704	7.87111	7.85015
6.963	6.05344	6.17601	6.5736	7.86416	7.97413	5.5737	7.37175	7.40555	5.5737	7.58936	7.88987	5.5737	7.13249	7.07826	5.5737	8.23149	8.56921	5.5737	7.23711	7.20896	5.5737	7.668	7.85015
6.9663	6.05344	6.0653	6.5769	7.86416	7.9439	5.577	7.37175	7.45549	5.577	7.6617	7.88987	5.577	7.13249	6.43902	5.577	8.23149	8.08124	5.577	7.38716	7.20896	5.577	7.69275	7.85015
6.9696	6.05344	6.09447	6.5802	7.86416	8.0346	5.5803	7.37175	7.81809	5.5803	7.48646	7.88987	5.5803	7.13249	6.63698	5.5803	8.23149	8.17245	5.5803	7.29413	7.20896	5.5803	7.84315	7.85015
6.9729	5.65731	5.84683	6.5835	7.86416	8.1107	5.5836	7.37175	7.32989	5.5836	7.70462	7.88987	5.5836	7.13249	7.06854	5.5836	8.23149	8.59473	5.5836	7.02383	7.20896	5.5836	7.87085	7.85015
6.9762	5.65731	5.68032	6.5868	7.86416	8.00134	5.5869	7.37175	7.39784	5.5869	7.73933	7.88987	5.5869	7.13249	6.86533	5.5869	8.23149	8.4478	5.5869	7.15889	7.20896	5.5869	7.79774	7.85015
6.9795	5.65731	5.58492	6.5901	7.86416	8.11524	5.5902	7.37175	7.7171	5.5902	7.70826	7.88987	5.5902	7.13249	7.10642	5.5902	8.23149	8.53497	5.5902	7.25325	7.20896	5.5902	7.77408	7.85015
6.9828	5.65731	5.64113	6.5934	7.86416	8.16807	5.5935	7.37175	7.54058	5.5935	7.90783	7.88987	5.5935	7.13249	7.10838	5.5935	8.23149	8.30313	5.5935	7.15187	7.20896	5.5935	7.80311	7.85015
6.9861	5.65731	5.67939	6.5967	7.86416	7.85019	5.5968	7.37175	7.71076	5.5968	7.7457	7.88987	5.5968	7.13249	7.21187	5.5968	8.23149	8.29315	5.5968	7.49549	7.85666	5.5968	7.90567	7.85015
6.9894	5.65731	5.52602	6.6	7.86416	8.05829	5.6001	7.37175	7.52513	5.6001	7.97345	7.88987	5.6001	7.13249	7.18767	5.6001	8.23149	8.42994	5.6001	7.71186	7.85666	5.6001	7.90819	7.85015
6.9927	5.65731	5.66168	6.6033	7.86416	7.8915	5.6034	7.37175	7.59635	5.6034	7.92771	7.88987	5.6034	7.13249	6.85816	5.6034	7.53726	8.0539	5.6034	7.73419	7.85666	5.6034	7.88481	7.85015
6.996	5.65731	5.72446	6.6066	7.86416	7.98225	5.6067	7.37175	7.34252	5.6067	7.80408	7.88987	5.6067	7.13249	6.84568	5.6067	7.53726	7.68915	5.6067	7.72124	7.85666	5.6067	7.83838	7.85015
6.9993	5.65731	5.58673	6.6099	7.86416	7.98863	5.61	7.37175	7.57398	5.61	7.78594	7.88987	5.61	7.13249	7.3588	5.61	7.53726	7.72921	5.61	7.67738	7.85666	5.61	8.0443	7.85015
7.0026	5.65731	5.38862	6.6132	7.86416	7.97356	5.6133	7.37175	7.46773	5.6133	8.09912	7.88987	5.6133	7.13249	6.94236	5.6133	7.53726	7.67661	5.6133	7.76004	7.85666	5.6133	7.91313	7.85015
7.0059	5.65731	5.56281	6.6165	7.86416	7.99173	5.6166	7.37175	7.43199	5.6166	7.8538	7.88987	5.6166	7.13249	7.09503	5.6166	7.53726	7.64264	5.6166	7.60611	7.85666	5.6166	8.01892	7.85015
7.0092	5.65731	5.52792	6.6198	7.86416	7.68409	5.6199	7.37175	7.68054	5.6199	7.82194	7.88987	5.6199	7.13249	6.94415	5.6199	7.53726	7.99707	5.6199	7.78352	7.85666	5.6199	7.68237	7.85015
7.0125	5.65731	5.47516	6.6231	7.86416	7.95718	5.6232	7.37175	7.48379	5.6232	8.02446	7.88987	5.6232	7.13249	7.07292	5.6232	7.53726	7.6579	5.6232	7.77409	7.85666	5.6232	7.87545	7.85015
7.0158	5.65731	5.46867	6.6264	7.86416	7.7631	5.6265	7.37175	7.48483	5.6265	7.93747	7.88987	5.6265	7.13249	7.17345	5.6265	7.53726	7.69149	5.6265	7.73147	7.85666	5.6265	7.90451	7.85015
7.0191	5.65731	5.63052	6.6297	7.86416	7.69627	5.6298	7.37175	7.42431	5.6298	8.01456	7.88987	5.6298	7.13249	7.09858	5.6298	7.53726	7.56323	5.6298	7.86273	7.85666	5.6298	7.82259	7.85015
7.0224	6.05344	5.989	6.633	7.86416	7.8763	5.6331	7.37175	7.3994	5.6331	7.87395	7.88987	5.6331	7.13249	6.92192	5.6331	7.53726	7.26621	5.6331	7.51644	7.85666	5.6331	7.96368	7.85015
7.0257	6.05344	5.88279	6.6363	7.86416	7.86127	5.6364	7.37175	7.33973	5.6364	7.97074	7.88987	5.6364	7.13249	7.02055	5.6364	7.53726	7.50714	5.6364	7.90684	7.85666	5.6364	7.81632	7.85015
7.029	6.05344	6.2909	6.6396	7.86416	7.9037	5.6397	7.37175	7.40022	5.6397	7.92984	7.88987	5.6397	7.13249	6.89176	5.6397	7.53726	7.62216	5.6397	7.75458	7.85666	5.6397	7.91167	7.85015
7.0323	6.05344	6.19229	6.6429	7.86416	7.75595	5.643	7.37175	7.46266	5.643	7.80184	7.88987	5.643	7.13249	7.20074	5.643	7.53726	7.73155	5.643	8.0108	7.85666	5.643	7.8382	7.85015
7.0356	6.05344	6.14514	6.6462	7.86416	7.72646	5.6463	7.37175	7.55534	5.6463	7.81488	7.88987	5.6463	7.13249	6.87728	5.6463	7.53726	8.05069	5.6463	7.89755	7.85666	5.6463	7.77962	7.85015
7.0389	6.05344	6.2927	6.6495	7.86416	7.91595	5.6496	7.37175	7.42542	5.6496	7.82022	7.88987	5.6496	7.13249	7.06984	5.6496	7.53726	7.82712	5.6496	7.86747	7.85666	5.6496	7.91595	7.85015
7.0422	6.05344	6.20791	6.6528	7.86416	7.89087	5.6529	7.37175	7.60969	5.6529	7.93541	7.88987	5.6529	7.13249	7.34368	5.6529	7.53726	7.51983	5.6529	7.91871	7.85666	5.6529	7.83775	7.85015
7.0455	6.05344	5.98551	6.6561	7.86416	7.74482	5.6562	7.37175	7.34065	5.6562	7.94762	7.88987	5.6562	7.13249	7.26404	5.6562	7.53726	7.60332	5.6562	7.77181	7.85666	5.6562	7.78016	7.85015
7.0488	6.05344	5.93013	6.6594	7.86416	7.86972	5.6595	7.37175	7.37537	5.6595	7.67037	7.88987	5.6595	7.13249	7.03833	5.6595	7.53726	7.25658	5.6595	7.85296	7.85666	5.6595	7.95182	7.85015
7.0521	6.05344	5.98869	6.6627	7.86416	7.78696	5.6628	7.37175	7.73214	5.6628	8.0204	7.88987	5.6628	7.13249	7.25129	5.6628	7.53726	7.66721	5.6628	7.82993	7.85666	5.6628	7.97682	7.85015
7.0554	6.05344	6.06336	6.666	7.86416	7.77646	5.6661	7.37175	7.60981	5.6661	8.03804	7.88987	5.6661	7.13249	7.27436	5.6661	7.53726	7.72741	5.6661	7.89145	7.85666	5.6661	8.00601	7.85015
7.0587	6.05344	6.25325	6.6693	7.86416	7.97689	5.6694	7.37175	7.41669	5.6694	7.86091	7.88987	5.6694	7.13249	7.08819	5.6694	8.23149	8.67509	5.6694	7.88817	7.85666	5.6694	8.02265	7.85015
7.062	6.05344	6.33964	6.6726	7.86416	7.75743	5.6727	7.37175	7.19345	5.6727	7.74849	7.88987	5.6727	7.13249	7.31678	5.6727	8.23149	8.36844	5.6727	7.50225	7.85666	5.6727	7.76066	7.85015
7.0653	6.05344	5.96083	6.6759	7.86416	8.09019	5.676	7.37175	7.55508	5.676	8.08717	7.88987	5.676	7.13249	6.91232	5.676	8.23149	8.32139	5.676	7.81867	7.85666	5.676	7.83089	7.85015
7.0686	6.05344	6.11166	6.6792	7.86416	7.67663	5.6793	7.37175	7.51896	5.6793	7.94235	7.88987	5.6793	7.13249	6.87888	5.6793	8.23149	8.05683	5.6793	7.57561	7.85666	5.6793	7.92924	7.85015
7.0719	6.05344	6.22552	6.6825	7.86416	7.59608	5.6826	7.37175	7.47147	5.6826	7.99457	7.88987	5.6826	7.13249	7.18569	5.6826	8.23149	7.99469	5.6826	7.88876	7.85666	5.6826	7.82273	7.85015
7.0752	6.05344	5.87687	6.6858	7.86416	7.79677	5.6859	7.37175	7.28496	5.6859	7.76586	7.88987	5.6859	7.13249	6.84107	5.6859	8.23149	8.16189	5.6859	7.84166	7.85666	5.6859	7.94474	7.85015
7.0785	6.05344	6.01983	6.6891	7.86416	7.73515	5.6892	7.37175	7.82307	5.6892	7.92259	7.88987	5.6892	7.13249	6.93279	5.6892	8.23149	8.09736	5.6892	7.73426	7.85666	5.6892	7.793	7.85015
7.0818	6.05344	6.01672	6.6924	7.86416	7.69201	5.6925	7.37175	7.45088	5.6925	7.7289	7.88987	5.6925	7.13249	7.38573	5.6925	8.23149	8.5796	5.6925	7.88196	7.85666	5.6925	7.84991	7.85015
7.0851	6.05344	5.90404	6.6957	7.86416	7.91096	5.6958	7.37175	7.60335	5.6958	7.87953	7.88987	5.6958	7.13249	7.01697	5.6958	8.23149	8.38654	5.6958	7.65499	7.85666	5.6958	7.88191	7.85015
7.0884	6.05344	5.98116	6.699	7.86416	7.64464	5.6991	7.37175	7.24453	5.6991	7.84799	7.88987	5.6991	7.13249	7.02977	5.6991	8.23149	8.27281	5.6991	7.70291	7.85666	5.6991	7.91568	7.85015
7.0917	6.05344	5.96337	6.7023	7.86416	7.90305	5.7024	7.37175	7.21964	5.7024	7.99163	7.88987	5.7024	7.13249	6.65209	5.7024	8.23149	8.031	5.7024	7.89316	7.85666	5.7024	7.79763	7.85015
7.095	6.05344	6.10365	6.7056	7.86416	7.99907	5.7057	7.37175	7.22311	5.7057	8.17513	7.88987	5.7057	7.13249	7.144	5.7057	8.23149	8.15796	5.7057	7.69854	7.85666	5.7057	7.75378	7.85015
7.0983	6.05344	6.2622	6.7089	7.86416	7.99249	5.709	7.37175	7.42132	5.709	7.64279	7.88987	5.709	7.13249	7.06731	5.709	8.23149	8.0777	5.709	7.70955	7.85666	5.709	7.79974	7.85015
7.1016	6.05344	5.94702	6.7122	7.86416	8.12497	5.7123	7.37175	7.29094	5.7123	7.88779	7.88987	5.7123	7.13249	7.30822	5.7123	8.23149	7.75444	5.7123	7.24348	7.20896	5.7123	7.78418	7.85015
7.1049	6.05344	5.95895	6.7155	7.86416	8.1067	5.7156	7.37175	7.41266	5.7156	8.02003	7.88987	5.7156	7.13249	7.10858	5.7156	8.23149	8.24558	5.7156	7.44996	7.20896	5.7156	7.78377	7.85015
7.1082	6.05344	5.84462	6.7188	7.86416	8.10262	5.7189	7.37175	7.19406	5.7189	7.78663	7.88987	5.7189	7.13249	7.43159	5.7189	8.23149	8.09211	5.7189	7.88537	7.85666	5.7189	7.78111	7.85015
7.1115	6.05344	5.94091	6.7221	7.86416	7.87989	5.7222	7.37175	7.82773	5.7222	7.80877	7.88987	5.7222	7.13249	6.7334	5.7222	8.23149	8.35364	5.7222	7.8284	7.85666	5.7222	7.90118	7.85015
7.1148	6.05344	6.0131	6.7254	7.86416	8.29438	5.7255	7.37175	7.27153	5.7255	7.94652	7.88987	5.7255	7.13249	7.21759	5.7255	8.23149	8.31459	5.7255	7.66543	7.85666	5.7255	7.81602	7.85015
7.1181	6.05344	6.04107	6.7287	7.86416	7.91628	5.7288	7.37175	7.2004	5.7288	7.91679	7.88987	5.7288	7.13249	7.02078	5.7288	8.23149	8.15794	5.7288	7.74984	7.85666	5.7288	7.83417	7.85015
7.1214	6.05344	6.15999	6.732	7.86416	8.26603	5.7321	7.37175	7.26174	5.7321	7.89404	7.88987	5.7321	7.13249	7.15035	5.7321	8.23149	8.62739	5.7321	7.4637	7.85666	5.7321	7.80963	7.85015
7.1247	6.05344	6.06904	6.7353	7.86416	8.05547	5.7354	7.37175	7.28745	5.7354	7.84146	7.88987	5.7354	7.13249	6.71461	5.7354	8.23149	8.25341	5.7354	7.85494	7.85666	5.7354	7.99941	7.85015
7.128	6.05344	6.0512	6.7386	7.86416	8.06017	5.7387	7.37175	7.40904	5.7387	8.01589	7.88987	5.7387	7.13249	6.93924	5.7387	8.23149	8.08028	5.7387	7.67198	7.85666	5.7387	7.74963	7.85015
7.1313	6.05344	6.10014	6.7419	7.86416	8.07209	5.742	7.37175	7.14059	5.742	7.87378	7.88987	5.742	7.13249	6.98171	5.742	8.23149	8.17115	5.742	7.74201	7.85666	5.742	7.8745	7.85015
7.1346	6.05344	6.1769	6.7452	7.86416	7.85681	5.7453	7.37175	7.39157	5.7453	7.89182	7.88987	5.7453	7.13249	7.39025	5.7453	8.23149	8.33171	5.7453	7.69471	7.85666	5.7453	7.78245	7.85015
7.1379	6.05344	6.07615	6.7485	7.86416	7.76373	5.7486	7.37175	7.62858	5.7486	7.7461	7.88987	5.7486	7.13249	7.6812	5.7486	8.23149	8.08068	5.7486	7.50349	7.85666	5.7486	7.83429	7.85015
7.1412	6.05344	5.90837	6.7518	7.86416	8.00191	5.7519	7.37175	7.48496	5.7519	7.69793	7.88987	5.7519	7.13249	7.08565	5.7519	8.23149	8.28765	5.7519	7.6865	7.85666	5.7519	8.03425	7.85015
7.1445	6.05344	6.03569	6.7551	7.86416	8.01975	5.7552	7.37175	7.74323	5.7552	8.09466	7.88987	5.7552	7.13249	7.00605	5.7552	8.23149	8.4086	5.7552	7.22266	7.20896	5.7552	7.90757	7.85015
7.1478	6.05344	5.92123	6.7584	7.86416	7.47776	5.7585	7.37175	7.34714	5.7585	7.93919	7.88987	5.7585	7.13249	7.15336	5.7585	8.23149	8.50478	5.7585	7.30581	7.20896	5.7585	8.0255	7.85015
7.1511	6.05344	5.97807	6.7617	7.86416	7.99404	5.7618	7.37175	7.143	5.7618	7.54159	7.88987	5.7618	7.13249	7.65019	5.7618	8.23149	8.40016	5.7618	7.21717	7.20896	5.7618	7.8935	7.85015
7.1544	6.05344	6.12847	6.765	7.86416	8.0803	5.7651	7.37175	7.48339	5.7651	7.79978	7.88987	5.7651	7.13249	7.34685	5.7651	8.23149	8.43002	5.7651	7.30846	7.20896	5.7651	7.9136	7.85015
7.1577	6.05344	5.98815	6.7683	7.86416	7.88287	5.7684	7.37175	7.31548	5.7684	7.86254	7.88987	5.7684	7.13249	7.1066	5.7684	8.23149	8.23604	5.7684	7.34807	7.20896	5.7684	7.85895	7.85015
7.161	6.05344	6.10496	6.7716	7.86416	7.95278	5.7717	7.37175	7.30984	5.7717	7.93742	7.88987	5.7717	7.13249	7.23432	5.7717	8.23149	8.24699	5.7717	7.24264	7.20896	5.7717	7.90038	7.85015
7.1643	6.05344	6.27739	6.7749	7.86416	7.765	5.775	7.37175	7.32276	5.775	7.84949	7.88987	5.775	7.13249	7.11796	5.775	8.23149	8.47466	5.775	7.30807	7.20896	5.775	7.9061	7.85015
7.1676	6.05344	5.93447	6.7782	7.86416	8.02646	5.7783	7.37175	7.43654	5.7783	7.95654	7.88987	5.7783	7.13249	7.10927	5.7783	8.23149	8.25244	5.7783	7.18263	7.20896	5.7783	7.9751	7.85015
7.1709	6.05344	5.86149	6.7815	7.86416	8.08097	5.7816	7.37175	7.39654	5.7816	7.94319	7.88987	5.7816	7.13249	7.43126	5.7816	8.23149	8.19002	5.7816	7.29698	7.20896	5.7816	7.8422	7.85015
7.1742	6.05344	6.20548	6.7848	7.86416	7.8056	5.7849	7.37175	7.39995	5.7849	7.66101	7.88987	5.7849	7.13249	6.67665	5.7849	8.23149	7.86719	5.7849	7.31957	7.20896	5.7849	7.8736	7.85015
7.1775	6.05344	5.9364	6.7881	7.86416	7.86903	5.7882	7.37175	7.26277	5.7882	8.04298	7.88987	5.7882	7.13249	7.40449	5.7882	8.23149	8.31414	5.7882	7.1745	7.20896	5.7882	7.92548	7.85015
7.1808	6.05344	5.85717	6.7914	7.86416	7.91296	5.7915	7.37175	7.44514	5.7915	7.79571	7.88987	5.7915	7.13249	6.7676	5.7915	8.23149	8.16128	5.7915	7.30979	7.20896	5.7915	7.70387	7.85015
7.1841	6.05344	5.97056	6.7947	7.86416	7.79396	5.7948	7.37175	7.28107	5.7948	7.82733	7.88987	5.7948	7.13249	7.08902	5.7948	8.23149	8.31384	5.7948	7.26971	7.20896	5.7948	7.83372	7.85015
7.1874	6.05344	6.29839	6.798	7.86416	7.79525	5.7981	7.37175	7.23182	5.7981	7.89401	7.88987	5.7981	7.13249	6.90733	5.7981	8.23149	8.83491	5.7981	7.23041	7.20896	5.7981	7.86271	7.85015
7.1907	6.05344	5.99254	6.8013	7.86416	7.80872	5.8014	7.37175	7.25979	5.8014	7.91521	7.88987	5.8014	7.13249	7.17946	5.8014	8.23149	8.05093	5.8014	7.10097	7.20896	5.8014	7.74309	7.85015
7.194	6.05344	5.87517	6.8046	7.86416	8.01057	5.8047	7.37175	7.13293	5.8047	8.18436	7.88987	5.8047	7.13249	7.20718	5.8047	8.23149	8.10201	5.8047	7.05313	7.20896	5.8047	7.73008	7.85015
7.1973	6.05344	5.93672	6.8079	7.86416	7.96821	5.808	7.37175	7.37207	5.808	7.71672	7.88987	5.808	7.13249	7.23277	5.808	8.23149	8.20346	5.808	7.19165	7.20896	5.808	7.92659	7.85015
7.2006	6.05344	5.98085	6.8112	7.86416	8.09104	5.8113	7.37175	7.34954	5.8113	7.6022	7.88987	5.8113	7.13249	7.09301	5.8113	8.23149	8.28223	5.8113	7.40648	7.20896	5.8113	7.89274	7.85015
7.2039	6.05344	6.00996	6.8145	7.86416	7.93862	5.8146	7.80887	7.89886	5.8146	8.12074	7.88987	5.8146	7.13249	6.76347	5.8146	8.23149	7.84058	5.8146	7.78787	7.85666	5.8146	7.83539	7.85015
7.2072	6.05344	5.95926	6.8178	7.86416	7.50665	5.8179	7.80887	7.63426	5.8179	7.81274	7.88987	5.8179	7.13249	7.40289	5.8179	8.23149	8.27162	5.8179	7.82065	7.85666	5.8179	7.83788	7.85015
7.2105	6.05344	6.21267	6.8211	7.86416	7.76255	5.8212	7.80887	7.47327	5.8212	8.00316	7.88987	5.8212	7.13249	7.41178	5.8212	8.23149	7.91786	5.8212	7.81215	7.85666	5.8212	7.73528	7.85015
7.2138	6.05344	5.85722	6.8244	7.86416	8.18691	5.8245	7.80887	7.57533	5.8245	7.98851	7.88987	5.8245	7.13249	7.16319	5.8245	8.23149	8.11114	5.8245	7.74025	7.85666	5.8245	7.87454	7.85015
7.2171	6.05344	5.99813	6.8277	7.86416	7.7059	5.8278	7.80887	7.5737	5.8278	8.06786	7.88987	5.8278	7.13249	7.1913	5.8278	8.23149	8.22603	5.8278	7.7161	7.85666	5.8278	7.77014	7.85015
7.2204	6.05344	5.72398	6.831	7.86416	7.82156	5.8311	7.80887	7.63479	5.8311	8.13888	7.88987	5.8311	7.13249	7.42113	5.8311	8.23149	8.26645	5.8311	7.66388	7.85666	5.8311	7.8311	7.85015
7.2237	6.05344	5.99204	6.8343	7.86416	7.9754	5.8344	7.37175	7.13413	5.8344	8.06165	7.88987	5.8344	7.13249	7.2932	5.8344	8.23149	8.30503	5.8344	7.12275	7.85666	5.8344	7.81494	7.85015
7.227	6.05344	5.90512	6.8376	7.86416	8.09704	5.8377	7.37175	7.26813	5.8377	7.92994	7.88987	5.8377	7.13249	7.4472	5.8377	8.23149	8.27958	5.8377	7.69562	7.85666	5.8377	7.85425	7.85015
7.2303	6.05344	5.7173	6.8409	7.86416	7.82665	5.841	7.37175	7.35866	5.841	7.88442	7.88987	5.841	7.13249	6.76579	5.841	8.23149	7.97909	5.841	7.71994	7.85666	5.841	7.99802	7.85015
7.2336	6.05344	6.00396	6.8442	7.86416	7.7545	5.8443	7.37175	7.18945	5.8443	7.77044	7.88987	5.8443	7.13249	7.37453	5.8443	8.23149	8.10572	5.8443	7.64219	7.85666	5.8443	7.95973	7.85015
7.2369	6.05344	6.02841	6.8475	7.86416	8.13734	5.8476	7.37175	7.17912	5.8476	7.77361	7.88987	5.8476	7.13249	7.2016	5.8476	8.23149	8.2981	5.8476	7.76256	7.85666	5.8476	7.9995	7.85015
7.2402	6.05344	6.11881	6.8508	7.86416	7.8035	5.8509	7.37175	7.20031	5.8509	7.91526	7.88987	5.8509	7.13249	7.34912	5.8509	8.23149	8.16059	5.8509	7.76072	7.85666	5.8509	7.83857	7.85015
7.2435	6.05344	6.16818	6.8541	7.86416	7.83578	5.8542	7.37175	7.31806	5.8542	7.82162	7.88987	5.8542	7.13249	7.67588	5.8542	8.23149	8.20638	5.8542	7.76623	7.85666	5.8542	7.85981	7.85015
7.2468	6.05344	5.99633	6.8574	7.86416	7.6106	5.8575	7.80887	8.05762	5.8575	7.80404	7.88987	5.8575	7.13249	7.4901	5.8575	8.23149	8.03425	5.8575	7.92625	7.85666	5.8575	7.81889	7.85015
7.2501	6.05344	6.20885	6.8607	7.86416	7.69315	5.8608	7.80887	7.75271	5.8608	7.86858	7.88987	5.8608	7.13249	6.8617	5.8608	8.23149	8.28568	5.8608	7.7407	7.85666	5.8608	7.94171	7.85015
7.2534	6.05344	5.97856	6.864	7.86416	7.68538	5.8641	7.80887	7.91042	5.8641	8.05217	7.88987	5.8641	7.13249	7.11829	5.8641	8.23149	8.45179	5.8641	7.78413	7.85666	5.8641	7.89744	7.85015
7.2567	6.05344	6.12744	6.8673	7.86416	7.81874	5.8674	7.80887	7.63886	5.8674	8.06718	7.88987	5.8674	7.13249	7.29477	5.8674	8.23149	8.03967	5.8674	7.84288	7.85666	5.8674	7.95354	7.85015
7.26	6.05344	5.71342	6.8706	7.86416	8.09286	5.8707	7.80887	7.49208	5.8707	7.91209	7.88987	5.8707	7.13249	6.20615	5.8707	8.23149	8.28541	5.8707	7.703	7.85666	5.8707	7.84226	7.85015
7.2633	6.05344	6.00875	6.8739	7.86416	8.24077	5.874	7.80887	8.05453	5.874	7.79932	7.88987	5.874	7.13249	6.98705	5.874	8.23149	8.31872	5.874	7.6949	7.85666	5.874	7.70971	7.85015
7.2666	6.05344	5.87815	6.8772	7.86416	7.9265	5.8773	7.80887	7.85266	5.8773	7.80048	7.88987	5.8773	7.13249	7.22877	5.8773	8.23149	8.16695	5.8773	7.81723	7.85666	5.8773	7.93969	7.85015
7.2699	6.05344	5.97413	6.8805	7.86416	7.79763	5.8806	7.80887	7.86192	5.8806	7.96182	7.88987	5.8806	7.13249	7.20676	5.8806	8.23149	8.00988	5.8806	7.69365	7.85666	5.8806	7.92026	7.85015
7.2732	6.05344	6.01524	6.8838	7.86416	7.9459	5.8839	7.80887	7.73084	5.8839	7.95599	7.88987	5.8839	7.13249	6.91781	5.8839	8.23149	8.01375	5.8839	7.72329	7.85666	5.8839	8.00889	7.85015
7.2765	6.05344	6.06641	6.8871	7.86416	7.69361	5.8872	7.80887	7.71938	5.8872	7.93424	7.88987	5.8872	7.13249	7.5325	5.8872	8.23149	8.20668	5.8872	7.20196	7.85666	5.8872	7.91617	7.85015
7.2798	6.05344	5.95347	6.8904	7.86416	8.28989	5.8905	7.80887	7.8045	5.8905	7.95965	7.88987	5.8905	7.13249	6.82307	5.8905	8.23149	8.17867	5.8905	7.79416	7.85666	5.8905	7.93544	7.85015
7.2831	6.05344	5.9671	6.8937	7.86416	7.84479	5.8938	7.80887	7.52467	5.8938	7.75416	7.88987	5.8938	7.13249	7.36608	5.8938	8.23149	7.91235	5.8938	7.85424	7.85666	5.8938	7.82294	7.85015
7.2864	6.05344	6.08116	6.897	7.86416	7.95976	5.8971	7.80887	7.55151	5.8971	7.87659	7.88987	5.8971	7.13249	7.33658	5.8971	8.23149	8.09603	5.8971	7.80119	7.85666	5.8971	7.9564	7.85015
7.2897	6.05344	6.10495	6.9003	7.86416	7.80801	5.9004	7.80887	7.69157	5.9004	8.06398	7.88987	5.9004	7.13249	7.12252	5.9004	8.23149	7.96993	5.9004	7.85128	7.85666	5.9004	7.94106	7.85015
7.293	6.05344	6.06242	6.9036	7.86416	8.38116	5.9037	7.80887	7.71594	5.9037	7.68362	7.88987	5.9037	6.01021	6.32289	5.9037	8.23149	8.07066	5.9037	7.6919	7.85666	5.9037	7.76627	7.85015
7.2963	5.65731	5.84126	6.9069	7.86416	8.30553	5.907	7.80887	7.79508	5.907	7.90169	7.88987	5.907	6.01021	6.75628	5.907	8.23149	8.07511	5.907	7.66329	7.85666	5.907	7.83961	7.85015
7.2996	5.65731	5.63265	6.9102	7.86416	7.69764	5.9103	7.80887	7.54077	5.9103	7.97753	7.88987	5.9103	6.01021	6.276	5.9103	8.23149	8.09893	5.9103	7.73271	7.85666	5.9103	7.84385	7.85015
7.3029	5.65731	5.68912	6.9135	7.86416	8.00939	5.9136	7.80887	7.65845	5.9136	7.87017	7.88987	5.9136	6.01021	6.67951	5.9136	8.23149	8.1352	5.9136	7.61818	7.85666	5.9136	7.86166	7.85015
7.3062	5.65731	5.57617	6.9168	7.86416	7.88744	5.9169	7.80887	7.81574	5.9169	7.99444	7.88987	5.9169	6.01021	6.62552	5.9169	8.23149	7.9784	5.9169	7.71468	7.85666	5.9169	7.72907	7.85015
7.3095	5.65731	5.65313	6.9201	7.86416	7.92138	5.9202	7.80887	7.76345	5.9202	7.87822	7.88987	5.9202	6.01021	6.56789	5.9202	8.23149	8.13832	5.9202	7.63731	7.85666	5.9202	7.90842	7.85015
7.3128	5.65731	5.68783	6.9234	7.86416	7.90042	5.9235	7.80887	7.76147	5.9235	7.84732	7.88987	5.9235	6.01021	6.48541	5.9235	8.23149	7.68737	5.9235	7.77453	7.85666	5.9235	7.57599	7.85015
7.3161	5.65731	5.47456	6.9267	7.86416	8.01636	5.9268	7.80887	7.78467	5.9268	8.05936	7.88987	5.9268	6.01021	6.21666	5.9268	8.23149	8.2542	5.9268	7.81092	7.85666	5.9268	7.84512	7.85015
7.3194	5.65731	5.76837	6.93	7.86416	7.83906	5.9301	7.80887	7.90936	5.9301	8.04916	7.88987	5.9301	6.01021	6.47883	5.9301	8.23149	7.85127	5.9301	7.81618	7.85666	5.9301	7.70038	7.85015
7.3227	5.65731	5.58942	6.9333	7.86416	7.89292	5.9334	7.80887	7.92817	5.9334	7.99928	7.88987	5.9334	6.01021	6.72747	5.9334	8.23149	8.13185	5.9334	7.7144	7.85666	5.9334	7.86619	7.85015
7.326	5.65731	5.42472	6.9366	7.86416	8.1789	5.9367	7.80887	7.80656	5.9367	8.01369	7.88987	5.9367	6.01021	6.37023	5.9367	8.23149	7.92226	5.9367	7.73435	7.85666	5.9367	7.94391	7.85015
7.3293	5.65731	5.46115	6.9399	7.86416	8.05179	5.94	7.80887	7.97667	5.94	8.17724	7.88987	5.94	6.01021	6.39729	5.94	8.23149	8.13433	5.94	7.23653	7.20896	5.94	7.83861	7.85015
7.3326	5.65731	5.51451	6.9432	7.32021	7.4492	5.9433	7.80887	7.70344	5.9433	7.99993	7.88987	5.9433	6.01021	6.06015	5.9433	8.23149	7.63923	5.9433	7.31173	7.20896	5.9433	7.72435	7.85015
7.3359	5.65731	5.66559	6.9465	7.32021	7.5014	5.9466	7.80887	7.9631	5.9466	7.9949	7.88987	5.9466	6.01021	6.36592	5.9466	8.23149	8.04827	5.9466	7.43358	7.20896	5.9466	7.74828	7.85015
7.3392	6.05344	6.27243	6.9498	7.32021	7.39772	5.9499	7.80887	8.1226	5.9499	7.96071	7.88987	5.9499	6.01021	6.34778	5.9499	8.23149	7.98224	5.9499	7.36343	7.20896	5.9499	7.75918	7.85015
7.3425	6.05344	5.93387	6.9531	7.32021	7.32233	5.9532	7.80887	7.92804	5.9532	8.09973	7.88987	5.9532	6.01021	6.78774	5.9532	8.23149	8.06547	5.9532	7.72409	7.85666	5.9532	7.88469	7.85015
7.3458	6.05344	5.84039	6.9564	7.32021	7.21874	5.9565	7.80887	7.77706	5.9565	7.91778	7.88987	5.9565	6.01021	7.07151	5.9565	8.23149	8.16223	5.9565	7.86187	7.85666	5.9565	7.7927	7.85015
7.3491	6.05344	6.13143	6.9597	7.32021	7.36964	5.9598	7.80887	7.97143	5.9598	7.82167	7.88987	5.9598	6.01021	6.20683	5.9598	8.23149	7.9047	5.9598	7.83368	7.85666	5.9598	7.74809	7.85015
7.3524	6.05344	5.99463	6.963	7.32021	7.43242	5.9631	7.80887	7.26228	5.9631	7.85886	7.88987	5.9631	7.13249	7.15731	5.9631	8.23149	8.22875	5.9631	7.88636	7.85666	5.9631	7.81145	7.85015
7.3557	6.05344	5.96959	6.9663	7.32021	7.18911	5.9664	7.80887	7.85372	5.9664	7.86209	7.88987	5.9664	7.13249	6.91487	5.9664	8.23149	8.38636	5.9664	7.80548	7.85666	5.9664	7.73756	7.85015
7.359	6.05344	5.97481	6.9696	7.32021	7.18895	5.9697	7.80887	7.49803	5.9697	7.94027	7.88987	5.9697	7.13249	6.73756	5.9697	8.23149	8.0658	5.9697	7.7218	7.85666	5.9697	7.90214	7.85015
7.3623	6.05344	5.93606	6.9729	7.32021	7.25276	5.973	7.80887	7.85373	5.973	7.85293	7.88987	5.973	7.13249	6.85127	5.973	8.23149	7.8432	5.973	7.73732	7.85666	5.973	7.84385	7.85015
7.3656	6.05344	6.01629	6.9762	7.32021	7.26141	5.9763	7.80887	7.79375	5.9763	7.83731	7.88987	5.9763	7.13249	7.06981	5.9763	8.23149	7.93627	5.9763	7.39963	7.85666	5.9763	7.8004	7.85015
7.3689	6.05344	6.01574	6.9795	7.32021	7.22677	5.9796	7.80887	7.64448	5.9796	8.04919	7.88987	5.9796	7.13249	7.30018	5.9796	8.23149	7.70565	5.9796	7.16787	7.20896	5.9796	7.84875	7.85015
7.3722	5.65731	5.68804	6.9828	7.32021	7.39362	5.9829	7.80887	7.85784	5.9829	8.28152	7.88987	5.9829	7.13249	7.158	5.9829	8.23149	8.17997	5.9829	7.1618	7.20896	5.9829	7.76192	7.85015
7.3755	5.65731	5.72245	6.9861	7.32021	7.49845	5.9862	7.80887	8.00346	5.9862	8.10259	7.88987	5.9862	7.13249	7.1614	5.9862	8.23149	8.27117	5.9862	7.10776	7.20896	5.9862	7.77054	7.85015
7.3788	6.05344	6.07234	6.9894	7.32021	7.3227	5.9895	7.80887	7.79123	5.9895	8.02118	7.88987	5.9895	7.13249	6.99273	5.9895	8.23149	8.3385	5.9895	7.12178	7.20896	5.9895	7.76533	7.85015
7.3821	6.05344	5.97725	6.9927	7.32021	7.36729	5.9928	7.80887	7.81221	5.9928	7.86011	7.88987	5.9928	7.13249	6.50228	5.9928	8.23149	8.23773	5.9928	7.21685	7.20896	5.9928	7.82526	7.85015
7.3854	6.05344	5.99284	6.996	7.32021	7.29605	5.9961	7.80887	7.93269	5.9961	8.02459	7.88987	5.9961	7.13249	7.05796	5.9961	8.23149	8.2026	5.9961	7.01189	7.20896	5.9961	7.84954	7.85015
7.3887	6.05344	6.0934	6.9993	7.32021	7.45049	5.9994	7.80887	7.89519	5.9994	7.90805	7.88987	5.9994	7.13249	7.24022	5.9994	8.23149	8.03953	5.9994	7.29038	7.20896	5.9994	7.72299	7.85015
7.392	6.05344	6.02179	7.0026	7.32021	7.12494	6.0027	7.80887	7.86771	6.0027	8.04605	7.88987	6.0027	7.13249	7.04628	6.0027	8.23149	8.10635	6.0027	6.98926	7.20896	6.0027	7.74042	7.85015
7.3953	6.05344	6.15073	7.0059	7.32021	7.27612	6.006	7.80887	7.74312	6.006	7.89294	7.88987	6.006	7.13249	7.29904	6.006	8.23149	7.97493	6.006	7.10532	7.20896	6.006	7.82692	7.85015
7.3986	6.05344	6.01478	7.0092	7.32021	7.27153	6.0093	7.80887	7.53558	6.0093	7.85758	7.88987	6.0093	7.13249	7.01464	6.0093	8.23149	8.06703	6.0093	7.15334	7.20896	6.0093	7.85714	7.85015
7.4019	6.05344	6.04741	7.0125	7.32021	7.16048	6.0126	7.80887	7.62635	6.0126	8.05991	7.88987	6.0126	7.13249	7.13208	6.0126	8.23149	8.18087	6.0126	7.23445	7.20896	6.0126	7.81399	7.85015
7.4052	6.05344	6.13127	7.0158	7.32021	7.23956	6.0159	7.80887	7.69301	6.0159	8.00916	7.88987	6.0159	7.13249	6.8859	6.0159	8.23149	8.3195	6.0159	7.19243	7.20896	6.0159	7.89499	7.85015
7.4085	6.05344	6.10104	7.0191	7.32021	7.38484	6.0192	7.80887	7.72987	6.0192	7.81793	7.88987	6.0192	7.13249	6.99145	6.0192	8.23149	8.12356	6.0192	7.09325	7.20896	6.0192	7.9022	7.85015
7.4118	6.05344	6.18307	7.0224	7.32021	7.22988	6.0225	7.80887	7.72304	6.0225	7.98971	7.88987	6.0225	7.13249	6.90014	6.0225	8.23149	8.44582	6.0225	7.2663	7.20896	6.0225	7.94815	7.85015
7.4151	6.05344	5.99122	7.0257	7.32021	7.26841	6.0258	7.80887	7.6897	6.0258	7.86206	7.88987	6.0258	7.13249	7.16877	6.0258	8.23149	8.42767	6.0258	7.16555	7.20896	6.0258	7.7468	7.85015
7.4184	6.05344	5.9203	7.029	7.32021	7.13717	6.0291	7.80887	7.70483	6.0291	8.20864	7.88987	6.0291	7.13249	7.20312	6.0291	8.23149	8.23627	6.0291	7.17626	7.20896	6.0291	7.73893	7.85015
7.4217	6.05344	6.00594	7.0323	7.32021	7.26751	6.0324	7.80887	8.03855	6.0324	8.0828	7.88987	6.0324	7.13249	7.21472	6.0324	8.23149	8.20049	6.0324	7.17005	7.20896	6.0324	7.85514	7.85015
7.425	6.05344	6.10709	7.0356	7.32021	7.27616	6.0357	7.80887	7.84442	6.0357	7.92126	7.88987	6.0357	7.13249	6.98728	6.0357	8.23149	8.24829	6.0357	7.30974	7.20896	6.0357	7.8029	7.85015
7.4283	6.05344	6.0998	7.0389	7.32021	7.23812	6.039	7.80887	7.80419	6.039	7.79295	7.88987	6.039	7.13249	7.37653	6.039	8.23149	8.1737	6.039	7.26734	7.20896	6.039	7.80546	7.85015
7.4316	6.05344	6.09784	7.0422	7.32021	7.31356	6.0423	7.80887	7.50097	6.0423	7.89639	7.88987	6.0423	7.13249	7.44129	6.0423	8.23149	8.02264	6.0423	7.41424	7.20896	6.0423	7.72246	7.85015
7.4349	6.05344	5.98962	7.0455	7.32021	7.31354	6.0456	7.80887	7.53148	6.0456	7.80388	7.88987	6.0456	7.13249	7.04763	6.0456	8.23149	8.04125	6.0456	7.31106	7.20896	6.0456	7.86043	7.85015
7.4382	6.05344	6.06177	7.0488	7.32021	7.13831	6.0489	7.80887	7.96383	6.0489	7.81877	7.88987	6.0489	7.13249	7.3722	6.0489	8.23149	7.96999	6.0489	7.24588	7.20896	6.0489	7.77768	7.85015
7.4415	6.05344	5.95806	7.0521	7.32021	7.33457	6.0522	7.80887	7.92543	6.0522	7.71208	7.88987	6.0522	7.13249	7.13387	6.0522	8.23149	8.16857	6.0522	7.15704	7.20896	6.0522	7.85595	7.85015
7.4448	6.05344	5.99066	7.0554	7.32021	7.56494	6.0555	7.80887	8.06529	6.0555	7.77899	7.88987	6.0555	7.13249	6.92454	6.0555	8.23149	8.43968	6.0555	7.16266	7.20896	6.0555	7.85872	7.85015
7.4481	6.05344	5.95215	7.0587	7.32021	7.38636	6.0588	7.80887	7.58075	6.0588	7.85753	7.88987	6.0588	7.13249	7.22055	6.0588	8.23149	8.09915	6.0588	7.26979	7.20896	6.0588	7.90214	7.85015
7.4514	6.05344	5.8781	7.062	7.32021	7.21228	6.0621	7.80887	8.0213	6.0621	7.88723	7.88987	6.0621	7.13249	7.29883	6.0621	8.23149	8.09614	6.0621	7.12514	7.20896	6.0621	7.99551	7.85015
7.4547	6.05344	5.76335	7.0653	7.32021	7.23665	6.0654	7.80887	7.72419	6.0654	8.04196	7.88987	6.0654	7.13249	7.15927	6.0654	8.23149	8.26893	6.0654	6.97479	7.20896	6.0654	7.83573	7.85015
7.458	6.05344	5.91295	7.0686	7.32021	7.2129	6.0687	7.80887	7.96656	6.0687	7.92557	7.88987	6.0687	7.13249	7.05202	6.0687	8.23149	7.9485	6.0687	7.06835	7.20896	6.0687	7.97208	7.85015
7.4613	6.05344	5.84949	7.0719	7.32021	7.44376	6.072	7.80887	7.85767	6.072	8.19143	7.88987	6.072	7.13249	7.00153	6.072	8.23149	8.20609	6.072	7.04272	7.20896	6.072	7.94838	7.85015
7.4646	6.05344	5.87757	7.0752	7.32021	7.17423	6.0753	7.80887	8.06213	6.0753	7.89529	7.88987	6.0753	7.13249	7.1737	6.0753	8.23149	8.28316	6.0753	7.16024	7.20896	6.0753	7.89553	7.85015
7.4679	6.05344	6.11822	7.0785	7.32021	7.16141	6.0786	7.80887	7.70456	6.0786	7.81891	7.88987	6.0786	7.13249	6.93251	6.0786	8.23149	8.14024	6.0786	7.13962	7.20896	6.0786	7.72984	7.85015
7.4712	6.05344	5.95609	7.0818	7.32021	7.27501	6.0819	7.80887	7.77696	6.0819	8.02146	7.88987	6.0819	7.13249	6.81471	6.0819	8.23149	8.25353	6.0819	7.11772	7.20896	6.0819	7.78047	7.85015
7.4745	6.05344	6.06177	7.0851	7.32021	7.13706	6.0852	7.80887	7.58633	6.0852	8.13764	7.88987	6.0852	7.13249	7.20721	6.0852	8.23149	8.0919	6.0852	7.40251	7.20896	6.0852	7.82175	7.85015
7.4778	6.05344	5.92152	7.0884	7.32021	7.03247	6.0885	7.80887	7.77475	6.0885	7.95282	7.88987	6.0885	7.13249	7.03256	6.0885	8.23149	8.01613	6.0885	7.16567	7.20896	6.0885	7.86236	7.85015
7.4811	6.05344	5.92015	7.0917	7.32021	7.05666	6.0918	7.80887	8.01309	6.0918	7.83151	7.88987	6.0918	7.13249	7.06959	6.0918	8.23149	8.34725	6.0918	7.21837	7.20896	6.0918	7.77268	7.85015
7.4844	6.05344	5.88266	7.095	7.32021	7.13162	6.0951	7.80887	7.91977	6.0951	7.99575	7.88987	6.0951	7.13249	6.99301	6.0951	8.23149	8.34623	6.0951	7.30175	7.20896	6.0951	7.80237	7.85015
7.4877	6.05344	5.70231	7.0983	7.32021	6.98964	6.0984	7.80887	8.04452	6.0984	7.98258	7.88987	6.0984	7.13249	7.03753	6.0984	8.23149	8.27974	6.0984	7.33514	7.20896	6.0984	7.94939	7.85015
7.491	6.05344	6.03395	7.1016	7.32021	6.91846	6.1017	7.80887	7.88826	6.1017	7.95032	7.88987	6.1017	7.13249	6.89461	6.1017	8.23149	8.36451	6.1017	7.25075	7.20896	6.1017	7.80309	7.85015
7.4943	6.05344	6.03527	7.1049	7.32021	7.29019	6.105	7.80887	7.82008	6.105	7.70148	7.88987	6.105	7.13249	6.80699	6.105	8.23149	8.07978	6.105	7.3532	7.20896	6.105	7.84969	7.85015
7.4976	6.05344	5.74252	7.1082	7.32021	7.11616	6.1083	7.80887	7.78049	6.1083	8.09562	7.88987	6.1083	7.13249	6.99132	6.1083	8.23149	8.19352	6.1083	7.31078	7.20896	6.1083	7.86035	7.85015
7.5009	6.05344	5.98318	7.1115	7.32021	7.20507	6.1116	7.80887	7.62119	6.1116	7.69341	7.88987	6.1116	7.13249	6.80497	6.1116	8.23149	8.16776	6.1116	7.24494	7.20896	6.1116	7.78293	7.85015
7.5042	6.05344	6.12338	7.1148	7.32021	7.17261	6.1149	7.80887	7.50888	6.1149	7.98971	7.88987	6.1149	7.13249	7.12726	6.1149	8.23149	7.87901	6.1149	7.98915	7.85666	6.1149	7.82861	7.85015
7.5075	6.05344	6.10074	7.1181	7.32021	7.18681	6.1182	7.80887	7.74999	6.1182	8.05235	7.88987	6.1182	7.13249	7.22176	6.1182	8.23149	8.24217	6.1182	7.97908	7.85666	6.1182	7.71115	7.85015
7.5108	6.05344	5.98621	7.1214	7.32021	7.14622	6.1215	7.80887	7.52428	6.1215	7.8124	7.88987	6.1215	7.13249	7.17744	6.1215	8.23149	8.35678	6.1215	8.13192	7.85666	6.1215	7.92986	7.85015
7.5141	6.05344	6.02442	7.1247	7.32021	7.06851	6.1248	7.80887	7.72916	6.1248	7.95268	7.88987	6.1248	7.13249	6.94294	6.1248	8.23149	8.21086	6.1248	7.30999	7.20896	6.1248	7.94306	7.85015
7.5174	6.05344	6.14645	7.128	7.32021	7.01064	6.1281	7.80887	7.4296	6.1281	7.93236	7.88987	6.1281	7.13249	7.0472	6.1281	8.23149	8.08529	6.1281	7.26481	7.20896	6.1281	7.90864	7.85015
7.5207	6.05344	5.98365	7.1313	7.32021	6.99929	6.1314	7.80887	7.592	6.1314	7.96629	7.88987	6.1314	7.13249	6.64877	6.1314	8.23149	8.15337	6.1314	7.24983	7.20896	6.1314	7.9606	7.85015
7.524	6.05344	6.15745	7.1346	7.32021	7.05521	6.1347	7.80887	7.76373	6.1347	8.00136	7.88987	6.1347	7.13249	7.66354	6.1347	8.23149	8.04519	6.1347	7.18538	7.20896	6.1347	7.80419	7.85015
7.5273	6.05344	6.18771	7.1379	7.32021	6.95556	6.138	7.80887	7.6673	6.138	7.92498	7.88987	6.138	7.13249	6.89312	6.138	8.23149	8.23487	6.138	7.29609	7.20896	6.138	7.8724	7.85015
7.5306	6.05344	6.0763	7.1412	7.32021	7.04971	6.1413	7.80887	7.85747	6.1413	7.77936	7.88987	6.1413	7.13249	6.60585	6.1413	8.23149	8.20349	6.1413	7.1358	7.20896	6.1413	7.83097	7.85015
7.5339	6.05344	5.99503	7.1445	7.32021	7.10473	6.1446	7.80887	7.70881	6.1446	7.83983	7.88987	6.1446	7.13249	7.19671	6.1446	8.23149	8.01452	6.1446	7.1934	7.20896	6.1446	7.95311	7.85015
7.5372	6.05344	6.0179	7.1478	7.32021	7.11082	6.1479	7.80887	7.5188	6.1479	7.94038	7.88987	6.1479	7.13249	7.22039	6.1479	8.23149	8.64816	6.1479	7.16325	7.20896	6.1479	7.79516	7.85015
7.5405	6.05344	6.20136	7.1511	7.32021	7.07582	6.1512	7.80887	7.77389	6.1512	7.74443	7.88987	6.1512	7.13249	6.96995	6.1512	8.23149	8.3716	6.1512	7.16392	7.20896	6.1512	7.73202	7.85015
7.5438	6.05344	5.96951	7.1544	7.32021	7.26646	6.1545	7.80887	7.5357	6.1545	7.82981	7.88987	6.1545	7.13249	7.17106	6.1545	8.23149	8.18	6.1545	7.0513	7.20896	6.1545	7.90701	7.85015
7.5471	6.05344	5.92769	7.1577	7.32021	7.18489	6.1578	7.80887	7.9493	6.1578	7.78177	7.88987	6.1578	7.13249	7.38106	6.1578	8.23149	8.38517	6.1578	7.15898	7.20896	6.1578	7.93407	7.85015
7.5504	6.05344	6.24868	7.161	7.32021	7.10602	6.1611	7.80887	7.63813	6.1611	8.06794	7.88987	6.1611	7.13249	6.766	6.1611	8.23149	8.48431	6.1611	7.23205	7.20896	6.1611	7.91225	7.85015
7.5537	6.05344	6.0724	7.1643	7.32021	6.98574	6.1644	7.80887	7.41997	6.1644	7.99035	7.88987	6.1644	7.13249	6.94895	6.1644	8.23149	8.37718	6.1644	6.99828	7.20896	6.1644	7.96802	7.85015
7.557	6.05344	6.01785	7.1676	7.32021	7.33528	6.1677	7.80887	7.81456	6.1677	8.0255	7.88987	6.1677	7.13249	6.24089	6.1677	8.23149	8.25355	6.1677	7.2533	7.20896	6.1677	7.93355	7.85015
7.5603	6.05344	6.00179	7.1709	7.32021	7.28402	6.171	7.80887	7.64214	6.171	7.95643	7.88987	6.171	7.13249	6.94674	6.171	8.23149	8.01317	6.171	7.24294	7.20896	6.171	7.85896	7.85015
7.5636	6.05344	5.98472	7.1742	7.32021	7.13858	6.1743	7.80887	7.73224	6.1743	7.97663	7.88987	6.1743	7.13249	6.67284	6.1743	8.23149	8.14497	6.1743	7.15803	7.20896	6.1743	7.94471	7.85015
7.5669	6.05344	5.85712	7.1775	7.32021	7.04014	6.1776	7.80887	7.56717	6.1776	8.04464	7.88987	6.1776	7.13249	6.90957	6.1776	8.23149	8.25979	6.1776	7.16823	7.20896	6.1776	8.02069	7.85015
7.5702	6.05344	5.87193	7.1808	7.32021	7.18514	6.1809	7.80887	7.90325	6.1809	8.091	7.88987	6.1809	7.13249	7.27332	6.1809	8.23149	8.34088	6.1809	7.26025	7.20896	6.1809	7.82647	7.85015
7.5735	6.05344	5.9915	7.1841	7.32021	7.16379	6.1842	7.80887	7.79615	6.1842	7.94526	7.88987	6.1842	7.13249	7.10111	6.1842	8.23149	8.49649	6.1842	7.24641	7.20896	6.1842	7.90021	7.85015
7.5768	6.05344	5.92746	7.1874	7.32021	7.20345	6.1875	7.80887	7.93206	6.1875	7.80558	7.88987	6.1875	7.13249	7.12112	6.1875	8.23149	8.32308	6.1875	7.07785	7.20896	6.1875	7.72919	7.85015
7.5801	6.05344	6.04625	7.1907	7.32021	7.12795	6.1908	7.80887	7.84087	6.1908	7.7528	7.88987	6.1908	7.13249	7.59701	6.1908	8.23149	8.31522	6.1908	7.27496	7.20896	6.1908	8.05641	7.85015
7.5834	6.05344	6.03741	7.194	7.32021	7.38347	6.1941	7.80887	8.24102	6.1941	7.77861	7.88987	6.1941	7.13249	7.29574	6.1941	8.23149	8.15374	6.1941	7.11509	7.20896	6.1941	7.97368	7.85015
7.5867	6.05344	6.30427	7.1973	7.32021	7.1938	6.1974	7.80887	7.7324	6.1974	8.10262	7.88987	6.1974	7.13249	7.03768	6.1974	8.23149	8.43222	6.1974	7.1562	7.20896	6.1974	7.76689	7.85015
7.59	6.05344	6.12499	7.2006	7.32021	7.18602	6.2007	7.80887	7.69383	6.2007	7.90538	7.88987	6.2007	7.13249	7.10251	6.2007	8.23149	8.37797	6.2007	7.07121	7.20896	6.2007	7.95599	7.85015
7.5933	6.05344	5.90827	7.2039	7.32021	7.06139	6.204	7.80887	7.56328	6.204	8.01485	7.88987	6.204	7.13249	7.36796	6.204	8.23149	8.3855	6.204	7.39108	7.85666	6.204	7.84233	7.85015
7.5966	6.05344	6.02421	7.2072	7.32021	7.18937	6.2073	7.80887	8.33387	6.2073	7.8727	7.88987	6.2073	7.13249	7.19048	6.2073	8.23149	8.25135	6.2073	7.816	7.85666	6.2073	7.95343	7.85015
7.5999	6.05344	6.12832	7.2105	7.32021	7.17825	6.2106	7.80887	7.82732	6.2106	7.9202	7.88987	6.2106	7.13249	6.73841	6.2106	8.23149	8.0551	6.2106	7.42194	7.85666	6.2106	8.00604	7.85015
7.6032	6.05344	5.93929	7.2138	7.32021	7.227	6.2139	7.80887	7.71218	6.2139	7.99739	7.88987	6.2139	7.13249	7.09523	6.2139	8.23149	8.0249	6.2139	7.19013	7.20896	6.2139	7.92667	7.85015
7.6065	6.05344	6.05704	7.2171	7.32021	7.26294	6.2172	7.80887	7.62219	6.2172	8.02559	7.88987	6.2172	7.13249	7.30231	6.2172	8.23149	8.40792	6.2172	7.09156	7.20896	6.2172	8.0157	7.85015
7.6098	6.05344	6.0618	7.2204	7.32021	7.07242	6.2205	7.80887	7.76995	6.2205	7.85697	7.88987	6.2205	7.13249	7.28912	6.2205	8.23149	7.97884	6.2205	7.22847	7.20896	6.2205	7.84422	7.85015
7.6131	6.05344	6.04147	7.2237	7.32021	7.20786	6.2238	7.80887	7.78632	6.2238	7.99432	7.88987	6.2238	7.13249	7.21283	6.2238	8.23149	7.97983	6.2238	7.0871	7.20896	6.2238	7.861	7.85015
7.6164	6.05344	5.98897	7.227	7.32021	7.33866	6.2271	7.80887	7.96954	6.2271	8.05093	7.88987	6.2271	7.13249	7.23783	6.2271	8.23149	8.06938	6.2271	6.96265	7.20896	6.2271	7.9089	7.85015
7.6197	6.05344	5.9973	7.2303	7.32021	7.07667	6.2304	7.80887	7.57009	6.2304	7.96989	7.88987	6.2304	7.13249	7.2198	6.2304	8.23149	8.4464	6.2304	7.07813	7.20896	6.2304	7.89033	7.85015
7.623	6.05344	5.96606	7.2336	7.32021	7.10393	6.2337	7.80887	7.74003	6.2337	7.70041	7.88987	6.2337	7.13249	7.24771	6.2337	8.23149	8.2826	6.2337	7.13404	7.20896	6.2337	8.00879	7.85015
7.6263	6.05344	6.15263	7.2369	7.32021	7.27301	6.237	7.80887	7.86242	6.237	7.57903	7.88987	6.237	7.13249	7.57151	6.237	8.23149	8.186	6.237	7.18685	7.20896	6.237	8.02735	7.85015
7.6296	6.05344	5.96712	7.2402	7.32021	7.29477	6.2403	7.80887	7.72024	6.2403	7.68568	7.88987	6.2403	7.13249	7.30484	6.2403	8.23149	8.30944	6.2403	7.10413	7.20896	6.2403	7.93468	7.85015
7.6329	6.05344	6.02924	7.2435	7.32021	7.13507	6.2436	7.80887	7.48262	6.2436	7.6822	7.88987	6.2436	7.13249	7.37623	6.2436	8.23149	8.03334	6.2436	7.10739	7.20896	6.2436	7.86532	7.85015
7.6362	6.05344	6.13464	7.2468	7.32021	7.28959	6.2469	7.80887	7.60634	6.2469	7.71784	7.88987	6.2469	7.13249	7.54279	6.2469	8.23149	8.41292	6.2469	7.06133	7.20896	6.2469	8.03308	7.85015
7.6395	6.05344	6.09029	7.2501	7.32021	7.18665	6.2502	7.80887	7.86844	6.2502	7.95005	7.88987	6.2502	7.13249	7.06576	6.2502	8.23149	8.40241	6.2502	7.08356	7.20896	6.2502	7.81058	7.85015
7.6428	6.05344	6.18231	7.2534	7.32021	7.1757	6.2535	7.80887	7.64027	6.2535	7.79541	7.88987	6.2535	7.13249	7.59623	6.2535	8.23149	8.26654	6.2535	7.15642	7.20896	6.2535	7.80203	7.85015
7.6461	6.05344	5.84071	7.2567	7.32021	7.01926	6.2568	7.80887	7.63702	6.2568	7.60439	7.88987	6.2568	7.13249	7.03152	6.2568	8.23149	8.53638	6.2568	7.15625	7.20896	6.2568	7.81143	7.85015
7.6494	6.05344	5.60706	7.26	7.32021	7.1035	6.2601	7.80887	7.4198	6.2601	7.89512	7.88987	6.2601	7.13249	7.28498	6.2601	8.23149	8.08903	6.2601	7.08191	7.20896	6.2601	8.13973	7.85015
7.6527	6.05344	5.9615	7.2633	7.32021	7.23313	6.2634	7.80887	7.54675	6.2634	7.64612	7.88987	6.2634	7.13249	7.33642	6.2634	8.23149	8.33845	6.2634	7.06345	7.20896	6.2634	7.98076	7.85015
7.656	6.05344	5.85753	7.2666	7.32021	7.09859	6.2667	7.80887	7.55476	6.2667	7.91301	7.88987	6.2667	7.13249	7.53285	6.2667	8.23149	7.86213	6.2667	7.20224	7.20896	6.2667	7.86985	7.85015
7.6593	6.05344	5.99074	7.2699	7.32021	7.07051	6.27	7.80887	7.62068	6.27	7.66579	7.88987	6.27	7.13249	7.36945	6.27	8.23149	7.93811	6.27	7.11775	7.20896	6.27	7.81506	7.85015
7.6626	6.05344	5.94213	7.2732	7.32021	7.23328	6.2733	7.80887	7.90069	6.2733	7.86918	7.88987	6.2733	7.13249	7.14976	6.2733	8.23149	7.93882	6.2733	7.12988	7.20896	6.2733	7.80975	7.85015
7.6659	6.05344	5.95887	7.2765	7.32021	7.17261	6.2766	7.80887	7.67847	6.2766	7.94192	7.88987	6.2766	7.13249	7.51938	6.2766	8.23149	8.36643	6.2766	7.08196	7.20896	6.2766	7.88767	7.85015
7.6692	6.05344	6.10008	7.2798	7.32021	7.13928	6.2799	7.80887	7.68143	6.2799	7.99715	7.88987	6.2799	7.13249	6.78662	6.2799	8.23149	8.03638	6.2799	7.04254	7.20896	6.2799	8.04656	7.85015
7.6725	6.05344	6.02446	7.2831	7.32021	7.29644	6.2832	7.80887	7.69488	6.2832	7.87647	7.88987	6.2832	7.13249	6.64842	6.2832	7.53726	7.3164	6.2832	7.13211	7.20896	6.2832	7.87792	7.85015
7.6758	6.05344	6.06701	7.2864	7.32021	7.01812	6.2865	7.80887	7.693	6.2865	7.81038	7.88987	6.2865	7.13249	7.06976	6.2865	7.53726	7.61104	6.2865	7.18198	7.20896	6.2865	7.98144	7.85015
7.6791	6.05344	5.97903	7.2897	7.32021	7.22994	6.2898	7.80887	7.55944	6.2898	7.76707	7.88987	6.2898	7.13249	7.47455	6.2898	7.53726	7.33836	6.2898	7.31578	7.20896	6.2898	7.96744	7.85015
7.6824	6.05344	5.94834	7.293	7.32021	7.24822	6.2931	7.80887	7.81022	6.2931	7.94121	7.88987	6.2931	7.13249	7.36528	6.2931	7.53726	7.5322	6.2931	7.2979	7.20896	6.2931	8.11717	7.85015
7.6857	6.05344	5.96526	7.2963	7.32021	7.15703	6.2964	7.80887	7.44985	6.2964	7.9115	7.88987	6.2964	7.13249	7.19085	6.2964	7.53726	7.43929	6.2964	7.31114	7.20896	6.2964	8.07759	7.85015
7.689	6.05344	6.00852	7.2996	7.32021	7.04705	6.2997	7.80887	7.5178	6.2997	7.77804	7.88987	6.2997	7.13249	7.15452	6.2997	7.53726	7.41138	6.2997	7.23449	7.20896	6.2997	8.0168	7.85015
7.6923	6.05344	6.05029	7.3029	7.32021	7.04161	6.303	7.80887	7.7779	6.303	7.88793	7.88987	6.303	7.13249	7.09588	6.303	7.53726	7.56006	6.303	7.07447	7.20896	6.303	7.89601	7.85015
7.6956	6.05344	5.97938	7.3062	7.32021	6.89994	6.3063	7.80887	7.6669	6.3063	7.67763	7.88987	6.3063	7.13249	7.63454	6.3063	7.53726	7.51501	6.3063	7.2046	7.20896	6.3063	8.02835	7.85015
7.6989	6.05344	5.94079	7.3095	7.32021	7.11857	6.3096	7.80887	7.70019	6.3096	7.86943	7.88987	6.3096	7.13249	7.40479	6.3096	7.53726	7.67622	6.3096	7.28301	7.20896	6.3096	7.92679	7.85015
7.7022	6.05344	5.96271	7.3128	7.32021	7.17146	6.3129	7.80887	7.73391	6.3129	8.03831	7.88987	6.3129	7.13249	7.49563	6.3129	7.53726	7.52058	6.3129	7.09566	7.20896	6.3129	7.92148	7.85015
7.7055	6.05344	6.00386	7.3161	7.32021	7.01727	6.3162	7.80887	7.72018	6.3162	7.82568	7.88987	6.3162	7.13249	7.29339	6.3162	7.53726	7.63578	6.3162	7.11511	7.20896	6.3162	7.96701	7.85015
7.7088	6.05344	5.97009	7.3194	7.32021	7.09168	6.3195	7.80887	7.41664	6.3195	7.54057	7.88987	6.3195	7.13249	7.19552	6.3195	7.53726	7.53914	6.3195	7.24039	7.20896	6.3195	7.7617	7.85015
7.7121	6.05344	6.03869	7.3227	7.32021	7.16237	6.3228	7.80887	7.70793	6.3228	7.74513	7.88987	6.3228	7.13249	7.45498	6.3228	7.53726	7.5691	6.3228	7.09038	7.20896	6.3228	7.95917	7.85015
7.7154	6.05344	5.95553	7.326	7.32021	6.90837	6.3261	7.80887	7.65725	6.3261	7.89897	7.88987	6.3261	7.13249	7.47812	6.3261	7.53726	7.52838	6.3261	7.12758	7.20896	6.3261	8.00004	7.85015
7.7187	6.05344	5.94623	7.3293	7.32021	7.07195	6.3294	7.80887	7.7159	6.3294	7.77983	7.88987	6.3294	7.13249	7.65845	6.3294	7.53726	7.62719	6.3294	7.15902	7.20896	6.3294	7.84484	7.85015
7.722	6.05344	5.96452	7.3326	7.32021	7.03733	6.3327	7.80887	7.96315	6.3327	7.87285	7.88987	6.3327	7.13249	7.16196	6.3327	7.53726	7.43415	6.3327	7.12551	7.20896	6.3327	7.87786	7.85015
7.7253	6.05344	6.09751	7.3359	7.32021	6.98757	6.336	7.80887	7.75041	6.336	7.77406	7.88987	6.336	7.13249	6.67834	6.336	7.53726	7.61109	6.336	7.3347	7.20896	6.336	7.89652	7.85015
7.7286	6.05344	5.84216	7.3392	7.32021	7.02856	6.3393	7.80887	7.87979	6.3393	7.72633	7.88987	6.3393	7.13249	7.27693	6.3393	7.53726	7.72647	6.3393	7.84972	7.85666	6.3393	7.98776	7.85015
7.7319	6.05344	6.03038	7.3425	7.32021	7.23692	6.3426	7.80887	7.66557	6.3426	7.83557	7.88987	6.3426	7.13249	7.27964	6.3426	7.53726	7.59495	6.3426	7.66757	7.85666	6.3426	8.00457	7.85015
7.7352	6.05344	5.90673	7.3458	7.32021	7.24109	6.3459	7.80887	7.94763	6.3459	7.77492	7.88987	6.3459	7.13249	7.50507	6.3459	7.53726	7.68072	6.3459	7.88073	7.85666	6.3459	7.98772	7.85015
7.7385	6.05344	6.04677	7.3491	7.32021	7.15751	6.3492	7.80887	7.78422	6.3492	7.89972	7.88987	6.3492	7.13249	6.59084	6.3492	7.53726	7.49345	6.3492	7.12456	7.20896	6.3492	7.87029	7.85015
7.7418	6.05344	5.97177	7.3524	7.32021	7.24527	6.3525	7.80887	7.88478	6.3525	7.70958	7.88987	6.3525	7.13249	7.54933	6.3525	7.53726	7.4778	6.3525	7.2116	7.20896	6.3525	7.79345	7.85015
7.7451	6.05344	6.13461	7.3557	7.32021	7.122	6.3558	7.80887	8.15151	6.3558	7.66915	7.88987	6.3558	7.13249	7.42301	6.3558	7.53726	7.43121	6.3558	7.22167	7.20896	6.3558	7.84928	7.85015
7.7484	6.05344	5.93729	7.359	7.32021	7.29379	6.3591	7.80887	7.86881	6.3591	7.79767	7.88987	6.3591	7.13249	7.04492	6.3591	7.53726	7.49843	6.3591	7.11925	7.20896	6.3591	7.71321	7.85015
7.7517	6.05344	5.79979	7.3623	7.32021	7.11029	6.3624	7.80887	7.9676	6.3624	7.96929	7.88987	6.3624	7.13249	7.10417	6.3624	7.53726	7.51352	6.3624	7.34314	7.20896	6.3624	7.93247	7.85015
7.755	6.05344	5.9671	7.3656	7.32021	7.14849	6.3657	7.80887	8.08414	6.3657	7.68838	7.88987	6.3657	7.13249	6.95178	6.3657	7.53726	7.51878	6.3657	7.02522	7.20896	6.3657	7.83541	7.85015
7.7583	6.05344	5.88207	7.3689	7.32021	7.42467	6.369	7.80887	8.19332	6.369	7.97295	7.88987	6.369	7.13249	7.26194	6.369	7.53726	7.41415	6.369	7.11958	7.20896	6.369	7.92183	7.85015
7.7616	6.05344	6.08291	7.3722	7.32021	7.13311	6.3723	7.80887	7.99419	6.3723	7.98103	7.88987	6.3723	7.13249	7.21506	6.3723	7.53726	7.39492	6.3723	7.31632	7.20896	6.3723	7.89379	7.85015
7.7649	6.05344	6.17031	7.3755	7.32021	7.35777	6.3756	7.80887	8.17815	6.3756	7.73848	7.88987	6.3756	7.13249	7.2931	6.3756	7.53726	7.46887	6.3756	7.07804	7.20896	6.3756	7.92347	7.85015
7.7682	6.05344	5.8708	7.3788	7.32021	7.33463	6.3789	7.80887	7.86405	6.3789	7.96824	7.88987	6.3789	7.13249	7.10718	6.3789	7.53726	7.83094	6.3789	7.17811	7.20896	6.3789	7.96517	7.85015
7.7715	6.05344	6.02479	7.3821	7.32021	7.27738	6.3822	7.80887	8.02289	6.3822	8.09441	7.88987	6.3822	7.13249	7.09972	6.3822	7.53726	7.54112	6.3822	7.12837	7.20896	6.3822	7.89103	7.85015
7.7748	6.05344	5.7935	7.3854	7.32021	7.04616	6.3855	7.80887	7.69127	6.3855	8.01046	7.88987	6.3855	7.13249	7.5498	6.3855	7.53726	7.42992	6.3855	7.17923	7.20896	6.3855	7.83791	7.85015
7.7781	6.05344	6.19189	7.3887	7.32021	7.10068	6.3888	7.80887	7.70525	6.3888	7.84971	7.88987	6.3888	7.13249	7.04848	6.3888	7.53726	7.36888	6.3888	7.12792	7.20896	6.3888	7.84513	7.85015
7.7814	6.05344	5.88592	7.392	7.32021	7.22442	6.3921	7.80887	7.91629	6.3921	7.7479	7.88987	6.3921	7.13249	6.88148	6.3921	7.53726	7.41588	6.3921	7.12374	7.20896	6.3921	7.85758	7.85015
7.7847	6.05344	6.22935	7.3953	7.32021	7.29099	6.3954	7.80887	7.8323	6.3954	7.87992	7.88987	6.3954	7.13249	7.46332	6.3954	7.53726	7.0159	6.3954	7.02854	7.20896	6.3954	7.9012	7.85015
7.788	6.05344	6.09198	7.3986	7.32021	7.35536	6.3987	7.80887	7.99292	6.3987	7.8527	7.88987	6.3987	7.13249	6.89596	6.3987	7.53726	7.64354	6.3987	6.99215	7.20896	6.3987	7.93082	7.85015
7.7913	6.05344	5.99771	7.4019	7.32021	7.41571	6.402	7.80887	7.7372	6.402	7.88465	7.88987	6.402	7.13249	7.09619	6.402	7.53726	7.53423	6.402	7.14155	7.20896	6.402	7.91779	7.85015
7.7946	6.05344	5.89693	7.4052	7.32021	7.67714	6.4053	7.80887	8.10947	6.4053	7.7923	7.88987	6.4053	7.13249	7.1105	6.4053	7.53726	7.47231	6.4053	7.20224	7.20896	6.4053	7.86494	7.85015
7.7979	6.05344	6.23596	7.4085	7.32021	7.12352	6.4086	7.80887	7.82053	6.4086	7.57291	7.88987	6.4086	7.13249	7.58304	6.4086	7.53726	7.33616	6.4086	7.1582	7.20896	6.4086	7.71609	7.85015
7.8012	6.05344	6.00935	7.4118	7.32021	7.04861	6.4119	7.80887	7.7537	6.4119	7.7853	7.88987	6.4119	7.13249	7.13049	6.4119	7.53726	7.36464	6.4119	6.93403	7.20896	6.4119	7.95505	7.85015
7.8045	6.05344	5.7899	7.4151	7.32021	7.47659	6.4152	7.80887	7.89155	6.4152	7.7859	7.88987	6.4152	7.13249	7.09765	6.4152	7.53726	7.38772	6.4152	7.01501	7.20896	6.4152	7.86469	7.85015
7.8078	6.05344	5.99986	7.4184	7.32021	7.26528	6.4185	7.80887	7.89846	6.4185	7.99118	7.88987	6.4185	7.13249	7.00815	6.4185	7.53726	7.51885	6.4185	6.99315	7.20896	6.4185	7.8554	7.85015
7.8111	6.05344	5.71956	7.4217	7.32021	7.18034	6.4218	7.80887	7.86763	6.4218	8.01521	7.88987	6.4218	7.13249	7.4397	6.4218	7.53726	7.39599	6.4218	7.10376	7.20896	6.4218	7.62905	7.85015
7.8144	6.05344	5.87014	7.425	7.32021	7.25531	6.4251	7.80887	7.80324	6.4251	7.6956	7.88987	6.4251	7.13249	7.27775	6.4251	7.53726	7.47333	6.4251	7.0822	7.20896	6.4251	7.74013	7.85015
7.8177	6.05344	6.04367	7.4283	7.32021	7.19883	6.4284	7.80887	7.83026	6.4284	8.05358	7.88987	6.4284	7.13249	7.13019	6.4284	7.53726	7.76563	6.4284	7.13488	7.20896	6.4284	7.72976	7.85015
7.821	6.05344	5.94389	7.4316	7.32021	7.05031	6.4317	7.80887	7.76269	6.4317	7.86004	7.88987	6.4317	7.13249	7.26552	6.4317	7.53726	7.64598	6.4317	7.07539	7.20896	6.4317	7.75815	7.85015
7.8243	6.05344	6.11843	7.4349	7.32021	7.13855	6.435	7.80887	7.75928	6.435	7.90147	7.88987	6.435	7.13249	7.13797	6.435	7.53726	7.70873	6.435	7.29715	7.20896	6.435	7.79468	7.85015
7.8276	6.05344	6.04497	7.4382	7.32021	7.17844	6.4383	7.80887	7.95563	6.4383	7.67124	7.88987	6.4383	7.13249	7.03428	6.4383	7.53726	7.465	6.4383	7.24932	7.20896	6.4383	7.91844	7.85015
7.8309	6.05344	6.01226	7.4415	7.32021	7.11849	6.4416	7.80887	7.92323	6.4416	7.88847	7.88987	6.4416	7.13249	6.67852	6.4416	7.53726	7.68844	6.4416	7.15585	7.20896	6.4416	7.79225	7.85015
7.8342	6.05344	5.90506	7.4448	7.32021	7.06275	6.4449	7.80887	7.65094	6.4449	8.04318	7.88987	6.4449	7.13249	7.10132	6.4449	7.53726	7.4689	6.4449	7.18606	7.20896	6.4449	7.84078	7.85015
7.8375	6.05344	6.13268	7.4481	7.32021	7.18273	6.4482	7.80887	7.75852	6.4482	7.72477	7.88987	6.4482	7.13249	6.88689	6.4482	7.53726	7.38989	6.4482	7.13466	7.20896	6.4482	7.9315	7.85015
7.8408	6.05344	6.17165	7.4514	7.32021	7.12218	6.4515	7.80887	8.06894	6.4515	7.5617	7.88987	6.4515	7.13249	6.69222	6.4515	7.53726	7.35825	6.4515	7.04445	7.20896	6.4515	7.87552	7.85015
7.8441	6.05344	5.97959	7.4547	7.32021	7.13749	6.4548	7.80887	7.68652	6.4548	7.59511	7.88987	6.4548	7.13249	6.87741	6.4548	7.53726	7.56249	6.4548	7.15448	7.20896	6.4548	8.00472	7.85015
7.8474	6.05344	5.9162	7.458	7.32021	7.14697	6.4581	7.80887	7.65674	6.4581	7.65953	7.88987	6.4581	7.13249	7.36866	6.4581	7.53726	7.4229	6.4581	7.0852	7.20896	6.4581	7.81706	7.85015
7.8507	6.05344	6.02347	7.4613	7.32021	7.10894	6.4614	7.80887	7.77952	6.4614	7.93254	7.88987	6.4614	7.13249	6.84024	6.4614	7.53726	7.38788	6.4614	7.00779	7.20896	6.4614	7.90057	7.85015
7.854	6.05344	6.12639	7.4646	7.32021	7.14757	6.4647	7.80887	8.00417	6.4647	7.69969	7.88987	6.4647	7.13249	6.8794	6.4647	7.53726	7.30734	6.4647	7.10334	7.20896	6.4647	7.65132	7.85015
7.8573	6.05344	6.03964	7.4679	7.32021	7.23228	6.468	7.80887	7.99308	6.468	7.98038	7.88987	6.468	7.13249	6.96051	6.468	7.53726	7.47741	6.468	7.17161	7.20896	6.468	7.65646	7.85015
7.8606	5.65731	5.86404	7.4712	7.32021	7.1595	6.4713	7.80887	8.3008	6.4713	7.83047	7.88987	6.4713	7.13249	6.87768	6.4713	7.53726	7.4982	6.4713	7.09349	7.20896	6.4713	7.89874	7.85015
7.8639	5.65731	5.40563	7.4745	7.32021	7.58011	6.4746	7.80887	7.78562	6.4746	7.62519	7.88987	6.4746	7.13249	7.08125	6.4746	7.53726	7.47604	6.4746	7.16284	7.20896	6.4746	7.80759	7.85015
7.8672	5.65731	5.46276	7.4778	7.32021	7.10411	6.4779	7.80887	7.77016	6.4779	7.76869	7.88987	6.4779	7.13249	7.18719	6.4779	7.53726	7.3549	6.4779	7.10034	7.20896	6.4779	7.91385	7.85015
7.8705	5.65731	5.65232	7.4811	7.32021	7.17478	6.4812	7.80887	8.01139	6.4812	8.30332	7.88987	6.4812	7.13249	7.08106	6.4812	7.53726	7.49388	6.4812	7.15436	7.20896	6.4812	7.78673	7.85015
7.8738	5.65731	5.60123	7.4844	7.32021	7.21492	6.4845	7.80887	7.89916	6.4845	7.93741	7.88987	6.4845	7.13249	7.17737	6.4845	7.53726	7.44871	6.4845	7.19183	7.20896	6.4845	7.78048	7.85015
7.8771	5.65731	5.54144	7.4877	7.32021	7.09481	6.4878	7.80887	7.70829	6.4878	8.12779	7.88987	6.4878	7.13249	7.0624	6.4878	7.53726	7.39123	6.4878	7.1155	7.20896	6.4878	7.80881	7.85015
7.8804	5.65731	5.47298	7.491	7.32021	7.05643	6.4911	7.80887	7.74107	6.4911	7.89789	7.88987	6.4911	7.13249	7.18838	6.4911	7.53726	7.53292	6.4911	7.01987	7.20896	6.4911	7.70528	7.85015
7.8837	5.65731	5.56925	7.4943	7.32021	7.20325	6.4944	7.80887	7.53001	6.4944	8.03561	7.88987	6.4944	7.13249	7.22399	6.4944	7.53726	7.46514	6.4944	7.04672	7.20896	6.4944	7.92165	7.85015
7.887	5.65731	5.5174	7.4976	7.32021	7.22863	6.4977	7.80887	7.45038	6.4977	8.11117	7.88987	6.4977	7.13249	7.03166	6.4977	7.53726	7.40753	6.4977	7.16213	7.20896	6.4977	7.89888	7.85015
7.8903	5.65731	5.4004	7.5009	7.32021	7.25154	6.501	7.80887	8.0489	6.501	8.05981	7.88987	6.501	7.13249	6.76205	6.501	7.53726	7.15077	6.501	7.11879	7.20896	6.501	7.9126	7.85015
7.8936	5.65731	5.41087	7.5042	7.32021	7.18598	6.5043	7.80887	7.93987	6.5043	8.00287	7.88987	6.5043	7.13249	7.16726	6.5043	7.53726	7.12452	6.5043	7.23905	7.20896	6.5043	7.7554	7.85015
7.8969	5.65731	5.48564	7.5075	7.32021	7.16297	6.5076	7.80887	7.85574	6.5076	7.70388	7.88987	6.5076	7.13249	7.01463	6.5076	7.53726	7.48551	6.5076	7.08696	7.20896	6.5076	7.97111	7.85015
7.9002	5.65731	5.40167	7.5108	7.32021	7.34253	6.5109	7.80887	7.80955	6.5109	8.00402	7.88987	6.5109	7.13249	7.47912	6.5109	7.53726	7.54217	6.5109	7.16946	7.20896	6.5109	7.91	7.85015
7.9035	5.65731	5.4419	7.5141	7.32021	7.29856	6.5142	7.80887	7.69765	6.5142	8.0909	7.88987	6.5142	7.13249	7.08419	6.5142	7.53726	7.53309	6.5142	7.35722	7.20896	6.5142	7.87146	7.85015
7.9068	5.65731	5.71012	7.5174	7.32021	7.37547	6.5175	7.80887	8.0208	6.5175	7.8015	7.88987	6.5175	7.13249	7.53938	6.5175	7.53726	7.57634	6.5175	7.18814	7.20896	6.5175	7.77818	7.85015
7.9101	5.65731	5.61955	7.5207	7.32021	7.36711	6.5208	7.80887	7.82277	6.5208	8.04421	7.88987	6.5208	7.13249	7.11346	6.5208	7.53726	7.43979	6.5208	7.26584	7.20896	6.5208	7.78106	7.85015
7.9134	5.65731	5.79653	7.524	7.32021	7.37561	6.5241	7.80887	8.17818	6.5241	7.87709	7.88987	6.5241	7.13249	7.48657	6.5241	7.53726	7.51373	6.5241	7.20068	7.20896	6.5241	7.98738	7.85015
7.9167	5.65731	5.68091	7.5273	7.32021	7.17724	6.5274	7.80887	8.00681	6.5274	7.96309	7.88987	6.5274	7.13249	7.17561	6.5274	7.53726	7.40013	6.5274	7.38164	7.20896	6.5274	7.81687	7.85015
7.92	5.65731	5.5635	7.5306	7.32021	7.28297	6.5307	7.80887	8.04373	6.5307	7.93365	7.88987	6.5307	7.13249	7.20166	6.5307	7.53726	7.54438	6.5307	7.2309	7.20896	6.5307	7.67986	7.85015
7.9233	5.65731	6.47432	7.5339	7.32021	7.28615	6.534	7.80887	7.9894	6.534	7.87092	7.88987	6.534	7.13249	7.25928	6.534	7.53726	7.43781	6.534	7.05982	7.20896	6.534	7.87307	7.85015
7.9266	5.65731	5.51542	7.5372	7.32021	7.22631	6.5373	7.80887	7.98429	6.5373	7.7595	7.88987	6.5373	7.13249	6.95674	6.5373	7.53726	7.52156	6.5373	7.12323	7.20896	6.5373	7.85202	7.85015
7.9299	5.65731	5.58728	7.5405	7.32021	7.49153	6.5406	7.80887	8.07553	6.5406	7.85956	7.88987	6.5406	7.13249	7.38506	6.5406	7.53726	7.42512	6.5406	7.04481	7.20896	6.5406	7.71924	7.85015
7.9332	5.65731	5.67618	7.5438	7.32021	7.21952	6.5439	7.80887	8.02398	6.5439	8.13097	7.88987	6.5439	7.13249	7.36339	6.5439	7.53726	7.25156	6.5439	7.25862	7.20896	6.5439	7.86987	7.85015
7.9365	5.65731	5.49164	7.5471	7.32021	7.37704	6.5472	7.80887	8.12911	6.5472	7.86766	7.88987	6.5472	7.13249	6.96922	6.5472	7.53726	7.36491	6.5472	7.09797	7.20896	6.5472	7.94063	7.85015
7.9398	5.65731	5.73768	7.5504	7.32021	7.37894	6.5505	7.80887	7.96507	6.5505	7.88317	7.88987	6.5505	7.13249	7.46526	6.5505	7.53726	7.60131	6.5505	7.08883	7.20896	6.5505	7.55396	7.85015
7.9431	5.65731	5.51242	7.5537	7.32021	7.29048	6.5538	7.80887	8.14053	6.5538	7.80093	7.88987	6.5538	7.13249	7.26772	6.5538	7.53726	7.75715	6.5538	7.19602	7.20896	6.5538	7.95344	7.85015
7.9464	5.65731	5.60109	7.557	7.32021	7.17344	6.5571	7.80887	7.83818	6.5571	7.82211	7.88987	6.5571	7.13249	7.47426	6.5571	7.53726	7.72806	6.5571	7.18434	7.20896	6.5571	7.85814	7.85015
7.9497	5.65731	5.66205	7.5603	7.32021	7.05914	6.5604	7.80887	8.05582	6.5604	7.7426	7.88987	6.5604	7.13249	7.02935	6.5604	7.53726	7.83162	6.5604	7.17853	7.20896	6.5604	7.81548	7.85015
7.953	5.65731	5.6709	7.5636	7.32021	7.33044	6.5637	7.80887	8.16372	6.5637	7.78543	7.88987	6.5637	7.13249	7.33412	6.5637	7.53726	7.55719	6.5637	7.0837	7.20896	6.5637	7.98987	7.85015
7.9563	5.65731	5.73538	7.5669	7.32021	7.44627	6.567	7.80887	7.81718	6.567	7.951	7.88987	6.567	7.13249	7.53475	6.567	7.53726	7.48189	6.567	7.17255	7.20896	6.567	8.05181	7.85015
7.9596	5.65731	5.57233	7.5702	7.32021	7.24068	6.5703	7.80887	8.22276	6.5703	7.7695	7.88987	6.5703	7.13249	7.04051	6.5703	7.53726	7.32424	6.5703	7.24263	7.20896	6.5703	7.90392	7.85015
7.9629	5.65731	5.76064	7.5735	7.32021	7.24944	6.5736	7.80887	7.76037	6.5736	7.49136	7.88987	6.5736	7.13249	7.28832	6.5736	7.53726	7.54557	6.5736	7.15123	7.20896	6.5736	7.86613	7.85015
7.9662	5.65731	5.6976	7.5768	7.32021	7.28348	6.5769	7.80887	7.85039	6.5769	7.58681	7.88987	6.5769	7.13249	6.92972	6.5769	7.53726	7.45224	6.5769	7.20771	7.20896	6.5769	7.92576	7.85015
7.9695	5.65731	5.76522	7.5801	7.32021	7.07605	6.5802	7.80887	7.87081	6.5802	7.66022	7.88987	6.5802	7.13249	7.24138	6.5802	7.53726	7.42733	6.5802	7.22409	7.20896	6.5802	8.04341	7.85015
7.9728	5.65731	5.66579	7.5834	7.32021	7.36786	6.5835	7.80887	7.98401	6.5835	7.70988	7.88987	6.5835	7.13249	7.40877	6.5835	7.53726	7.41658	6.5835	7.06258	7.20896	6.5835	7.90037	7.85015
7.9761	5.65731	5.92467	7.5867	7.32021	7.15674	6.5868	7.80887	7.85143	6.5868	7.90579	7.88987	6.5868	7.13249	6.83735	6.5868	7.53726	7.47104	6.5868	7.1897	7.20896	6.5868	7.86399	7.85015
7.9794	5.65731	5.44483	7.59	7.32021	7.27906	6.5901	7.80887	8.17798	6.5901	8.02331	7.88987	6.5901	7.13249	7.09588	6.5901	7.53726	7.25425	6.5901	7.12925	7.20896	6.5901	7.97276	7.85015
7.9827	5.65731	5.72406	7.5933	7.32021	7.40931	6.5934	7.80887	7.7139	6.5934	7.86023	7.88987	6.5934	7.13249	7.59397	6.5934	7.53726	7.26694	6.5934	7.03899	7.20896	6.5934	7.90665	7.85015
7.986	5.65731	5.69455	7.5966	7.32021	7.36494	6.5967	7.80887	7.93283	6.5967	7.73073	7.88987	6.5967	7.13249	7.19428	6.5967	7.53726	7.72017	6.5967	7.10346	7.20896	6.5967	8.04948	7.85015
[truncated: 2,696 more rows]

## Sheet: Figure 4
Figure 4 a)	Apo						Transport							Figure 4 b)	Apo		Transport
	Dwell height norm			Dwell Time (ms)			Dwell height norm			Dwell Time (ms)					Dwell (ms)	State	Dwell (ms)	State
	Inw	Occ	Out	Inw	Occ	Out	Inw	Occ	Out	Inw	Occ	Out			0	0	0	0
	0.376174	0.400883	0.768987	69.3	221.1	1039.5	0.165007	0.365172	0.669836	69.3	9.9	1075.8			1039.5	1	1075.8	1
	0.432602	0.649565	0.949882	155.1	52.8	333.3	-0.193931	0.252167	0.90784	33	148.5	2207.7			69.3	0	69.3	0
	-0.274056	0.768748	1.07793	9.9	39.6	240.9	-0.38653	0.315403	0.910943	82.5	75.9	580.8			333.3	1	2207.7	1
	0.0684606	0.701751	1.03068	99	122.1	1296.9	-0.00394579	0.234935	1.12464	36.3	132	102.3			155.1	0	33	0
	-0.167202	0.438628	0.618392	630.3	72.6	904.2	-0.277414	0.289536	1.22562	422.4	346.5	174.9			240.9	1	580.8	1
	0.00806617	0.710927	0.744222	188.1	231	3316.5	-0.0593202	0.295994	0.923783	267.3	1065.9	1580.7			9.9	0	82.5	0
	-0.276319	0.341441	0.484688	1755.6	29.7	141.9	0.13998	0.645939	0.653982	442.2	89.1	330			1296.9	1	102.3	1
	-0.167727	0.752342	0.570982	1293.6	16.5	19.8	-0.388783	0.593479	1.01333	521.4	6.6	231			99	0	36.3	0
	-0.267386	0.474618	0.665631	5702.4	16.5	1145.1	-0.385206	0.689514	0.735788	151.8	326.7	620.4			904.2	1	174.9	1
	-0.0681456	0.679414	0.751276	9.9	333.3	504.9	0.231277	0.518012	0.64484	174.9	260.7	339.9			630.3	0	422.4	0
	0.00593336	0.431491	0.792395	56.1	89.1	132	0.421927	0.501899	0.73513	386.1	495	1234.2			3316.5	1	1580.7	1
	0.186144	0.445309	0.687219	16.5	6.6	92.4	0.300424	0.452948	1.72025	99	6.6	46.2			188.1	0	267.3	0
	0.143455	0.492526	0.850767	9.9	432.3	1105.5	0.436514	0.460056	1.85832	26.4	29.7	19.8			141.9	1	330	1
	-0.226907	0.582789	0.452564	976.8	221.1	151.8	-0.100475	0.421285	1.21265	92.4	6.6	49.5			1755.6	0	442.2	0
	-0.143235	0.728752	1.20817	475.2	471.9	23.1	0.00268645	0.668466	1.01351	785.4	92.4	429			19.8	1	231	1
	-0.0144455	0.721279	0.651879	79.2	293.7	19.8	0.0919946	0.683071	0.935449	386.1	82.5	973.5			1293.6	0	521.4	0
	-0.119639	0.486425	0.656442	273.9	422.4	158.4	0.00364411	0.51471	1.3419	85.8	16.5	105.6			0	0	620.4	1
	0.011338	0.409961	0.492192	349.8	306.9	138.6	-0.0405117	0.63788	1.27509	247.5	267.3	405.9			1145.1	1	151.8	0
	-0.233004	0.524706	0.597945	4365.9	508.2	56.1	0.117871	0.639656	1.06567	33	29.7	184.8			5702.4	0	339.9	1
	0.138269	0.521791	1.23507	26.4	92.4	287.1	-0.116386	0.526783	1.15499	19.8	23.1	174.9			504.9	1	174.9	0
	0.0807979	0.568469	1.05866	128.7	145.2	122.1	0.0668403	0.614025	1.03651	42.9	33	316.8			9.9	0	1234.2	1
	-0.149538	0.615471	1.33236	13.2	56.1	29.7	0.0392098	0.612089	1.10738	277.2	468.6	19.8			132	1	386.1	0
	0.00158513	0.717868	0.8479	62.7	399.3	2230.8	0.129396	0.564422	1.07728	267.3	66	108.9			56.1	0	46.2	1
	0.295394	0.520474	0.730226	105.6	224.4	620.4	-0.0824988	0.517481	1.11044	13.2	85.8	102.3			92.4	1	99	0
	0.359385	0.672934	1.42377	16.5	39.6	9.9	0.0170682	0.647706	0.885028	194.7	108.9	79.2			16.5	0	19.8	1
	0.491056	0.641505	0.806296	462	135.3	2022.9	-0.0538993	0.716947	1.14536	376.2	646.8	135.3			1105.5	1	26.4	0
	0.0819444	0.633776	0.871084	178.2	26.4	1679.7	-0.0315256	0.906126	1.28043	158.4	33	155.1			9.9	0	49.5	1
	-0.0846631	0.490986	1.0878	2907.3	9.9	122.1	-0.115839	0.48117	1.27822	227.7	19.8	207.9			0	0	0	0
	-0.179954	0.415824	0.76488	237.6	42.9	92.4	-0.00018004	0.69971	1.27051	105.6	62.7	13.2			151.8	1	429	1
	-0.177513	0.816337	0.642038	1669.8	244.2	19.8	0.0508234	0.84521	1.36716	99	125.4	69.3			976.8	0	92.4	0
	0.0641023	0.684838	1.21699	9.9	46.2	105.6	0.0217812	0.833859	0.880186	39.6	52.8	481.8			23.1	1	973.5	1
	-0.194973	0.721787	0.767057	42.9	369.6	75.9	-0.0219084	0.778105	1.06201	739.2	161.7	204.6			475.2	0	785.4	0
	0.099105	0.654055	1.48091	1339.8	300.3	33	-0.128183	0.534058	0.920679	5415.3	72.6	524.7			19.8	1	9.9	0.5
	0.0569035	0.840205	0.901865	112.2	148.5	26.4	0.275771	0.828188	1.23841	9.9	29.7	118.8			79.2	0	386.1	0
	0.0179463	0.793671	0.712564	145.2	75.9	26.4	-0.429333	0.491381	1.22389	178.2	49.5	102.3			158.4	1	105.6	1
	0.0343386	0.429065	0.87645	33	23.1	66	-0.269205	0.821848	0.868132	273.9	95.7	207.9			273.9	0	85.8	0
	0.268006	0.841245	0.846281	92.4	112.2	471.9	-0.138476	0.846994	0.96685	29.7	16.5	676.5			138.6	1	405.9	1
	-0.0865708	0.640889	1.13241	29.7	435.6	537.9	0.0254047	0.456817	1.03879	16.5	155.1	511.5			349.8	0	247.5	0
	-0.484792	0.851193	1.16385	49.5	485.1	168.3	0.25786	0.919661	1.04319	23.1	9.9	313.5			56.1	1	184.8	1
	0.527794	0.542157	0.818364	204.6	330	313.5	0.191396	0.815894	1.01727	85.8	16.5	1692.9			4365.9	0	33	0
	-0.069416	0.576671	1.29729	42.9	19.8	353.1	0.236674	0.695765	1.00526	99	39.6	125.4			287.1	1	174.9	1
	-0.91927	0.467494	1.00833	13.2	36.3	283.8	0.06767	0.44282	1.27308	23.1	145.2	6.6			26.4	0	19.8	0
	-0.447693	0.753442	1.24537	23.1	353.1	392.7	-0.109428	0.605556	0.836769	16.5	858	887.7			122.1	1	316.8	1
	0.185955	0.735329	0.814705	33	392.7	135.3	-0.0103532	0.595818	1.07158	62.7	1422.3	336.6			128.7	0	42.9	0
	0.411317	0.628872	0.999422	135.3	36.3	313.5	-0.0235313	0.661729	1.09411	42.9	1851.3	33			29.7	1	19.8	1
	-0.331807	0.579948	1.00534	13.2	29.7	42.9	0.00590397	0.539699	0.842334	9.9	429	858			13.2	0	277.2	0
	0.5258	0.815285	1.07158	488.4	115.5	475.2	0.116015	0.76576	0.969849	19.8	1214.4	135.3			2230.8	1	108.9	1
	0.602302	0.723382	1.22341	201.3	23.1	13.2	0.0921554	0.784438	0.88535	155.1	85.8	33			62.7	0	267.3	0
	0.380826	0.647844	1.03772	155.1	75.9	267.3	-0.245411	0.695532	1.62127	16.5	349.8	6.6			620.4	1	102.3	1
	-0.249145	0.699777	0.741302	92.4	89.1	244.2	-0.244997	0.561697	0.921561	6.6	1263.9	33			105.6	0	13.2	0
	-0.0710589	0.854608	0.81384	72.6	69.3	1019.7	0.3907	0.783724	0.773863	23.1	452.1	33			9.9	1	79.2	1
	-0.00878507	0.54065	0.923993	105.6	75.9	102.3	0.111985	0.704316	1.0744	105.6	72.6	69.3			16.5	0	194.7	0
	-0.774794	0.790395	1.12562	79.2	610.5	386.1	-0.185085	0.728814	0.53352	9.9	435.6	115.5			0	0	135.3	1
	-0.127507	0.758173	1.02877	9.9	62.7	168.3	0.123816	0.591725	0.874987	188.1	719.4	3953.4			2022.9	1	148.5	0.5
	0.0168294	0.709105	1.24652	26.4	33	108.9	0.160766	0.797199	0.837807	16.5	26.4	432.3			462	0	376.2	0
	0.363226	0.614282	1.68527	75.9	6.6	26.4	0.381552	0.849475	0.795488	89.1	46.2	75.9			1679.7	1	155.1	1
	0.0804924	0.427883	1.15023	89.1	79.2	947.1	-0.125095	0.713403	0.580282	26.4	191.4	749.1			178.2	0	158.4	0
	0.151501	0.691213	0.962194	138.6	217.8	1145.1	-0.372639	0.644457	1.01881	240.9	141.9	2880.9			122.1	1	207.9	1
	0.129573	0.529401	0.52842	122.1	46.2	122.1	-0.2876	0.613699	0.888744	72.6	69.3	36.3			2907.3	0	75.9	0.5
	0.00392424	0.488455	0.853509	534.6	224.4	95.7	-0.203349	0.507188	1.08912	240.9	13.2	310.2			92.4	1	227.7	0
	-0.318083	0.884408	0.940246	386.1	62.7	6.6	-0.32862	0.570095	0.998381	59.4	155.1	594			237.6	0	13.2	1
	-0.0440912	0.424282	1.27077	488.4	669.9	16.5	-0.37614	0.670527	0.864801	39.6	26.4	115.5			19.8	1	105.6	0
	0.0105973	0.780392	0.397126	471.9	29.7	95.7	-0.254997	0.541624	0.925557	59.4	79.2	69.3			1669.8	0	132	0.5
	-0.100702	0.500398	0.861285	627	320.1	26.4	0.440522	0.517711	0.492413	59.4	62.7	75.9			105.6	1	99	0
	0.0471678	0.561756	0.673629	359.7	135.3	75.9	0.0699672	0.518028	1.01053	92.4	273.9	132			9.9	0	346.5	0.5
	-0.185556	0.560516	0.796613	59.4	141.9	19.8	-0.255428	0.544631	1.00412	33	49.5	699.6			75.9	1	39.6	0
	-0.205169	0.793002	0.432276	768.9	237.6	46.2	-0.131094	0.569876	0.999309	52.8	402.6	141.9			42.9	0	1065.9	0.5
	0.00805922	0.630868	1.05839	75.9	16.5	59.4	0.449016	0.721544	0.853176	46.2	42.9	19.8			0	0	0	0
	0.146219	0.82828	1.19178	287.1	9.9	221.1	-0.104866	0.45716	1.15582	92.4	49.5	59.4			33	1	69.3	1
	0.222684	0.487025	1.0699	36.3	72.6	798.6	-0.371895	0.624596	0.779954	16.5	29.7	277.2			1339.8	0	89.1	0.5
	0.255739	0.722111	0.824251	171.6	36.3	52.8	0.091777	0.507794	0.809572	201.3	42.9	82.5			26.4	1	481.8	1
	-0.121864	0.546058	0.935908	16.5	72.6	277.2	-0.0540211	0.696098	0.794217	135.3	191.4	264			112.2	0	6.6	0.5
	-0.269447	0.487129	1.13378	112.2	33	511.5	0.444059	0.462655	0.908566	108.9	135.3	69.3			26.4	1	204.6	1
	0.204789	0.837448	1.15394	26.4	112.2	26.4	0.314272	0.723442	0.961076	85.8	211.2	122.1			145.2	0	326.7	0.5
	0.279801	0.822719	0.839029	181.5	198	508.2	0.424371	0.574132	0.968062	92.4	184.8	151.8			66	1	524.7	1
	0.0413164	0.432225	0.670254	16.5	372.9	633.6	0.46823	0.542907	1.03385	33	412.5	541.2			33	0	260.7	0.5
	0.215471	0.579291	0.705235	1138.5	379.5	36.3	0.403137	0.766121	0.846838	29.7	95.7	438.9			471.9	1	739.2	0
	-0.0554392	0.670293	0.580155	551.1	382.8	2141.7	0.561542	0.720127	0.85196	333.3	306.9	62.7			92.4	0	495	0.5
	0.143327	0.725672	1.23203	59.4	184.8	501.6	-0.220106	0.69345	0.844934	99	151.8	270.6			537.9	1	118.8	1
	-0.284024	0.665814	0.607266	151.8	429	313.5	-1.55178	0.611315	0.997654	99	158.4	211.2			29.7	0	5415.3	0
	-0.330135	0.555944	0.608844	1379.4	1042.8	310.2	0.482884	0.485851	0.911034	33	267.3	148.5			168.3	1	102.3	1
	0.054341	0.523987	0.977478	732.6	155.1	686.4	0.744888	0.62411	0.906943	79.2	42.9	3639.9			49.5	0	9.9	0
	-0.302733	0.581807	0.61898	950.4	46.2	148.5	-1.11481	0.519049	0.892403	82.5	135.3	986.7			313.5	1	6.6	0.5
	-0.181972	0.620291	0.99461	26.4	59.4	2270.4	-1.02858	0.434316	0.913684	26.4	62.7	841.5			204.6	0	207.9	1
	0.260935	0.539224	1.02014	217.8	184.8	511.5	-0.824457	0.735051	1.63506	59.4	79.2	49.5			353.1	1	178.2	0
	0.320478	0.592735	1.03878	42.9	118.8	372.9	-0.926987	0.45849	1.40845	46.2	112.2	112.2			42.9	0	676.5	1
	0.252919	0.588952	1.15473	52.8	69.3	663.3	-1.35171	0.438291	0.999692	59.4	82.5	99			283.8	1	29.7	0.5
	-0.10883	0.453551	0.639695	112.2	570.9	165	-0.62069	0.56155	1.06276	89.1	132	16.5			13.2	0	511.5	1
	-0.15793	0.482813	0.78117	42.9	118.8	36.3	-0.641548	0.488062	1.43223	52.8	62.7	891			392.7	1	6.6	0.5
	-0.0828674	0.405843	0.810646	26.4	128.7	1128.6	0.619532	0.174531	1.53927	1610.4	29.7	9.9			23.1	0	273.9	0
	0.0250089	0.426077	0.799526	92.4	16.5	254.1	0.456322	0.495342	1.11181	69.3	16.5	2887.5			135.3	1	92.4	0.5
	0.0180841	0.59851	0.734757	23.1	280.5	861.3	0.313291	0.388079	1.17281	52.8	19.8	5547.3			33	0	313.5	1
	0.0343671	0.504894	0.766836	141.9	69.3	69.3	0.515272	0.431935	1.62513	240.9	33	89.1			313.5	1	82.5	0.5
	0.165273	0.561681	0.75034	115.5	85.8	26.4	0.437515	0.494816	1.66437	132	23.1	23.1			135.3	0	1692.9	1
	-0.282397	0.657409	0.46973	46.2	66	141.9	0.390939	0.580319	1.44985	280.5	9.9	19.8			42.9	1	16.5	0.5
	-0.184368	0.425419	0.480426	72.6	49.5	719.4	0.745223	0.282213	1.83313	19.8	6.6	297			13.2	0	125.4	1
	-0.0215824	0.619469	0.402602	23.1	13.2	435.6	0.461197	0.326736	1.12174	227.7	9.9	9.9			475.2	1	29.7	0
	0.0466861	0.425247	1.02965	72.6	52.8	105.6	0.368819	0.135074	1.62661	95.7	42.9	39.6			488.4	0	6.6	1
	0.272454	0.532855	0.873833	125.4	181.5	201.3	0.24849	0.578436	1.24752	861.3	13.2	798.6			13.2	1	16.5	0
	0.0235377	0.555858	0.845684	36.3	56.1	475.2	0.317994	0.126591	1.17028	112.2	23.1	79.2			201.3	0	887.7	1
	0.0612487	0.506519	0.745225	49.5	9.9	452.1	0.745389	0.15569	0.843717	227.7	39.6	366.3			267.3	1	267.3	0.5
	-0.30532	0.430178	0.607045	52.8	16.5	26.4	0.0750986	0.207858	0.976299	56.1	52.8	224.4			155.1	0	336.6	1
	-0.0954032	0.620238	0.628934	42.9	254.1	495	0.0499399	0.0890114	1.03954	16.5	145.2	2864.4			244.2	1	29.7	0.5
	0.333141	0.642795	0.913502	145.2	178.2	1864.5	-0.146005	0.139548	0.917848	66	161.7	650.1			92.4	0	33	1
	-0.0907312	0.589777	0.958466	9.9	82.5	679.8	0.286884	0.331765	1.29136	59.4	105.6	1666.5			1019.7	1	23.1	0.5
	0.452644	0.448861	1.17088	59.4	118.8	23.1	-0.101583	0.128282	1.26908	95.7	16.5	904.2			72.6	0	858	1
	-0.530897	0.44405	0.962468	19.8	102.3	62.7	-0.153158	0.554953	0.807285	818.4	9.9	158.4			102.3	1	33	0.5
	0.228535	0.507903	0.885704	59.4	89.1	168.3	0.263422	0.496908	1.16204	26.4	23.1	1438.8			105.6	0	135.3	1
	-0.244122	0.480071	0.683546	39.6	33	293.7	-0.418431	0.529588	0.893468	297	62.7	89.1			386.1	1	23.1	0
	-0.366551	0.347138	1.18778	13.2	59.4	23.1	-0.547565	0.134698	1.18144	194.7	9.9	2663.1			79.2	0	33	1
	-0.313503	0.460166	0.572064	69.3	82.5	132	-0.475806	0.284374	1.13053	273.9	13.2	260.7			168.3	1	468.6	0.5
	0.185278	0.568579	1.11235	75.9	62.7	386.1	-0.528718	0.568171	1.04734	128.7	92.4	72.6			9.9	0	85.8	0
	0.368916	0.401572	0.773339	323.4	52.8	564.3	-0.426484	0.568682	1.16711	29.7	316.8	646.8			108.9	1	66	0.5
	0.2197	0.47164	0.738997	234.3	118.8	237.6	-0.262	0.581989	1.1372	89.1	283.8	13.2			26.4	0	6.6	1
	-0.0418532	0.357747	0.862924	5831.1	105.6	29.7	-0.079958	0.217834	1.75845	85.8	828.3	6.6			26.4	1	85.8	0.5
	0.245882	0.665042	1.38634	85.8	425.7	75.9	0.102832	0.231805	1.06974	141.9	231	26.4			75.9	0	33	1
	0.226043	0.374105	1.02668	33	128.7	141.9	-0.172902	0.194221	1.28942	996.6	462	217.8			947.1	1	99	0
	0.0573126	0.295382	1.24434	1369.5	13.2	56.1	0.00350654	0.137854	1.15656	881.1	273.9	46.2			89.1	0	33	1
	0.0207068	0.53691	0.52189	125.4	49.5	79.2	0.0280146	0.368216	1.21137	234.3	270.6	171.6			0	0	0	0
	-0.055105	0.669555	1.01964	72.6	188.1	36.3	-0.071839	0.161871	1.26007	33	138.6	392.7			138.6	0	23.1	0
	-0.577628	0.382131	0.633181	323.4	234.3	128.7	0.109395	0.0531218	1.30128	13.2	138.6	29.7			1145.1	1	69.3	1
	-0.0794368	0.429643	0.524843	402.6	320.1	13.2	-0.0363256	0.50296	1.06089	135.3	392.7	19.8			122.1	0	16.5	0
	0.365642	0.529368	0.566446	2121.9	42.9	726	-0.190334	0.410405	0.910481	29.7	983.4	6.6			122.1	1	115.5	1
[truncated: 7,970 more rows]

## Sheet: Table S2
APO									TRANSPORT									NA SATURATED									TBOA
[truncated: 3,597 more rows]

[truncated: 4 more sheets: Table S3, Fig S4, Fig S6, Fig S8]
